# Supplementary material for: SUMOylation of protein phosphatase 5 regulates phosphatase activity and substrate release
Source: EMBO Rep. 2024 Sep 20;25(11):4. doi: 10.1038/s44319-024-00250-2 (PMC11549447; doi:10.1038/s44319-024-00250-2)
Supplement: Supplementary file 3 — Dataset EV1 [file 44319_2024_250_MOESM3_ESM.xlsx]

## Sheet: Legend
Dataset EV1. Mass Spectrometry results of PP5-FLAG IP-MS
Column Name	Definition	In Details	In Summary
Accession	is the UniProt accession number for the assigned protein	Y	Y
Calculated m/z	is the calculated, accurate mass-to-charge ratio of the identified peptide from the primary amino acid sequence and associated modifications	Y	Y
Charge	is the observed charge state for the identified peptide	Y	Y
Count in Details	is the number of times the designated modification site is represented from all peptide assignments in the Details tab. These redundant assignments can be as a result of multiple MS/MS spectra for the same peptide ion or from distinct peptide ions due to multiple charge states, presence of oxidized methionine and overlapping sequence		Y
Delta Cn	is the delta Xcorr value. In general, a Delta Cn of 0.1 or greater is good	Y
Description	is the FASTA database description of the protein entry	Y	Y
Fold Change	is the relative fold-change between the integrated peak area of the experimental (numerator) and control (denominator) conditions. A negative value indicates the peptide is more abundant in the control condition		Y
Gene Name	is the gene name for the assigned protein. In some cases, the Gene Name is hyperlinked (when in blue text) when there are siRNA products available at CST	Y	Y
Intensity	is the parent ion intensity observed during the MS at its chromatographic apex. A blank intensity value indicates that a chromatographic peak corresponding to that peptide was not found.		Y
kD	is the translated molecular weight of the assigned protein	Y
Mass Accuracy (ppm)	is the mass measurement error obtained between the observed and theoretical mass of the assigned peptide	Y
MS2 Spectrum Number	is the spectrum number of the MS2 channel of the raw LC-MS/MS data file	Y
Peptide	is the amino acid sequence for the peptide assignment	Y	Y
Retention Time	is the corresponding apex retention time of the parent ion from the MS channel of the raw LC-MS/MS data file		Y
Site	is the site of modification for the peptide assignment. In some cases, the site is hyperlinked (when in blue text) when there are site-specific antibodies available at CST	Y	Y
Species	indicates the origin(s) of the identified peptide	Y	Y
URL	is the URL address for the PhosphoSitePlus web site for the protein assignment	Y	Y
Xcorr	is the primary SEQUEST score for the identified peptide, which is based on the correlation of the experimental MS/MS spectrum and a theoretical MS/MS spectrum derived from the assigned sequence	Y
Discriminant	is the linear discriminant analysis score. The higher the score, the higher confidence in the assignment of the peptide sequence to the MS/MS spectrum	Y
ModScore	is the site localization score. The higher the Modscore value the more confident the localization of the modification to the indicated residue.	Y

## Sheet: Details
SUNY UPSTATE MEDICAL UNIVERSITY PTMSCAN® RESULTS
Table #1: Human Cell IP Samples; Trypsin Digest; Total Proteome Analysis
Samples: PP5 WT = CS 27363, 27364; EV = CS 27365, 27366; PP5 Mutant = CS 27367, 27368
Legend: * - oxidized methionine, Blue Text - CST antibody available, Bold Intensity = manually reviewed values, Red intensity = multiple identifications for one m/z.
													MS2 Spectrum Number						MS2 Spectrum Number						Retention Time						XCorr						Mass Accuracy (ppm)						DeltaCN						Rsp
Index	Index in Detail	Protein Type	Gene Name	Protein Name	Simplified Protein Name	Description	Accession	URL	kD	Peptide	Charge	Calc. m/z	PP5 WT (CS27363)	PP5 WT (CS27364)	EV (CS27365)	EV (CS27366)	PP5 Mutant (CS27367)	PP5 Mutant (CS27368)	PP5 WT (CS27363)	PP5 WT (CS27364)	EV (CS27365)	EV (CS27366)	PP5 Mutant (CS27367)	PP5 Mutant (CS27368)	PP5 WT (CS27363)	PP5 WT (CS27364)	EV (CS27365)	EV (CS27366)	PP5 Mutant (CS27367)	PP5 Mutant (CS27368)	PP5 WT (CS27363)	PP5 WT (CS27364)	EV (CS27365)	EV (CS27366)	PP5 Mutant (CS27367)	PP5 Mutant (CS27368)	PP5 WT (CS27363)	PP5 WT (CS27364)	EV (CS27365)	EV (CS27366)	PP5 Mutant (CS27367)	PP5 Mutant (CS27368)	PP5 WT (CS27363)	PP5 WT (CS27364)	EV (CS27365)	EV (CS27366)	PP5 Mutant (CS27367)	PP5 Mutant (CS27368)	PP5 WT (CS27363)
1	Actin-binding
2	1	Actin-binding	CAP2	CAP2	CAP2	Adenylyl cyclase-associated protein 2	P40123	http://www.phosphosite.org/proteinAction.do?id=14238&showAllSites=true	52.8	EHHTTGLTWSK	3	432.883			13456						CAP2						47.77						1.683						4.7504						0.2409
3	2	Actin-binding	CAP2;CAP2	CAP2;CAP2 iso 2	CAP2	Adenylyl cyclase-associated protein 2	P40123;P40123-2	http://www.phosphosite.org/proteinAction.do?id=14238&showAllSites=true	52.8	IQEIQTFR	2	517.785		24938						CAP2						74.27						2.376						-0.0007						0.1606
4	3	Actin-binding	CAP2;CAP2;CAP2	CAP2;CAP2 iso 2;CAP2 iso 3	CAP2	Adenylyl cyclase-associated protein 2	P40123;P40123-2;P40123-3	http://www.phosphosite.org/proteinAction.do?id=14238&showAllSites=true	52.8	QVAYIFK	2	434.75		58556			59571			CAP2			CAP2			163.37			163.06			1.675			1.653			-0.3814			0.0914			0.0517			0.1402
5	4	Actin-binding	CAP2;CAP2;CAP2	CAP2;CAP2 iso 2;CAP2 iso 3	CAP2	Adenylyl cyclase-associated protein 2	P40123;P40123-2;P40123-3	http://www.phosphosite.org/proteinAction.do?id=14238&showAllSites=true	52.8	SSEMNILIPQDGDYREFPIPEQFK	3	951.797					51025						CAP2						140.57						4.741						-0.3242						0.5612
6	5	Actin-binding	CCDC88A;CCDC88A	girdin;girdin iso5	girdin	Girdin	Q3V6T2;Q3V6T2-2	http://www.phosphosite.org/proteinAction.do?id=8158&showAllSites=true	215.9	LLHDEQSTDDSR	2	708.323			7603	7494					girdin	girdin					30.74	30.45					2.915	2.778					0.4514	0.176					0.6266	0.6617
7	6	Actin-binding	CCDC88A;CCDC88A	girdin;girdin iso5	girdin	Girdin	Q3V6T2;Q3V6T2-2	http://www.phosphosite.org/proteinAction.do?id=8158&showAllSites=true	215.9	LLHDEQSTDDSR	3	472.551	8216	8538	7587	7483	8818	8891	girdin	girdin	girdin	girdin	girdin	girdin	30.26	30.45	30.7	30.42	30.35	30.24	3.25	3.678	3.024	3.097	3.367	3.325	0.2797	-0.3456	0.0183	-0.183	-0.0759	-0.1415	0.5734	0.5583	0.5496	0.5335	0.5948	0.6097	1
8	7	Actin-binding	CCDC88A;CCDC88A;CCDC88A;CCDC88A	girdin;girdin iso5;girdin iso5;girdin iso5	girdin	Girdin	Q3V6T2;Q3V6T2-2;Q3V6T2-3;Q3V6T2-4	http://www.phosphosite.org/proteinAction.do?id=8158&showAllSites=true	215.9	ASSVISTAEGTTR	2	640.328		19819		18017				girdin		girdin				60.76		60.57				3.372		2.612				-0.5063		-3.7468				0.5067		0.47
9	8	Actin-binding	CCDC88A;CCDC88A;CCDC88A;CCDC88A	girdin;girdin iso5;girdin iso5;girdin iso5	girdin	Girdin	Q3V6T2;Q3V6T2-2;Q3V6T2-3;Q3V6T2-4	http://www.phosphosite.org/proteinAction.do?id=8158&showAllSites=true	215.9	ASSVISTAEGTTRR	3	479.255			15686	15482					girdin	girdin					54.2	53.73					2.527	2.394					0.2607	-0.2202					0.3804	0.3493
10	9	Actin-binding	CCDC88A;CCDC88A;CCDC88A;CCDC88A	girdin;girdin iso5;girdin iso5;girdin iso5	girdin	Girdin	Q3V6T2;Q3V6T2-2;Q3V6T2-3;Q3V6T2-4	http://www.phosphosite.org/proteinAction.do?id=8158&showAllSites=true	215.9	DSNPYATLPR	2	567.283				23995						girdin						76.86						2.206						0.812						0.4147
11	10	Actin-binding	CCDC88A;CCDC88A;CCDC88A;CCDC88A	girdin;girdin iso5;girdin iso5;girdin iso5	girdin	Girdin	Q3V6T2;Q3V6T2-2;Q3V6T2-3;Q3V6T2-4	http://www.phosphosite.org/proteinAction.do?id=8158&showAllSites=true	215.9	KTEDTYFISSAGKPTPGTQGK	3	738.374			19454	19267					girdin	girdin					64.29	63.88					5.107	2.722					1.045	0.5459					0.7024	0.5849
12	11	Actin-binding	CCDC88A;CCDC88A;CCDC88A;CCDC88A	girdin;girdin iso5;girdin iso5;girdin iso5	girdin	Girdin	Q3V6T2;Q3V6T2-2;Q3V6T2-3;Q3V6T2-4	http://www.phosphosite.org/proteinAction.do?id=8158&showAllSites=true	215.9	KTEDTYFISSAGKPTPGTQGK	3	738.374				19247						girdin						63.83						5.967						0.5459						0.6842
13	12	Actin-binding	CCDC88A;CCDC88A;CCDC88A;CCDC88A	girdin;girdin iso5;girdin iso5;girdin iso5	girdin	Girdin	Q3V6T2;Q3V6T2-2;Q3V6T2-3;Q3V6T2-4	http://www.phosphosite.org/proteinAction.do?id=8158&showAllSites=true	215.9	KTEDTYFISSAGKPTPGTQGK	4	554.033			19458						girdin						64.3						2.746						0.0988						0.5589
14	13	Actin-binding	CCDC88A;CCDC88A;CCDC88A;CCDC88A	girdin;girdin iso5;girdin iso5;girdin iso5	girdin	Girdin	Q3V6T2;Q3V6T2-2;Q3V6T2-3;Q3V6T2-4	http://www.phosphosite.org/proteinAction.do?id=8158&showAllSites=true	215.9	TTKPEFLRPGPR	4	350.452			15856	15618					girdin	girdin					54.66	54.1					2.354	2.318					0.1406	0.0426					0.1133	0.1276
15	14	Actin-binding	CCDC88A;CCDC88A;CCDC88A;CCDC88A;CCDC88A	girdin;girdin iso5;girdin iso5;girdin iso5;girdin iso5	girdin	Girdin	Q3V6T2;Q3V6T2-2;Q3V6T2-3;Q3V6T2-4;Q3V6T2-5	http://www.phosphosite.org/proteinAction.do?id=8158&showAllSites=true	215.9	DEHSETIIELSEER	3	562.932			29632						girdin						92.09						4.1						-0.3615						0.5664
16	15	Actin-binding	CCDC88A;CCDC88A;CCDC88A;CCDC88A;CCDC88A	girdin;girdin iso5;girdin iso5;girdin iso5;girdin iso5	girdin	Girdin	Q3V6T2;Q3V6T2-2;Q3V6T2-3;Q3V6T2-4;Q3V6T2-5	http://www.phosphosite.org/proteinAction.do?id=8158&showAllSites=true	215.9	DLFHVEQR	3	348.514	26531	26804	25048	24759			girdin	girdin	girdin	girdin			79.26	79.21	79.52	78.98			2.378	2.458	1.85	2.172			0.0371	-0.1157	-0.3879	-0.2558			0.2796	0.2494	0.2274	0.3346			1
17	16	Actin-binding	CCDC88A;CCDC88A;CCDC88A;CCDC88A;CCDC88A	girdin;girdin iso5;girdin iso5;girdin iso5;girdin iso5	girdin	Girdin	Q3V6T2;Q3V6T2-2;Q3V6T2-3;Q3V6T2-4;Q3V6T2-5	http://www.phosphosite.org/proteinAction.do?id=8158&showAllSites=true	215.9	EDLVSEK	2	410.208				11597						girdin						42.41						1.678						0.3584						0.1111
18	17	Actin-binding	CCDC88A;CCDC88A;CCDC88A;CCDC88A;CCDC88A	girdin;girdin iso5;girdin iso5;girdin iso5;girdin iso5	girdin	Girdin	Q3V6T2;Q3V6T2-2;Q3V6T2-3;Q3V6T2-4;Q3V6T2-5	http://www.phosphosite.org/proteinAction.do?id=8158&showAllSites=true	215.9	ELESEKEQLKK	3	454.249			7814						girdin						31.37						2.435						-0.2778						0.2126
19	18	Actin-binding	CCDC88A;CCDC88A;CCDC88A;CCDC88A;CCDC88A	girdin;girdin iso5;girdin iso5;girdin iso5;girdin iso5	girdin	Girdin	Q3V6T2;Q3V6T2-2;Q3V6T2-3;Q3V6T2-4;Q3V6T2-5	http://www.phosphosite.org/proteinAction.do?id=8158&showAllSites=true	215.9	ETEVLQTDHK	2	600.299	10679		9847	9716			girdin		girdin	girdin			36.91		37.25	36.87			2.754		2.811	2.328			0.6234		1.0336	0.0182			0.3571		0.3263	0.4142			1
20	19	Actin-binding	CCDC88A;CCDC88A;CCDC88A;CCDC88A;CCDC88A	girdin;girdin iso5;girdin iso5;girdin iso5;girdin iso5	girdin	Girdin	Q3V6T2;Q3V6T2-2;Q3V6T2-3;Q3V6T2-4;Q3V6T2-5	http://www.phosphosite.org/proteinAction.do?id=8158&showAllSites=true	215.9	ETEVLQTDHK	3	400.535			9850	9720					girdin	girdin					37.26	36.88					3.018	2.536					0.3085	0.0913					0.3124	0.248
21	20	Actin-binding	CCDC88A;CCDC88A;CCDC88A;CCDC88A;CCDC88A	girdin;girdin iso5;girdin iso5;girdin iso5;girdin iso5	girdin	Girdin	Q3V6T2;Q3V6T2-2;Q3V6T2-3;Q3V6T2-4;Q3V6T2-5	http://www.phosphosite.org/proteinAction.do?id=8158&showAllSites=true	215.9	GNLEEENR	2	480.723						7695						girdin						27.08						1.917						-0.3687						0.2037
22	21	Actin-binding	CCDC88A;CCDC88A;CCDC88A;CCDC88A;CCDC88A	girdin;girdin iso5;girdin iso5;girdin iso5;girdin iso5	girdin	Girdin	Q3V6T2;Q3V6T2-2;Q3V6T2-3;Q3V6T2-4;Q3V6T2-5	http://www.phosphosite.org/proteinAction.do?id=8158&showAllSites=true	215.9	GNLEEENRHLLDQIQTLMLQNR	4	666.843	51398	51706	49375	49215		52888	girdin	girdin	girdin	girdin		girdin	145.15	145.3	145.09	144.87		145.15	5.611	6.452	4.585	4.866		5.898	0.0695	-0.1911	0.6143	0.1996		0.9057	0.6033	0.6176	0.6057	0.6551		0.5867	1
23	22	Actin-binding	CCDC88A;CCDC88A;CCDC88A;CCDC88A;CCDC88A	girdin;girdin iso5;girdin iso5;girdin iso5;girdin iso5	girdin	Girdin	Q3V6T2;Q3V6T2-2;Q3V6T2-3;Q3V6T2-4;Q3V6T2-5	http://www.phosphosite.org/proteinAction.do?id=8158&showAllSites=true	215.9	IEALEQENSELER	2	780.381			23924	23683					girdin	girdin					76.47	76.04					3.525	3.817					0.0768	-0.0421					0.3235	0.4301
24	23	Actin-binding	CCDC88A;CCDC88A;CCDC88A;CCDC88A;CCDC88A	girdin;girdin iso5;girdin iso5;girdin iso5;girdin iso5	girdin	Girdin	Q3V6T2;Q3V6T2-2;Q3V6T2-3;Q3V6T2-4;Q3V6T2-5	http://www.phosphosite.org/proteinAction.do?id=8158&showAllSites=true	215.9	IEALEQENSELER	2	780.381			23913						girdin						76.44						4.135						0.0768						0.4665
25	24	Actin-binding	CCDC88A;CCDC88A;CCDC88A;CCDC88A;CCDC88A	girdin;girdin iso5;girdin iso5;girdin iso5;girdin iso5	girdin	Girdin	Q3V6T2;Q3V6T2-2;Q3V6T2-3;Q3V6T2-4;Q3V6T2-5	http://www.phosphosite.org/proteinAction.do?id=8158&showAllSites=true	215.9	IQGLDFDTK	2	518.769	30650	31015			31727		girdin	girdin			girdin		90.25	90.43			90.36		1.43	1.648			1.995		-0.3269	0.0891			0.477		0.1785	0.3147			0.3632		1
26	25	Actin-binding	CCDC88A;CCDC88A;CCDC88A;CCDC88A;CCDC88A	girdin;girdin iso5;girdin iso5;girdin iso5;girdin iso5	girdin	Girdin	Q3V6T2;Q3V6T2-2;Q3V6T2-3;Q3V6T2-4;Q3V6T2-5	http://www.phosphosite.org/proteinAction.do?id=8158&showAllSites=true	215.9	ISETLESR	2	467.746			13483	13309					girdin	girdin					47.85	47.41					1.94	1.867					-0.1725	-0.1698					0.0942	0.1035
27	26	Actin-binding	CCDC88A;CCDC88A;CCDC88A;CCDC88A;CCDC88A	girdin;girdin iso5;girdin iso5;girdin iso5;girdin iso5	girdin	Girdin	Q3V6T2;Q3V6T2-2;Q3V6T2-3;Q3V6T2-4;Q3V6T2-5	http://www.phosphosite.org/proteinAction.do?id=8158&showAllSites=true	215.9	KVEILENEIVQEK	3	524.294	28863	29218	27331			30081	girdin	girdin	girdin			girdin	85.55	85.73	86			85.75	4.804	4.704	4.93			4.264	0.2788	-0.1069	0.084			0.1793	0.4823	0.5177	0.5162			0.4742	1
28	27	Actin-binding	CCDC88A;CCDC88A;CCDC88A;CCDC88A;CCDC88A	girdin;girdin iso5;girdin iso5;girdin iso5;girdin iso5	girdin	Girdin	Q3V6T2;Q3V6T2-2;Q3V6T2-3;Q3V6T2-4;Q3V6T2-5	http://www.phosphosite.org/proteinAction.do?id=8158&showAllSites=true	215.9	LEESTNYNQQLR	2	747.863		19134	17473	17254				girdin	girdin	girdin				58.96	59.03	58.54				3.251	3.71	3.375				1.4554	0.4648	0.3348				0.4248	0.6416	0.4584
29	28	Actin-binding	CCDC88A;CCDC88A;CCDC88A;CCDC88A;CCDC88A	girdin;girdin iso5;girdin iso5;girdin iso5;girdin iso5	girdin	Girdin	Q3V6T2;Q3V6T2-2;Q3V6T2-3;Q3V6T2-4;Q3V6T2-5	http://www.phosphosite.org/proteinAction.do?id=8158&showAllSites=true	215.9	LEMENQSLTK	2	596.798			19204	18987					girdin	girdin					63.62	63.14					2.197	2.272					0.5805	0.1383					0.2059	0.1852
30	29	Actin-binding	CCDC88A;CCDC88A;CCDC88A;CCDC88A;CCDC88A	girdin;girdin iso5;girdin iso5;girdin iso5;girdin iso5	girdin	Girdin	Q3V6T2;Q3V6T2-2;Q3V6T2-3;Q3V6T2-4;Q3V6T2-5	http://www.phosphosite.org/proteinAction.do?id=8158&showAllSites=true	215.9	LEVSYQGLDIENQR	2	832.418			34039	33839					girdin	girdin					103.92	103.62					4.016	3.991					0.8107	0.2853					0.6392	0.6386
31	30	Actin-binding	CCDC88A;CCDC88A;CCDC88A;CCDC88A;CCDC88A	girdin;girdin iso5;girdin iso5;girdin iso5;girdin iso5	girdin	Girdin	Q3V6T2;Q3V6T2-2;Q3V6T2-3;Q3V6T2-4;Q3V6T2-5	http://www.phosphosite.org/proteinAction.do?id=8158&showAllSites=true	215.9	LKEQYQQLDITSTK	3	565.637		24126	22458	22129		24868		girdin	girdin	girdin		girdin		72.13	72.39	71.67		72.11		3.517	3.094	4.129		4.433		0.2936	-0.2408	-0.1794		-0.2495		0.4815	0.4556	0.6099		0.5609
32	31	Actin-binding	CCDC88A;CCDC88A;CCDC88A;CCDC88A;CCDC88A	girdin;girdin iso5;girdin iso5;girdin iso5;girdin iso5	girdin	Girdin	Q3V6T2;Q3V6T2-2;Q3V6T2-3;Q3V6T2-4;Q3V6T2-5	http://www.phosphosite.org/proteinAction.do?id=8158&showAllSites=true	215.9	LLKLEMENQSLTK	3	516.288		30599	28694	28427				girdin	girdin	girdin				89.34	89.61	89.11				4.921	5.015	4.63				-0.5423	0.1841	0.356				0.6239	0.6163	0.6359
33	32	Actin-binding	CCDC88A;CCDC88A;CCDC88A;CCDC88A;CCDC88A	girdin;girdin iso5;girdin iso5;girdin iso5;girdin iso5	girdin	Girdin	Q3V6T2;Q3V6T2-2;Q3V6T2-3;Q3V6T2-4;Q3V6T2-5	http://www.phosphosite.org/proteinAction.do?id=8158&showAllSites=true	215.9	LNHTYSQLLK	3	406.228			21029						girdin						68.53						3.896						0.0732						0.4711
34	33	Actin-binding	CCDC88A;CCDC88A;CCDC88A;CCDC88A;CCDC88A	girdin;girdin iso5;girdin iso5;girdin iso5;girdin iso5	girdin	Girdin	Q3V6T2;Q3V6T2-2;Q3V6T2-3;Q3V6T2-4;Q3V6T2-5	http://www.phosphosite.org/proteinAction.do?id=8158&showAllSites=true	215.9	LPISVDSPPAAADSNTTAASNVDKVQESR	3	980.823				27987						girdin						87.95						7.464						0.6344						0.7913
35	34	Actin-binding	CCDC88A;CCDC88A;CCDC88A;CCDC88A;CCDC88A	girdin;girdin iso5;girdin iso5;girdin iso5;girdin iso5	girdin	Girdin	Q3V6T2;Q3V6T2-2;Q3V6T2-3;Q3V6T2-4;Q3V6T2-5	http://www.phosphosite.org/proteinAction.do?id=8158&showAllSites=true	215.9	LPISVDSPPAAADSNTTAASNVDKVQESR	3	980.823				27972						girdin						87.91						8.433						0.8068						0.7983
36	35	Actin-binding	CCDC88A;CCDC88A;CCDC88A;CCDC88A;CCDC88A	girdin;girdin iso5;girdin iso5;girdin iso5;girdin iso5	girdin	Girdin	Q3V6T2;Q3V6T2-2;Q3V6T2-3;Q3V6T2-4;Q3V6T2-5	http://www.phosphosite.org/proteinAction.do?id=8158&showAllSites=true	215.9	LPISVDSPPAAADSNTTAASNVDKVQESR	3	980.823				27942						girdin						87.83						6.826						0.8068						0.7767
37	36	Actin-binding	CCDC88A;CCDC88A;CCDC88A;CCDC88A;CCDC88A	girdin;girdin iso5;girdin iso5;girdin iso5;girdin iso5	girdin	Girdin	Q3V6T2;Q3V6T2-2;Q3V6T2-3;Q3V6T2-4;Q3V6T2-5	http://www.phosphosite.org/proteinAction.do?id=8158&showAllSites=true	215.9	MAQLQLENKELESEKEQLKK	4	604.824	25005						girdin						75.26						5.333						-0.3463						0.4945						1
38	37	Actin-binding	CCDC88A;CCDC88A;CCDC88A;CCDC88A;CCDC88A	girdin;girdin iso5;girdin iso5;girdin iso5;girdin iso5	girdin	Girdin	Q3V6T2;Q3V6T2-2;Q3V6T2-3;Q3V6T2-4;Q3V6T2-5	http://www.phosphosite.org/proteinAction.do?id=8158&showAllSites=true	215.9	MVQSSPPISGEDNKWER	3	653.979			21974	21707					girdin	girdin					71.02	70.47					3.361	3.462					0.0367	-0.4507					0.5319	0.5299
39	38	Actin-binding	CCDC88A;CCDC88A;CCDC88A;CCDC88A;CCDC88A	girdin;girdin iso5;girdin iso5;girdin iso5;girdin iso5	girdin	Girdin	Q3V6T2;Q3V6T2-2;Q3V6T2-3;Q3V6T2-4;Q3V6T2-5	http://www.phosphosite.org/proteinAction.do?id=8158&showAllSites=true	215.9	NHETVAAEYK	2	581.28				8537						girdin						33.45						1.787						-0.1269						0.3917
40	39	Actin-binding	CCDC88A;CCDC88A;CCDC88A;CCDC88A;CCDC88A	girdin;girdin iso5;girdin iso5;girdin iso5;girdin iso5	girdin	Girdin	Q3V6T2;Q3V6T2-2;Q3V6T2-3;Q3V6T2-4;Q3V6T2-5	http://www.phosphosite.org/proteinAction.do?id=8158&showAllSites=true	215.9	NLEVEHR	2	448.733			7999	7881					girdin	girdin					31.9	31.55					2.135	1.975					0.0134	-0.0799					0.1778	0.1702
41	40	Actin-binding	CCDC88A;CCDC88A;CCDC88A;CCDC88A;CCDC88A	girdin;girdin iso5;girdin iso5;girdin iso5;girdin iso5	girdin	Girdin	Q3V6T2;Q3V6T2-2;Q3V6T2-3;Q3V6T2-4;Q3V6T2-5	http://www.phosphosite.org/proteinAction.do?id=8158&showAllSites=true	215.9	NLTFQLESLEKENSQLDEENLELRR	4	762.638			40924						girdin						122.32						2.954						-0.1711						0.2558
42	41	Actin-binding	CCDC88A;CCDC88A;CCDC88A;CCDC88A;CCDC88A	girdin;girdin iso5;girdin iso5;girdin iso5;girdin iso5	girdin	Girdin	Q3V6T2;Q3V6T2-2;Q3V6T2-3;Q3V6T2-4;Q3V6T2-5	http://www.phosphosite.org/proteinAction.do?id=8158&showAllSites=true	215.9	NNATLQAEK	2	494.757	8253		7598	7506			girdin		girdin	girdin			30.36		30.73	30.48			3.104		2.569	2.552			-0.4727		0.6364	0.2649			0.5036		0.4709	0.478			1
43	42	Actin-binding	CCDC88A;CCDC88A;CCDC88A;CCDC88A;CCDC88A	girdin;girdin iso5;girdin iso5;girdin iso5;girdin iso5	girdin	Girdin	Q3V6T2;Q3V6T2-2;Q3V6T2-3;Q3V6T2-4;Q3V6T2-5	http://www.phosphosite.org/proteinAction.do?id=8158&showAllSites=true	215.9	QASEYESLISK	2	627.814			25896	25642					girdin	girdin					81.77	81.32					3.348	3.361					0.2418	0.2892					0.4657	0.5515
44	43	Actin-binding	CCDC88A;CCDC88A;CCDC88A;CCDC88A;CCDC88A	girdin;girdin iso5;girdin iso5;girdin iso5;girdin iso5	girdin	Girdin	Q3V6T2;Q3V6T2-2;Q3V6T2-3;Q3V6T2-4;Q3V6T2-5	http://www.phosphosite.org/proteinAction.do?id=8158&showAllSites=true	215.9	QHLSVELADAK	3	404.219				19734						girdin						65.14						3.335						-0.1811						0.3538
45	44	Actin-binding	CCDC88A;CCDC88A;CCDC88A;CCDC88A;CCDC88A	girdin;girdin iso5;girdin iso5;girdin iso5;girdin iso5	girdin	Girdin	Q3V6T2;Q3V6T2-2;Q3V6T2-3;Q3V6T2-4;Q3V6T2-5	http://www.phosphosite.org/proteinAction.do?id=8158&showAllSites=true	215.9	QLETQNNNLQAQILALQR	3	699.047			38905	38719					girdin	girdin					116.94	116.68					5.396	5.426					-0.3843	-0.1977					0.6769	0.6515
46	45	Actin-binding	CCDC88A;CCDC88A;CCDC88A;CCDC88A;CCDC88A	girdin;girdin iso5;girdin iso5;girdin iso5;girdin iso5	girdin	Girdin	Q3V6T2;Q3V6T2-2;Q3V6T2-3;Q3V6T2-4;Q3V6T2-5	http://www.phosphosite.org/proteinAction.do?id=8158&showAllSites=true	215.9	QLETQNNNLQAQILALQR	3	699.047			38883						girdin						116.88						5.723						-0.3843						0.6864
47	46	Actin-binding	CCDC88A;CCDC88A;CCDC88A;CCDC88A;CCDC88A	girdin;girdin iso5;girdin iso5;girdin iso5;girdin iso5	girdin	Girdin	Q3V6T2;Q3V6T2-2;Q3V6T2-3;Q3V6T2-4;Q3V6T2-5	http://www.phosphosite.org/proteinAction.do?id=8158&showAllSites=true	215.9	QQAEIKDTTLEENNVK	3	620.65	18184	18529	16848	16675	18939		girdin	girdin	girdin	girdin	girdin		57.11	57.34	57.32	56.97	56.96		4.98	5.213	4.56	4.434	4.595		0.0341	0.2651	0.03	0.4915	0.2588		0.5099	0.5333	0.5813	0.5624	0.5618		1
48	47	Actin-binding	CCDC88A;CCDC88A;CCDC88A;CCDC88A;CCDC88A	girdin;girdin iso5;girdin iso5;girdin iso5;girdin iso5	girdin	Girdin	Q3V6T2;Q3V6T2-2;Q3V6T2-3;Q3V6T2-4;Q3V6T2-5	http://www.phosphosite.org/proteinAction.do?id=8158&showAllSites=true	215.9	SDKLHELEKENLQLK	4	456.752				22471						girdin						72.57						5.139						-0.1962						0.5461
49	48	Actin-binding	CCDC88A;CCDC88A;CCDC88A;CCDC88A;CCDC88A	girdin;girdin iso5;girdin iso5;girdin iso5;girdin iso5	girdin	Girdin	Q3V6T2;Q3V6T2-2;Q3V6T2-3;Q3V6T2-4;Q3V6T2-5	http://www.phosphosite.org/proteinAction.do?id=8158&showAllSites=true	215.9	SLEQETSQLEK	2	646.322			20746	20549	23009				girdin	girdin	girdin				67.78	67.41	67.61				3.308	2.735	3.317				0.2541	0.8582	0.762				0.4195	0.3974	0.3632
50	49	Actin-binding	CCDC88A;CCDC88A;CCDC88A;CCDC88A;CCDC88A	girdin;girdin iso5;girdin iso5;girdin iso5;girdin iso5	girdin	Girdin	Q3V6T2;Q3V6T2-2;Q3V6T2-3;Q3V6T2-4;Q3V6T2-5	http://www.phosphosite.org/proteinAction.do?id=8158&showAllSites=true	215.9	SLSVSSDFLGK	2	570.301			33298						girdin						101.85						2.879						0.1323						0.3833
51	50	Actin-binding	CCDC88A;CCDC88A;CCDC88A;CCDC88A;CCDC88A	girdin;girdin iso5;girdin iso5;girdin iso5;girdin iso5	girdin	Girdin	Q3V6T2;Q3V6T2-2;Q3V6T2-3;Q3V6T2-4;Q3V6T2-5	http://www.phosphosite.org/proteinAction.do?id=8158&showAllSites=true	215.9	SQISAEAR	2	431.225			7792	7689					girdin	girdin					31.3	31					1.744	1.974					0.0272	-0.2114					0.1987	0.0778
52	51	Actin-binding	CCDC88A;CCDC88A;CCDC88A;CCDC88A;CCDC88A	girdin;girdin iso5;girdin iso5;girdin iso5;girdin iso5	girdin	Girdin	Q3V6T2;Q3V6T2-2;Q3V6T2-3;Q3V6T2-4;Q3V6T2-5	http://www.phosphosite.org/proteinAction.do?id=8158&showAllSites=true	215.9	TGSPGSEVVTLQQFLEESNKLTSVQIK	3	973.848		55733			56707			girdin			girdin			155.92			155.52			6.197			5.942			1.4947			0.8827			0.701			0.6622
53	52	Actin-binding	CCDC88A;CCDC88A;CCDC88A;CCDC88A;CCDC88A	girdin;girdin iso5;girdin iso5;girdin iso5;girdin iso5	girdin	Girdin	Q3V6T2;Q3V6T2-2;Q3V6T2-3;Q3V6T2-4;Q3V6T2-5	http://www.phosphosite.org/proteinAction.do?id=8158&showAllSites=true	215.9	TLVTLREDLVSEK	3	501.619			30194	29938					girdin	girdin					93.58	93.09					1.959	2.216					0.0663	0.199					0.3238	0.3519
54	53	Actin-binding	CCDC88A;CCDC88A;CCDC88A;CCDC88A;CCDC88A	girdin;girdin iso5;girdin iso5;girdin iso5;girdin iso5	girdin	Girdin	Q3V6T2;Q3V6T2-2;Q3V6T2-3;Q3V6T2-4;Q3V6T2-5	http://www.phosphosite.org/proteinAction.do?id=8158&showAllSites=true	215.9	TSELSEAPQK	2	545.275		11658	10487	10361	11997			girdin	girdin	girdin	girdin			38.91	39.07	38.7	38.71			2.941	3.029	2.86	2.938			0.0197	0.0645	0.1067	-0.3889			0.493	0.5411	0.508	0.4953
55	54	Actin-binding	CCDC88A;CCDC88A;CCDC88A;CCDC88A;CCDC88A	girdin;girdin iso5;girdin iso5;girdin iso5;girdin iso5	girdin	Girdin	Q3V6T2;Q3V6T2-2;Q3V6T2-3;Q3V6T2-4;Q3V6T2-5	http://www.phosphosite.org/proteinAction.do?id=8158&showAllSites=true	215.9	TTVDSVEGNASK	2	604.294					12336	12371					girdin	girdin					39.59	39.4					2.813	2.589					0.4285	0.4467					0.5881	0.49
56	55	Actin-binding	CCDC88A;CCDC88A;CCDC88A;CCDC88A;CCDC88A	girdin;girdin iso5;girdin iso5;girdin iso5;girdin iso5	girdin	Girdin	Q3V6T2;Q3V6T2-2;Q3V6T2-3;Q3V6T2-4;Q3V6T2-5	http://www.phosphosite.org/proteinAction.do?id=8158&showAllSites=true	215.9	VDKLESEVSR	3	387.875	13599	13855	12522	12380	14306	14395	girdin	girdin	girdin	girdin	girdin	girdin	44.86	44.9	45.1	44.71	44.8	44.74	2.633	3.199	2.606	2.965	3.159	2.464	-0.071	-0.377	0.0982	0.0494	-0.2315	0.203	0.3466	0.2617	0.3094	0.3438	0.2451	0.1984	1
57	56	Actin-binding	CCDC88A;CCDC88A;CCDC88A;CCDC88A;CCDC88A;DNTTIP2	girdin;girdin iso5;girdin iso5;girdin iso5;girdin iso5;ERBP	girdin	Girdin	Q3V6T2;Q3V6T2-2;Q3V6T2-3;Q3V6T2-4;Q3V6T2-5;Q5QJE6	http://www.phosphosite.org/proteinAction.do?id=8158&showAllSites=true	215.9	NVESLK	2	345.195				9174						girdin						35.32						1.219						-0.3471						0.0346
58	57	Actin-binding	CCDC88A;SRP72;CCDC88A;CCDC88A;CCDC88A;CCDC88A	girdin;SRP72;girdin iso5;girdin iso5;girdin iso5;girdin iso5	girdin	Girdin	Q3V6T2;O76094;Q3V6T2-2;Q3V6T2-3;Q3V6T2-4;Q3V6T2-5	http://www.phosphosite.org/proteinAction.do?id=8158&showAllSites=true	215.9	YNQLLK	2	389.726			17075						girdin						57.93						1.231						0.1097						0.001
59	58	Actin-binding	COTL1	COTL1	COTL1	Coactosin-like protein	Q14019	http://www.phosphosite.org/proteinAction.do?id=9492&showAllSites=true	15.9	AAYNLVR	2	403.73	20309	20557			21104	21222	COTL1	COTL1			COTL1	COTL1	62.76	62.69			62.63	62.61	2.138	2.095			2.196	2.2	-0.3426	0.1346			-0.0466	-0.0034	0.2293	0.2696			0.2633	0.2515	1
60	59	Actin-binding	COTL1	COTL1	COTL1	Coactosin-like protein	Q14019	http://www.phosphosite.org/proteinAction.do?id=9492&showAllSites=true	15.9	AGGANYDAQTE	2	548.731	11345						COTL1						38.75						2.331						0.3087						0.5065						1
61	60	Actin-binding	COTL1	COTL1	COTL1	Coactosin-like protein	Q14019	http://www.phosphosite.org/proteinAction.do?id=9492&showAllSites=true	15.9	EFVISDR	2	433.224						25371						COTL1						73.41						1.812						-0.5709						0.0439
62	61	Actin-binding	COTL1	COTL1	COTL1	Coactosin-like protein	Q14019	http://www.phosphosite.org/proteinAction.do?id=9492&showAllSites=true	15.9	EFVISDRK	2	497.272					18371	18446					COTL1	COTL1					55.48	55.36					2.996	3.029					0.1029	0.3645					0.2263	0.2338
63	62	Actin-binding	COTL1	COTL1	COTL1	Coactosin-like protein	Q14019	http://www.phosphosite.org/proteinAction.do?id=9492&showAllSites=true	15.9	ELEEDFIKSELKK	3	536.622					31301						COTL1						89.26						3.427						-0.2759						0.4744
64	63	Actin-binding	COTL1	COTL1	COTL1	Coactosin-like protein	Q14019	http://www.phosphosite.org/proteinAction.do?id=9492&showAllSites=true	15.9	EVVQNFAK	2	467.753	18144	18412			18907	19043	COTL1	COTL1			COTL1	COTL1	57	57.03			56.88	56.92	2.108	2.062			2.013	2.058	-0.2923	-0.3804			-0.1256	-0.1741	0.409	0.4264			0.4268	0.4161	1
65	64	Actin-binding	COTL1	COTL1	COTL1	Coactosin-like protein	Q14019	http://www.phosphosite.org/proteinAction.do?id=9492&showAllSites=true	15.9	FALITWIGENVSGLQR	2	902.491					60471						COTL1						165.44						4.426						0.0235						0.6242
66	65	Actin-binding	COTL1	COTL1	COTL1	Coactosin-like protein	Q14019	http://www.phosphosite.org/proteinAction.do?id=9492&showAllSites=true	15.9	FALITWIGENVSGLQR	3	601.997					60462						COTL1						165.42						4.74						0.2005						0.6641
67	66	Actin-binding	COTL1	COTL1	COTL1	Coactosin-like protein	Q14019	http://www.phosphosite.org/proteinAction.do?id=9492&showAllSites=true	15.9	FTTGDAMSK	2	479.221	14837	15119			15569	15653	COTL1	COTL1			COTL1	COTL1	48.14	48.25			48.09	48.01	2.139	1.971			2.299	2.024	0.1176	0.1482			-0.0571	-0.0212	0.4245	0.4378			0.4283	0.3227	1
68	67	Actin-binding	COTL1	COTL1	COTL1	Coactosin-like protein	Q14019	http://www.phosphosite.org/proteinAction.do?id=9492&showAllSites=true	15.9	LFAFVR	2	376.726	36723	37002			37967	38108	COTL1	COTL1			COTL1	COTL1	106.47	106.49			106.5	106.52	1.66	1.67			1.636	1.652	-0.0789	-0.0963			-0.0716	-0.1151	0.1723	0.1697			0.1731	0.1723	1
69	68	Actin-binding	WDR1	WDR1	WDR1	WD repeat-containing protein 1	O75083	http://www.phosphosite.org/proteinAction.do?id=4099&showAllSites=true	66.2	EKFGAVFLWDSGSSVGEITGHNK	4	617.058				40614						WDR1						121.72						4.078						-0.1122						0.6249
70	69	Actin-binding	WDR1	WDR1	WDR1	WD repeat-containing protein 1	O75083	http://www.phosphosite.org/proteinAction.do?id=4099&showAllSites=true	66.2	FGAVFLWDSGSSVGEITGHNK	3	736.696	46276	46565			47588	47761	WDR1	WDR1			WDR1	WDR1	131.68	131.75			131.54	131.66	7.428	6.891			7.633	7.37	0.2123	0.4733			0.5105	-0.0234	0.6277	0.633			0.6466	0.6601	1
71	70	Actin-binding	WDR1	WDR1	WDR1	WD repeat-containing protein 1	O75083	http://www.phosphosite.org/proteinAction.do?id=4099&showAllSites=true	66.2	IAVVGEGR	2	400.735	16103	16322			16887	16979	WDR1	WDR1			WDR1	WDR1	51.57	51.49			51.6	51.53	2.053	2.11			2.056	2.053	-0.4048	-0.163			-0.108	-0.1355	0.1278	0.1339			0.1449	0.1369	1
72	71	Actin-binding	WDR1	WDR1	WDR1	WD repeat-containing protein 1	O75083	http://www.phosphosite.org/proteinAction.do?id=4099&showAllSites=true	66.2	IKDIAWTEDSKR	3	487.928	18724		17438		19544		WDR1		WDR1		WDR1		58.54		58.93		58.55		4.517		3.183		3.944		0.323		-0.7084		-0.3768		0.4608		0.4051		0.4633		1
73	72	Actin-binding	WDR1	WDR1	WDR1	WD repeat-containing protein 1	O75083	http://www.phosphosite.org/proteinAction.do?id=4099&showAllSites=true	66.2	IKDIAWTEDSKR	4	366.198	18725	18956			19515	19596	WDR1	WDR1			WDR1	WDR1	58.55	58.46			58.48	58.37	3.208	3.277			3.621	3.921	-0.3301	-0.17			-0.0379	-0.1913	0.3744	0.3134			0.4178	0.4146	4
74	73	Actin-binding	WDR1	WDR1	WDR1	WD repeat-containing protein 1	O75083	http://www.phosphosite.org/proteinAction.do?id=4099&showAllSites=true	66.2	IWDTTQKEHLLK	4	378.711	22349				23233	23354	WDR1				WDR1	WDR1	68.12				68.19	68.17	3.42				4.621	4.619	0.089				0.145	-0.1992	0.5453				0.4937	0.5209	2
75	74	Actin-binding	WDR1	WDR1	WDR1	WD repeat-containing protein 1	O75083	http://www.phosphosite.org/proteinAction.do?id=4099&showAllSites=true	66.2	NIDNPALADIYTEHAHQVVVAK	3	806.752	33629				34877	35011	WDR1				WDR1	WDR1	98.23				98.52	98.51	6.719				4.501	6.852	0.3018				0.78	0.2235	0.6093				0.5173	0.7269	1
76	75	Actin-binding	WDR1	WDR1	WDR1	WD repeat-containing protein 1	O75083	http://www.phosphosite.org/proteinAction.do?id=4099&showAllSites=true	66.2	NIDNPALADIYTEHAHQVVVAK	4	605.316		34018	32131	31873	34825	35005		WDR1	WDR1	WDR1	WDR1	WDR1		98.52	98.72	98.24	98.39	98.49		6.506	7.424	6.509	6.976	6.878		-0.0487	-0.2757	0.0764	0.0229	0.235		0.6144	0.6981	0.66	0.6003	0.6102
77	76	Actin-binding	WDR1	WDR1	WDR1	WD repeat-containing protein 1	O75083	http://www.phosphosite.org/proteinAction.do?id=4099&showAllSites=true	66.2	NIDNPALADIYTEHAHQVVVAK	4	605.316				31901						WDR1						98.32						6.856						0.3578						0.6619
78	77	Actin-binding	WDR1	WDR1	WDR1	WD repeat-containing protein 1	O75083	http://www.phosphosite.org/proteinAction.do?id=4099&showAllSites=true	66.2	VINSVDIK	2	444.264	20257				21072	21187	WDR1				WDR1	WDR1	62.62				62.55	62.52	2.194				2.277	2.44	0.0216				0.1706	0.2534	0.1804				0.1943	0.1697	1
79	78	Actin-binding	WDR1	WDR1	WDR1	WD repeat-containing protein 1	O75083	http://www.phosphosite.org/proteinAction.do?id=4099&showAllSites=true	66.2	YAPSGFYIASGDVSGK	2	809.891	34230	34626		32471	35456	35610	WDR1	WDR1		WDR1	WDR1	WDR1	99.79	100.1		99.85	100.01	100.05	4.173	3.512		3.267	3.723	3.671	0.1756	-0.0382		0.2833	0.3697	-0.0345	0.5825	0.5761		0.5998	0.6092	0.5953	1
80	79	Actin-binding	WDR1	WDR1	WDR1	WD repeat-containing protein 1	O75083	http://www.phosphosite.org/proteinAction.do?id=4099&showAllSites=true	66.2	YEYQPFAGK	2	551.764	25737	26088	24345	24076	26706	26856	WDR1	WDR1	WDR1	WDR1	WDR1	WDR1	77.18	77.35	77.59	77.08	77.25	77.3	2.73	2.31	2.399	2.442	2.406	2.599	0.0765	0.0928	0.1637	0.4301	0.3	0.2338	0.499	0.4763	0.4522	0.4852	0.4336	0.4958	1
81	80	Actin-binding	WDR1;WDR1	WDR1;WDR1 iso 3	WDR1	WD repeat-containing protein 1	O75083;O75083-3	http://www.phosphosite.org/proteinAction.do?id=4099&showAllSites=true	66.2	AHDGGIYAISWSPDSTHLLSASGDK	3	862.414	39558				40872		WDR1				WDR1		113.92				114.04		7.391				7.641		-0.2053				0.3192		0.6975				0.7093		1
82	81	Actin-binding	WDR1;WDR1	WDR1;WDR1 iso 3	WDR1	WD repeat-containing protein 1	O75083;O75083-3	http://www.phosphosite.org/proteinAction.do?id=4099&showAllSites=true	66.2	AHDGGIYAISWSPDSTHLLSASGDK	4	647.062	39531	39924			40849	41015	WDR1	WDR1			WDR1	WDR1	113.85	114.16			113.98	114.07	6.819	6.191			6.241	6.722	0.3965	0.5101			0.3393	0.3536	0.5114	0.5161			0.6212	0.4916	1
83	82	Actin-binding	WDR1;WDR1	WDR1;WDR1 iso 3	WDR1	WD repeat-containing protein 1	O75083;O75083-3	http://www.phosphosite.org/proteinAction.do?id=4099&showAllSites=true	66.2	AHDGGIYAISWSPDSTHLLSASGDK	4	647.062	39525						WDR1						113.84						6.725						0.4635						0.4854						1
84	83	Actin-binding	WDR1;WDR1	WDR1;WDR1 iso 3	WDR1	WD repeat-containing protein 1	O75083;O75083-3	http://www.phosphosite.org/proteinAction.do?id=4099&showAllSites=true	66.2	AHDGGIYAISWSPDSTHLLSASGDKTSK	4	726.106						37648						WDR1						105.33						7.538						0.7412						0.6942
85	84	Actin-binding	WDR1;WDR1	WDR1;WDR1 iso 3	WDR1	WD repeat-containing protein 1	O75083;O75083-3	http://www.phosphosite.org/proteinAction.do?id=4099&showAllSites=true	66.2	DYSGQGVVK	2	476.74	13904	14191		12688	14650	14732	WDR1	WDR1		WDR1	WDR1	WDR1	45.66	45.79		45.65	45.7	45.61	1.908	1.565		1.6	1.707	1.364	0.1267	0.0757		0.2956	0.1341	0.0958	0.3082	0.2789		0.1859	0.2522	0.1683	1
86	85	Actin-binding	WDR1;WDR1	WDR1;WDR1 iso 3	WDR1	WD repeat-containing protein 1	O75083;O75083-3	http://www.phosphosite.org/proteinAction.do?id=4099&showAllSites=true	66.2	FATASADGQIYIYDGK	2	860.415		33771	31836	31598	34546	34713		WDR1	WDR1	WDR1	WDR1	WDR1		97.87	97.94	97.52	97.67	97.74		4.645	4.353	4.32	5.233	5.105		-0.2288	1.1766	-0.1244	0.2782	-0.2732		0.6285	0.6328	0.6509	0.6365	0.6452
87	86	Actin-binding	WDR1;WDR1	WDR1;WDR1 iso 3	WDR1	WD repeat-containing protein 1	O75083;O75083-3	http://www.phosphosite.org/proteinAction.do?id=4099&showAllSites=true	66.2	FSPDGNR	2	396.685	8951	9300	8317			9681	WDR1	WDR1	WDR1			WDR1	32.3	32.54	32.79			32.31	1.595	1.092	1.566			1.386	-0.1275	0.0643	-0.0335			0.1082	0.1905	0.2419	0.1494			0.2228	1
88	87	Actin-binding	WDR1;WDR1	WDR1;WDR1 iso 3	WDR1	WD repeat-containing protein 1	O75083;O75083-3	http://www.phosphosite.org/proteinAction.do?id=4099&showAllSites=true	66.2	FVNCVR	2	397.702		13493						WDR1						43.94						1.712						-0.0334						0.2264
89	88	Actin-binding	WDR1;WDR1	WDR1;WDR1 iso 3	WDR1	WD repeat-containing protein 1	O75083;O75083-3	http://www.phosphosite.org/proteinAction.do?id=4099&showAllSites=true	66.2	GNNFLYTNGK	2	564.278		23481						WDR1						70.39						3.183						0.0104						0.5064
90	89	Actin-binding	WDR1;WDR1	WDR1;WDR1 iso 3	WDR1	WD repeat-containing protein 1	O75083;O75083-3	http://www.phosphosite.org/proteinAction.do?id=4099&showAllSites=true	66.2	IIGGDPK	2	350.205		9985			10373	10411		WDR1			WDR1	WDR1		34.36			34.43	34.25		1.639			1.588	1.618		0.0654			0.1303	0.0045		0.1308			0.1256	0.1424
91	90	Actin-binding	WDR1;WDR1	WDR1;WDR1 iso 3	WDR1	WD repeat-containing protein 1	O75083;O75083-3	http://www.phosphosite.org/proteinAction.do?id=4099&showAllSites=true	66.2	LDVQPK	2	350.205		12420			12860			WDR1			WDR1			41.05			41			1.475			1.493			-0.3302			-0.282			0.0517			0.0004
92	91	Actin-binding	WDR1;WDR1	WDR1;WDR1 iso 3	WDR1	WD repeat-containing protein 1	O75083;O75083-3	http://www.phosphosite.org/proteinAction.do?id=4099&showAllSites=true	66.2	LHHVSSLAWLDEHTLVTTSHDASVK	4	696.608					33630	33797					WDR1	WDR1					95.3	95.37					9.766	11.687					-0.0124	0.3504					0.6537	0.6514
93	92	Actin-binding	WDR1;WDR1	WDR1;WDR1 iso 3	WDR1	WD repeat-containing protein 1	O75083;O75083-3	http://www.phosphosite.org/proteinAction.do?id=4099&showAllSites=true	66.2	LHHVSSLAWLDEHTLVTTSHDASVK	4	696.608						33787						WDR1						95.35						11.251						0.3504						0.6555
94	93	Actin-binding	WDR1;WDR1	WDR1;WDR1 iso 3	WDR1	WD repeat-containing protein 1	O75083;O75083-3	http://www.phosphosite.org/proteinAction.do?id=4099&showAllSites=true	66.2	LYSILGTTLKDEGK	2	769.427	34708				35902	36036	WDR1				WDR1	WDR1	101.04				101.16	101.15	3.571				4.432	4.256	0.0897				1.0186	1.1264	0.4064				0.3678	0.3602	1
95	94	Actin-binding	WDR1;WDR1	WDR1;WDR1 iso 3	WDR1	WD repeat-containing protein 1	O75083;O75083-3	http://www.phosphosite.org/proteinAction.do?id=4099&showAllSites=true	66.2	LYSILGTTLKDEGK	3	513.287	34663	35004			35872	36013	WDR1	WDR1			WDR1	WDR1	100.92	101.1			101.09	101.09	4.521	4.08			4.466	4.505	-0.0473	0.0985			-0.0423	0.1431	0.4011	0.3506			0.3999	0.3926	1
96	95	Actin-binding	WDR1;WDR1	WDR1;WDR1 iso 3	WDR1	WD repeat-containing protein 1	O75083;O75083-3	http://www.phosphosite.org/proteinAction.do?id=4099&showAllSites=true	66.2	LYSILGTTLKDEGK	3	513.287	34677						WDR1						100.96						4.554						0.1166						0.4706						1
97	96	Actin-binding	WDR1;WDR1	WDR1;WDR1 iso 3	WDR1	WD repeat-containing protein 1	O75083;O75083-3	http://www.phosphosite.org/proteinAction.do?id=4099&showAllSites=true	66.2	NNPSKPLHVIK	2	623.867	11037	11284			11657	11680	WDR1	WDR1			WDR1	WDR1	37.87	37.84			37.8	37.59	2.996	2.811			3.09	3.177	0.0797	-0.0744			-0.0444	0.0062	0.5486	0.5506			0.5166	0.5102	1
98	97	Actin-binding	WDR1;WDR1	WDR1;WDR1 iso 3	WDR1	WD repeat-containing protein 1	O75083;O75083-3	http://www.phosphosite.org/proteinAction.do?id=4099&showAllSites=true	66.2	NNPSKPLHVIK	3	416.247	11023	11265	10214	10090	11632	11665	WDR1	WDR1	WDR1	WDR1	WDR1	WDR1	37.83	37.79	38.31	37.94	37.74	37.55	3.419	3.005	2.739	2.28	3.251	3.082	-0.0413	-0.1088	-0.0153	0.0958	-0.0193	-0.0357	0.4713	0.3829	0.4818	0.4193	0.5361	0.4755	1
99	98	Actin-binding	WDR1;WDR1	WDR1;WDR1 iso 3	WDR1	WD repeat-containing protein 1	O75083;O75083-3	http://www.phosphosite.org/proteinAction.do?id=4099&showAllSites=true	66.2	SYIYSGSHDGHINYWDSETGENDSFAGK	3	1046.11	31384					32732	WDR1					WDR1	92.27					92.61	8.132					6.884	-1.7594					0.2256	0.8113					0.7937	1
100	99	Actin-binding	WDR1;WDR1	WDR1;WDR1 iso 3	WDR1	WD repeat-containing protein 1	O75083;O75083-3	http://www.phosphosite.org/proteinAction.do?id=4099&showAllSites=true	66.2	SYIYSGSHDGHINYWDSETGENDSFAGK	4	784.835	31351	31747	29869		32519	32668	WDR1	WDR1	WDR1		WDR1	WDR1	92.19	92.47	92.71		92.41	92.45	8.386	6.802	7.127		8.165	8.476	0.0637	0.6271	-0.1057		0.2563	0.2885	0.7321	0.6994	0.7511		0.7065	0.7236	1
101	100	Actin-binding	WDR1;WDR1	WDR1;WDR1 iso 3	WDR1	WD repeat-containing protein 1	O75083;O75083-3	http://www.phosphosite.org/proteinAction.do?id=4099&showAllSites=true	66.2	SYIYSGSHDGHINYWDSETGENDSFAGK	4	784.835						32688						WDR1						92.5						8.356						0.3147						0.723
102	101	Actin-binding	WDR1;WDR1	WDR1;WDR1 iso 3	WDR1	WD repeat-containing protein 1	O75083;O75083-3	http://www.phosphosite.org/proteinAction.do?id=4099&showAllSites=true	66.2	VVTVFSVADGYSENNVFYGHHAK	4	635.811	39471	39808	37825	37590	40757	40972	WDR1	WDR1	WDR1	WDR1	WDR1	WDR1	113.69	113.86	114.01	113.64	113.75	113.96	6.591	6.369	6.784	6.59	6.588	6.253	0.1891	0.4207	0.4948	0.1942	0.4724	0.1726	0.6843	0.6426	0.7148	0.6872	0.6553	0.6193	1
103	102	Actin-binding	WDR1;WDR1	WDR1;WDR1 iso 3	WDR1	WD repeat-containing protein 1	O75083;O75083-3	http://www.phosphosite.org/proteinAction.do?id=4099&showAllSites=true	66.2	VVTVFSVADGYSENNVFYGHHAK	4	635.811						40905						WDR1						113.78						6.927						0.3241						0.6943
104	103	Actin-binding	WDR1;WDR1	WDR1;WDR1 iso 3	WDR1	WD repeat-containing protein 1	O75083;O75083-3	http://www.phosphosite.org/proteinAction.do?id=4099&showAllSites=true	66.2	YTSLMLR	2	442.239					29090						WDR1						83.5						1.993						0.2272						0.1671
105	Activator protein
106	104	Activator protein	PLAA	PLAA	PLAA	Phospholipase A-2-activating protein	Q9Y263	http://www.phosphosite.org/proteinAction.do?id=19920&showAllSites=true	87.1	DFVTTAEDR	2	527.246	22827	23151			23734		PLAA	PLAA			PLAA		69.44	69.52			69.5		2.014	1.957			2.118		-0.2389	0.1706			0.3598		0.3346	0.2951			0.3387		1
107	105	Activator protein	PLAA	PLAA	PLAA	Phospholipase A-2-activating protein	Q9Y263	http://www.phosphosite.org/proteinAction.do?id=19920&showAllSites=true	87.1	EAVTFDQANPTQILGK	2	866.449	38926	39287			40231	40377	PLAA	PLAA			PLAA	PLAA	112.27	112.49			112.39	112.41	4.578	5.216			4.714	4.931	0.6607	0.4277			0.8656	0.1963	0.5475	0.5958			0.5872	0.6055	1
108	106	Activator protein	PLAA	PLAA	PLAA	Phospholipase A-2-activating protein	Q9Y263	http://www.phosphosite.org/proteinAction.do?id=19920&showAllSites=true	87.1	EGAQFSSHLINLLNPK	3	589.985	42527	42842			43798		PLAA	PLAA			PLAA		121.71	121.84			121.67		4.532	4.274			4.998		0.9171	0.8528			1.0002		0.2902	0.3463			0.4784		1
109	107	Activator protein	PLAA	PLAA	PLAA	Phospholipase A-2-activating protein	Q9Y263	http://www.phosphosite.org/proteinAction.do?id=19920&showAllSites=true	87.1	EHLNEPGTR	2	526.76	7333	7652			7898	7951	PLAA	PLAA			PLAA	PLAA	27.9	28.08			27.92	27.77	2.648	2.543			2.498	2.559	0.1489	0.2304			0.4713	0.0534	0.5423	0.5189			0.5434	0.5617	1
110	108	Activator protein	PLAA	PLAA	PLAA	Phospholipase A-2-activating protein	Q9Y263	http://www.phosphosite.org/proteinAction.do?id=19920&showAllSites=true	87.1	EHLNEPGTR	3	351.509		7649						PLAA						28.08						2.092						-0.1158						0.2991
111	109	Activator protein	PLAA	PLAA	PLAA	Phospholipase A-2-activating protein	Q9Y263	http://www.phosphosite.org/proteinAction.do?id=19920&showAllSites=true	87.1	ELSHATIDSK	3	367.524	10198				10818	10857	PLAA				PLAA	PLAA	35.61				35.61	35.42	2.611				3.198	3.309	-0.17				-0.1932	-0.2657	0.3913				0.49	0.4393	1
112	110	Activator protein	PLAA	PLAA	PLAA	Phospholipase A-2-activating protein	Q9Y263	http://www.phosphosite.org/proteinAction.do?id=19920&showAllSites=true	87.1	ESLMSHAIELK	3	419.888	30278	30616			31337	31496	PLAA	PLAA			PLAA	PLAA	89.26	89.39			89.35	89.41	3.345	3.298			3.253	3.508	-0.2529	-0.1714			0.2518	0.1701	0.3651	0.4407			0.4265	0.4765	1
113	111	Activator protein	PLAA	PLAA	PLAA	Phospholipase A-2-activating protein	Q9Y263	http://www.phosphosite.org/proteinAction.do?id=19920&showAllSites=true	87.1	FGTLLSGSWDTTAK	2	742.375	40974						PLAA						117.63						4.009						2.9572						0.573						1
114	112	Activator protein	PLAA	PLAA	PLAA	Phospholipase A-2-activating protein	Q9Y263	http://www.phosphosite.org/proteinAction.do?id=19920&showAllSites=true	87.1	GKPANQLLALR	3	394.243	25866	26103			26784	26903	PLAA	PLAA			PLAA	PLAA	77.52	77.39			77.45	77.43	3.392	3.34			3.297	3.216	-0.2745	-0.3749			-0.2687	-0.0488	0.4831	0.4252			0.421	0.4139	1
115	113	Activator protein	PLAA	PLAA	PLAA	Phospholipase A-2-activating protein	Q9Y263	http://www.phosphosite.org/proteinAction.do?id=19920&showAllSites=true	87.1	IGDVVGSSGANQQTSGK	2	802.897	14677	14951	13532	13395	15409	15525	PLAA	PLAA	PLAA	PLAA	PLAA	PLAA	47.7	47.8	47.98	47.66	47.67	47.68	5.033	5.32	2.661	2.645	5.033	5.526	-0.0868	0.4442	0.8107	0.1595	0.1259	0.2139	0.6722	0.6808	0.4409	0.4964	0.6739	0.6915	1
116	114	Activator protein	PLAA	PLAA	PLAA	Phospholipase A-2-activating protein	Q9Y263	http://www.phosphosite.org/proteinAction.do?id=19920&showAllSites=true	87.1	ILPEQGLMLTGSADK	2	786.919	37393	37746			38629	38790	PLAA	PLAA			PLAA	PLAA	108.26	108.45			108.23	108.3	2.746	2.572			3.171	2.851	-0.3366	0.0798			0.174	-0.2678	0.4601	0.4274			0.5215	0.4896	1
117	115	Activator protein	PLAA	PLAA	PLAA	Phospholipase A-2-activating protein	Q9Y263	http://www.phosphosite.org/proteinAction.do?id=19920&showAllSites=true	87.1	KEAVTFDQANPTQILGK	3	620.667	33623	34011			34802	34980	PLAA	PLAA			PLAA	PLAA	98.21	98.5			98.33	98.43	5.591	5.356			6.062	5.713	-0.0607	-0.461			-0.1058	0.3795	0.5397	0.5182			0.539	0.5567	1
118	116	Activator protein	PLAA	PLAA	PLAA	Phospholipase A-2-activating protein	Q9Y263	http://www.phosphosite.org/proteinAction.do?id=19920&showAllSites=true	87.1	KLTEDDLILLEK	3	477.276	36110	36430		34337	37379	37531	PLAA	PLAA		PLAA	PLAA	PLAA	104.88	105		104.93	104.99	105.03	4.135	4.181		2.566	4.063	3.951	-0.0289	0.1512		0.3269	0.2743	0.0613	0.4146	0.4361		0.2505	0.3974	0.3713	1
119	117	Activator protein	PLAA	PLAA	PLAA	Phospholipase A-2-activating protein	Q9Y263	http://www.phosphosite.org/proteinAction.do?id=19920&showAllSites=true	87.1	LKELNGTAPEEK	2	664.856	12991	13241			13677	13778	PLAA	PLAA			PLAA	PLAA	43.24	43.28			43.14	43.11	3.077	3.648			3.772	3.708	-0.0956	0.7243			0.8952	-0.152	0.3902	0.401			0.4066	0.3723	1
120	118	Activator protein	PLAA	PLAA	PLAA	Phospholipase A-2-activating protein	Q9Y263	http://www.phosphosite.org/proteinAction.do?id=19920&showAllSites=true	87.1	LLVALGTLISDDSNAVQLAK	2	1021.08	54186						PLAA						152.48						5.401						0.2903						0.6881						1
121	119	Activator protein	PLAA	PLAA	PLAA	Phospholipase A-2-activating protein	Q9Y263	http://www.phosphosite.org/proteinAction.do?id=19920&showAllSites=true	87.1	LMMSQR	2	383.191					13943	14017					PLAA	PLAA					43.84	43.74					1.696	1.656					0.3153	-0.007					0.0999	0.084
122	120	Activator protein	PLAA	PLAA	PLAA	Phospholipase A-2-activating protein	Q9Y263	http://www.phosphosite.org/proteinAction.do?id=19920&showAllSites=true	87.1	SLGVDSQIKK	2	537.811		14717			15207	15310		PLAA			PLAA	PLAA		47.17			47.15	47.12		1.964			2.168	2.321		0.1542			0.3367	0.1708		0.2429			0.2568	0.288
123	121	Activator protein	PLAA	PLAA	PLAA	Phospholipase A-2-activating protein	Q9Y263	http://www.phosphosite.org/proteinAction.do?id=19920&showAllSites=true	87.1	TASAEEIKAFEK	3	441.898					22909						PLAA						67.35						3.504						0.0216						0.526
124	122	Activator protein	PLAA	PLAA	PLAA	Phospholipase A-2-activating protein	Q9Y263	http://www.phosphosite.org/proteinAction.do?id=19920&showAllSites=true	87.1	TGDLGDINAEQLPGR	2	778.389		31111			31826	31977		PLAA			PLAA	PLAA		90.69			90.62	90.66		4.427			5.344	5.15		0.5945			0.476	0.3604		0.6306			0.6908	0.6926
125	123	Activator protein	PLAA	PLAA	PLAA	Phospholipase A-2-activating protein	Q9Y263	http://www.phosphosite.org/proteinAction.do?id=19920&showAllSites=true	87.1	VFTESEDR	2	491.728		12212			12630			PLAA			PLAA			40.5			40.4			2.017			2.17			0.2454			0.3389			0.3963			0.3734
126	124	Activator protein	PLAA	PLAA	PLAA	Phospholipase A-2-activating protein	Q9Y263	http://www.phosphosite.org/proteinAction.do?id=19920&showAllSites=true	87.1	YSSVSEPAK	2	484.24	9629				10302		PLAA				PLAA		34.1				34.24		1.73				1.751		-0.1447				0.1255		0.1547				0.2025		1
127	125	Activator protein	PLAA	PLAA	PLAA	Phospholipase A-2-activating protein	Q9Y263	http://www.phosphosite.org/proteinAction.do?id=19920&showAllSites=true	87.1	YVPGSSGSSNTLPTADPFTGAGR	2	1120.03	35700						PLAA						103.79						4.703						1.6088						0.7066						1
128	126	Activator protein	TAB1	TAB1	TAB1	TGF-beta-activated kinase 1 and MAP3K7-binding protein 1	Q15750	http://www.phosphosite.org/proteinAction.do?id=7842&showAllSites=true	54.6	LWSVDHGEQSVVTAP	2	812.902		35187				36183		TAB1				TAB1		101.58				101.53		3.905				3.489		-0.1255				0.2314		0.5328				0.5206
129	127	Activator protein	TAB1;TAB1	TAB1;TAB1 iso2	TAB1	TGF-beta-activated kinase 1 and MAP3K7-binding protein 1	Q15750;Q15750-2	http://www.phosphosite.org/proteinAction.do?id=7842&showAllSites=true	54.6	ALEAAHGPGQANQEIAAMIDTEFAK	3	861.755	45497	45822			46813	47030	TAB1	TAB1			TAB1	TAB1	129.6	129.76			129.53	129.77	7.997	7.834			8.309	7.924	-0.5391	-0.0265			-0.1707	0.3772	0.6761	0.6604			0.6648	0.6875	1
130	128	Activator protein	TAB1;TAB1	TAB1;TAB1 iso2	TAB1	TGF-beta-activated kinase 1 and MAP3K7-binding protein 1	Q15750;Q15750-2	http://www.phosphosite.org/proteinAction.do?id=7842&showAllSites=true	54.6	ALEAAHGPGQANQEIAAMIDTEFAK	3	861.755		45859						TAB1						129.86						7.483						-0.0265						0.6608
131	129	Activator protein	TAB1;TAB1	TAB1;TAB1 iso2	TAB1	TGF-beta-activated kinase 1 and MAP3K7-binding protein 1	Q15750;Q15750-2	http://www.phosphosite.org/proteinAction.do?id=7842&showAllSites=true	54.6	EISGGAMAVVAVLLNNK	2	843.466	59824	60094					TAB1	TAB1					167.43	167.44					4.07	2.468					0.5851	-1.5906					0.6032	0.2406					1
132	130	Activator protein	TAB1;TAB1	TAB1;TAB1 iso2	TAB1	TGF-beta-activated kinase 1 and MAP3K7-binding protein 1	Q15750;Q15750-2	http://www.phosphosite.org/proteinAction.do?id=7842&showAllSites=true	54.6	HEDMTLLVR	2	557.29	26999	27282		25225			TAB1	TAB1		TAB1			80.48	80.47		80.22			3.234	2.847		2.617			-0.2866	1.1481		0.3027			0.5966	0.5237		0.4952			1
133	131	Activator protein	TAB1;TAB1	TAB1;TAB1 iso2	TAB1	TGF-beta-activated kinase 1 and MAP3K7-binding protein 1	Q15750;Q15750-2	http://www.phosphosite.org/proteinAction.do?id=7842&showAllSites=true	54.6	IHSDTFASGGER	2	638.799				10500		12196				TAB1		TAB1				39.11		38.94				1.641		1.943				0.1443		0.1247				0.1905		0.3091
134	132	Activator protein	TAB1;TAB1	TAB1;TAB1 iso2	TAB1	TGF-beta-activated kinase 1 and MAP3K7-binding protein 1	Q15750;Q15750-2	http://www.phosphosite.org/proteinAction.do?id=7842&showAllSites=true	54.6	IHSDTFASGGER	3	426.202	11469	11759	10629		12137	12193	TAB1	TAB1	TAB1		TAB1	TAB1	39.08	39.17	39.46		39.07	38.93	3.562	3.608	2.795		3.537	3.459	0.4446	-0.6219	-0.6291		-1.0081	-0.7707	0.3815	0.3891	0.4379		0.4701	0.4059	1
135	133	Activator protein	TAB1;TAB1	TAB1;TAB1 iso2	TAB1	TGF-beta-activated kinase 1 and MAP3K7-binding protein 1	Q15750;Q15750-2	http://www.phosphosite.org/proteinAction.do?id=7842&showAllSites=true	54.6	LSAELLLGQLNAEHAEADVRR	4	577.062				38605						TAB1						116.38						3.672						0.2637						0.4347
136	134	Activator protein	TAB1;TAB1	TAB1;TAB1 iso2	TAB1	TGF-beta-activated kinase 1 and MAP3K7-binding protein 1	Q15750;Q15750-2	http://www.phosphosite.org/proteinAction.do?id=7842&showAllSites=true	54.6	LSQLGLDAGK	2	501.285			22382		24676	24824			TAB1		TAB1	TAB1			72.19		71.95	71.99			2.942		2.767	2.711			-0.364		0.2674	-0.057			0.1917		0.2064	0.1954
137	135	Activator protein	TAB1;TAB1	TAB1;TAB1 iso2	TAB1	TGF-beta-activated kinase 1 and MAP3K7-binding protein 1	Q15750;Q15750-2	http://www.phosphosite.org/proteinAction.do?id=7842&showAllSites=true	54.6	LYVANVGTNR	2	553.801	21649	21969			22516	22676	TAB1	TAB1			TAB1	TAB1	66.28	66.37			66.33	66.41	2.846	2.798			2.917	2.747	0.4095	0.6742			0.2559	0.5498	0.4078	0.3827			0.4017	0.3639	1
138	136	Activator protein	TAB1;TAB1	TAB1;TAB1 iso2	TAB1	TGF-beta-activated kinase 1 and MAP3K7-binding protein 1	Q15750;Q15750-2	http://www.phosphosite.org/proteinAction.do?id=7842&showAllSites=true	54.6	QTSLDAVAQAVVDR	2	736.889						41435						TAB1						115.16						4.654						-1.4768						0.5865
139	137	Activator protein	TAB1;TAB1	TAB1;TAB1 iso2	TAB1	TGF-beta-activated kinase 1 and MAP3K7-binding protein 1	Q15750;Q15750-2	http://www.phosphosite.org/proteinAction.do?id=7842&showAllSites=true	54.6	SFLESIDDALAEK	2	719.359	49282	49587	47296	47131	50601	50804	TAB1	TAB1	TAB1	TAB1	TAB1	TAB1	139.57	139.7	139.59	139.37	139.47	139.67	3.694	3.661	3.591	3.622	3.723	3.661	0.507	0.3794	0.3415	0.383	0.6292	0.2117	0.5121	0.4298	0.365	0.4355	0.457	0.4524	1
140	138	Activator protein	TAB1;TAB1	TAB1;TAB1 iso2	TAB1	TGF-beta-activated kinase 1 and MAP3K7-binding protein 1	Q15750;Q15750-2	http://www.phosphosite.org/proteinAction.do?id=7842&showAllSites=true	54.6	SKPIIAEPEIHGAQPLDGVTGFLVLMSEGLYK	4	853.207	60626	60858	58418	58425	61985	62157	TAB1	TAB1	TAB1	TAB1	TAB1	TAB1	169.55	169.46	169.21	169.45	169.45	169.56	9.279	8.505	7.332	7.215	8.938	9.027	0.7217	0.5231	-0.4164	0.2132	0.5613	0.7677	0.7297	0.7118	0.7167	0.6864	0.6797	0.6942	1
141	139	Activator protein	TAB1;TAB1	TAB1;TAB1 iso2	TAB1	TGF-beta-activated kinase 1 and MAP3K7-binding protein 1	Q15750;Q15750-2	http://www.phosphosite.org/proteinAction.do?id=7842&showAllSites=true	54.6	STVDGLQVTQLNVDHTTENEDELFR	3	954.125	41031	41418	39303	39124	42377	42554	TAB1	TAB1	TAB1	TAB1	TAB1	TAB1	117.78	118.08	117.98	117.75	117.96	118.07	8.244	8.191	7.051	7.332	7.535	7.922	-0.0236	-0.1276	0.5343	0.4525	-0.0714	-0.3343	0.6336	0.6619	0.6742	0.6882	0.6628	0.6588	1
142	140	Activator protein	TAB1;TAB1	TAB1;TAB1 iso2	TAB1	TGF-beta-activated kinase 1 and MAP3K7-binding protein 1	Q15750;Q15750-2	http://www.phosphosite.org/proteinAction.do?id=7842&showAllSites=true	54.6	STVDGLQVTQLNVDHTTENEDELFR	3	954.125				39159	42346					TAB1	TAB1					117.84	117.88					5.029	8.267					0.6848	0.3592					0.6115	0.6251
143	141	Activator protein	TAB1;TAB1	TAB1;TAB1 iso2	TAB1	TGF-beta-activated kinase 1 and MAP3K7-binding protein 1	Q15750;Q15750-2	http://www.phosphosite.org/proteinAction.do?id=7842&showAllSites=true	54.6	VLLQAFDVVER	2	644.867	44352		42541				TAB1		TAB1				126.53		126.66				3.581		3.454				0.5888		0.3916				0.2423		0.2414				1
144	142	Activator protein	TAB1;TAB1	TAB1;TAB1 iso2	TAB1	TGF-beta-activated kinase 1 and MAP3K7-binding protein 1	Q15750;Q15750-2	http://www.phosphosite.org/proteinAction.do?id=7842&showAllSites=true	54.6	VTNFVAQR	2	467.759	17740	17968				18625	TAB1	TAB1				TAB1	55.91	55.85				55.83	2.498	2.636				2.822	-0.0893	0.073				0.5312	0.413	0.4538				0.4661	1
145	143	Activator protein	TAB1;TAB1	TAB1;TAB1 iso2	TAB1	TGF-beta-activated kinase 1 and MAP3K7-binding protein 1	Q15750;Q15750-2	http://www.phosphosite.org/proteinAction.do?id=7842&showAllSites=true	54.6	YGYTDIDLLSAAK	2	715.364	41900				43214	43424	TAB1				TAB1	TAB1	120.06				120.13	120.33	3.955				4.137	3.977	-0.1393				0.4202	0.8768	0.5573				0.6071	0.5609	1
146	Adaptor/scaffold
147	144	Adaptor/scaffold	AFTPH;AFTPH;AFTPH;AFTPH	aftiphilin;aftiphilin iso 6;aftiphilin iso 8;aftiphilin iso 9	aftiphilin	Aftiphilin	Q6ULP2;Q6ULP2-6;Q6ULP2-8;Q6ULP2-9	http://www.phosphosite.org/proteinAction.do?id=6223&showAllSites=true	102	VIAGLPDLTFMHAK	3	504.946			42645	42453	45756	45931			aftiphilin	aftiphilin	aftiphilin	aftiphilin			126.93	126.67	126.78	126.9			3.245	2.069	3.755	3.572			0.7573	0.1148	0.4318	0.2128			0.6125	0.4283	0.586	0.5096
148	145	Adaptor/scaffold	AFTPH;AFTPH;AFTPH;AFTPH	aftiphilin;aftiphilin iso 6;aftiphilin iso 8;aftiphilin iso 9	aftiphilin	Aftiphilin	Q6ULP2;Q6ULP2-6;Q6ULP2-8;Q6ULP2-9	http://www.phosphosite.org/proteinAction.do?id=6223&showAllSites=true	102	VTDAFAR	2	390.206						16341						aftiphilin						49.83						1.646						-0.0581						0.1423
149	146	Adaptor/scaffold	AFTPH;AFTPH;AFTPH;AFTPH;AFTPH	aftiphilin;aftiphilin iso 6;aftiphilin iso 7;aftiphilin iso 8;aftiphilin iso 9	aftiphilin	Aftiphilin	Q6ULP2;Q6ULP2-6;Q6ULP2-7;Q6ULP2-8;Q6ULP2-9	http://www.phosphosite.org/proteinAction.do?id=6223&showAllSites=true	102	EALPESGELLDVWTELQDIHDAHGLR	4	736.617						57646						aftiphilin						157.67						8.268						0.2638						0.7133
150	147	Adaptor/scaffold	AFTPH;AFTPH;AFTPH;AFTPH;AFTPH	aftiphilin;aftiphilin iso 6;aftiphilin iso 7;aftiphilin iso 8;aftiphilin iso 9	aftiphilin	Aftiphilin	Q6ULP2;Q6ULP2-6;Q6ULP2-7;Q6ULP2-8;Q6ULP2-9	http://www.phosphosite.org/proteinAction.do?id=6223&showAllSites=true	102	EALPESGELLDVWTELQDIHDAHGLR	4	736.617						57623						aftiphilin						157.61						7.302						0.3312						0.6836
151	148	Adaptor/scaffold	AHNAK	AHNAK	AHNAK	Neuroblast differentiation-associated protein AHNAK	Q09666	http://www.phosphosite.org/proteinAction.do?id=6031&showAllSites=true	628.7	GDM*QVPDLDIK	2	623.803	15729	16027			16483		AHNAK	AHNAK			AHNAK		50.49	50.63			50.5		1.866	1.7			1.567		0.4224	0.3516			-0.0122		0.223	0.1623			0.0425		3
152	149	Adaptor/scaffold	AHNAK	AHNAK	AHNAK	Neuroblast differentiation-associated protein AHNAK	Q09666	http://www.phosphosite.org/proteinAction.do?id=6031&showAllSites=true	628.7	LKSEDGVEGDLGETQSR	3	607.294						19039						AHNAK						56.91						2.343						-0.3256						0.3998
153	150	Adaptor/scaffold	AHNAK	AHNAK	AHNAK	Neuroblast differentiation-associated protein AHNAK	Q09666	http://www.phosphosite.org/proteinAction.do?id=6031&showAllSites=true	628.7	LSGVGGK	2	309.185						4598						AHNAK						18.86						1.833						-0.3107						0.0158
154	151	Adaptor/scaffold	AKAP10	AKAP10	AKAP10	A-kinase anchor protein 10, mitochondrial	O43572	http://www.phosphosite.org/proteinAction.do?id=18192&showAllSites=true	73.8	SIEQDAVNTFTK	2	676.838					33880						AKAP10						95.94						3.163						0.1792						0.4068
155	152	Adaptor/scaffold	AKAP11	AKAP11	AKAP11	A-kinase anchor protein 11	Q9UKA4	http://www.phosphosite.org/proteinAction.do?id=15115&showAllSites=true	210.4	AAVSVSTDNIK	2	552.798				17633						AKAP11						59.56						2.786						0.3393						0.4164
156	153	Adaptor/scaffold	AKAP11	AKAP11	AKAP11	A-kinase anchor protein 11	Q9UKA4	http://www.phosphosite.org/proteinAction.do?id=15115&showAllSites=true	210.4	AHLSSDDSNSNGDSAQVHIATK	4	564.264		14076		12564				AKAP11		AKAP11				45.48		45.29				7.814		5.86				0.2142		0.545				0.7585		0.7522
157	154	Adaptor/scaffold	AKAP11	AKAP11	AKAP11	A-kinase anchor protein 11	Q9UKA4	http://www.phosphosite.org/proteinAction.do?id=15115&showAllSites=true	210.4	EHHQEADKKR	3	426.55		734				702		AKAP11				AKAP11		3.56				2.97		2.485				2.083		-0.1994				-0.1087		0.56				0.5227
158	155	Adaptor/scaffold	AKAP11	AKAP11	AKAP11	A-kinase anchor protein 11	Q9UKA4	http://www.phosphosite.org/proteinAction.do?id=15115&showAllSites=true	210.4	ILISSGQQK	2	487.288	16388		15126	14920	17169		AKAP11		AKAP11	AKAP11	AKAP11		52.33		52.59	52.04	52.33		2.11		2.063	2.397	1.866		0.0286		-0.1235	-0.0631	0.4063		0.1738		0.2617	0.3044	0.1882		2
159	156	Adaptor/scaffold	AKAP11	AKAP11	AKAP11	A-kinase anchor protein 11	Q9UKA4	http://www.phosphosite.org/proteinAction.do?id=15115&showAllSites=true	210.4	IVAEAIEK	2	436.758	17688		16358				AKAP11		AKAP11				55.78		55.99				1.843		2.411				0.1639		-0.6945				0.0216		0.1706				1
160	157	Adaptor/scaffold	AKAP11	AKAP11	AKAP11	A-kinase anchor protein 11	Q9UKA4	http://www.phosphosite.org/proteinAction.do?id=15115&showAllSites=true	210.4	LDIEAVVHPR	3	383.552			30279						AKAP11						93.8						2.84						-0.0465						0.5024
161	158	Adaptor/scaffold	AKAP11	AKAP11	AKAP11	A-kinase anchor protein 11	Q9UKA4	http://www.phosphosite.org/proteinAction.do?id=15115&showAllSites=true	210.4	SGLQEAAK	2	402.216			7187	7095					AKAP11	AKAP11					29.54	29.29					2.071	2.113					-0.5068	-0.9737					0.1031	0.1064
162	159	Adaptor/scaffold	AKAP11	AKAP11	AKAP11	A-kinase anchor protein 11	Q9UKA4	http://www.phosphosite.org/proteinAction.do?id=15115&showAllSites=true	210.4	SLAKPSTSSVNVLGHK	4	406.981			18635	18401					AKAP11	AKAP11					62.11	61.59					3.739	4					-0.1165	0.2415					0.5511	0.4314
163	160	Adaptor/scaffold	AKAP11	AKAP11	AKAP11	A-kinase anchor protein 11	Q9UKA4	http://www.phosphosite.org/proteinAction.do?id=15115&showAllSites=true	210.4	SLQPSSQNHR	2	577.289			4597						AKAP11						21.59						1.261						0.4225						0.2709
164	161	Adaptor/scaffold	AKAP11	AKAP11	AKAP11	A-kinase anchor protein 11	Q9UKA4	http://www.phosphosite.org/proteinAction.do?id=15115&showAllSites=true	210.4	SLQPSSQNHR	3	385.195			4605	4475		5551			AKAP11	AKAP11		AKAP11			21.61	21.32		21.41			2.129	1.803		2.647			-0.1332	-0.1827		-0.0219			0.3555	0.3637		0.3368
165	162	Adaptor/scaffold	AKAP11	AKAP11	AKAP11	A-kinase anchor protein 11	Q9UKA4	http://www.phosphosite.org/proteinAction.do?id=15115&showAllSites=true	210.4	SLSEEVESSESGELPEVDVK	2	1075.01		36149						AKAP11						104.26						5.005						0.7037						0.7429
166	163	Adaptor/scaffold	AKAP11	AKAP11	AKAP11	A-kinase anchor protein 11	Q9UKA4	http://www.phosphosite.org/proteinAction.do?id=15115&showAllSites=true	210.4	THHTNTLSNINSIK	3	527.278			14407	14217					AKAP11	AKAP11					50.42	49.94					3.344	3.955					0.346	0.0396					0.5528	0.5487
167	164	Adaptor/scaffold	AKAP11	AKAP11	AKAP11	A-kinase anchor protein 11	Q9UKA4	http://www.phosphosite.org/proteinAction.do?id=15115&showAllSites=true	210.4	TLDPYRNEVSQLYSFSTSLVHSITK	4	722.122	59247				60441	60662	AKAP11				AKAP11	AKAP11	165.85				165.36	165.61	6.294				7.1	6.971	-0.0556				0.8799	0.6511	0.6655				0.715	0.6816	1
168	165	Adaptor/scaffold	AKAP11	AKAP11	AKAP11	A-kinase anchor protein 11	Q9UKA4	http://www.phosphosite.org/proteinAction.do?id=15115&showAllSites=true	210.4	VQFAEALATHILSLATEMAASHLDNK	4	696.111					62822	62993					AKAP11	AKAP11					171.67	171.77					7.531	6.181					-0.087	0.4248					0.7096	0.6181
169	166	Adaptor/scaffold	AKAP11	AKAP11	AKAP11	A-kinase anchor protein 11	Q9UKA4	http://www.phosphosite.org/proteinAction.do?id=15115&showAllSites=true	210.4	YTLDTFLHQK	3	422.556					35207						AKAP11						99.37						2.533						0.1367						0.2006
170	167	Adaptor/scaffold	AKAP11;SUGP2;SUGP2;ASTN1;IKBKB;ASTN1;IKBKB;IKBKB;SUGP2	AKAP11;SFRS14;SFRS14 iso3;ASTN1;IKKB;ASTN1 iso 2;IKKB iso 2;IKKB iso 4;SFRS14 iso3	AKAP11	A-kinase anchor protein 11	Q9UKA4;Q8IX01;Q8IX01-4;O14525;O14920;O14525-2;O14920-2;O14920-4;Q8IX01-3	http://www.phosphosite.org/proteinAction.do?id=15115&showAllSites=true	210.4	IIQEPK	2	364.221	10927	11222					AKAP11	AKAP11					37.57	37.67					1.394	1.213					0.0669	0.0699					0.0422	0.0628					1
171	168	Adaptor/scaffold	AKAP11;TSR1;WDR19;WDR19	AKAP11;TSR1;WDR19;WDR19 iso 2	AKAP11	A-kinase anchor protein 11	Q9UKA4;Q2NL82;Q8NEZ3;Q8NEZ3-2	http://www.phosphosite.org/proteinAction.do?id=15115&showAllSites=true	210.4	AVLAEK	2	315.695				8368						AKAP11						32.94						1.262						-0.4017						0.1134
172	169	Adaptor/scaffold	AKAP12;AKAP12;AKAP12	AKAP12;AKAP12 iso2;AKAP12 iso3	AKAP12	A-kinase anchor protein 12	Q02952;Q02952-2;Q02952-3	http://www.phosphosite.org/proteinAction.do?id=7607&showAllSites=true	191.4	AEAERPEEQAEASGLKK	3	614.978	11447						AKAP12						39.02						2.732						0.9841						0.571						1
173	170	Adaptor/scaffold	AKAP12;AKAP12;AKAP12	AKAP12;AKAP12 iso2;AKAP12 iso3	AKAP12	A-kinase anchor protein 12	Q02952;Q02952-2;Q02952-3	http://www.phosphosite.org/proteinAction.do?id=7607&showAllSites=true	191.4	KDEGEGAAGAGDHKDPSLGAGEAASK	4	607.036	13098	13391					AKAP12	AKAP12					43.53	43.68					4.23	5.078					-15.6238	-14.7911					0.6531	0.6061					1
174	171	Adaptor/scaffold	AKAP12;AKAP12;AKAP12	AKAP12;AKAP12 iso2;AKAP12 iso3	AKAP12	A-kinase anchor protein 12	Q02952;Q02952-2;Q02952-3	http://www.phosphosite.org/proteinAction.do?id=7607&showAllSites=true	191.4	KKEQEPEKVDTEEDGKAEVASEK	4	651.572					9846						AKAP12						33.04						4.805						0.2478						0.6736
175	172	Adaptor/scaffold	AKAP12;AKAP12;AKAP12	AKAP12;AKAP12 iso2;AKAP12 iso3	AKAP12	A-kinase anchor protein 12	Q02952;Q02952-2;Q02952-3	http://www.phosphosite.org/proteinAction.do?id=7607&showAllSites=true	191.4	SAESPTSPVTSETGSTFKK	3	647.653					20409						AKAP12						60.81						3.696						-0.5786						0.4081
176	173	Adaptor/scaffold	AKAP12;AKAP12;AKAP12	AKAP12;AKAP12 iso2;AKAP12 iso3	AKAP12	A-kinase anchor protein 12	Q02952;Q02952-2;Q02952-3	http://www.phosphosite.org/proteinAction.do?id=7607&showAllSites=true	191.4	TEGTQEADQYADEK	3	528.894	31135						AKAP12						91.54						1.707						-2.6146						0.1563						7
177	174	Adaptor/scaffold	AKAP12;AKAP12;AKAP12;MYLK;PPP1R12B;MYLK;MYLK;MYLK;MYLK;MYLK;MYLK;MYLK;MYLK;PPP1R12B;PPP1R12B	AKAP12;AKAP12 iso2;AKAP12 iso3;smMLCK;PPP1R12B;smMLCK iso2;smMLCK iso 3;smMLCK iso 4;smMLCK iso 5;smMLCK iso 6;smMLCK iso 7;smMLCK iso 9;smMLCK iso 1;PPP1R12B iso 5;PPP1R12B iso 6	AKAP12	A-kinase anchor protein 12	Q02952;Q02952-2;Q02952-3;Q15746;O60237;Q15746-2;Q15746-3;Q15746-4;Q15746-5;Q15746-6;Q15746-7;Q15746-9;Q15746-1;O60237-5;O60237-6	http://www.phosphosite.org/proteinAction.do?id=7607&showAllSites=true	191.4	KPEEPK	2	364.203					154						AKAP12						0.5						1.555						-0.1066						0.0175
178	175	Adaptor/scaffold	AKAP13;AKAP13;AKAP13	AKAP13;AKAP13 iso2;AKAP13 iso4	AKAP13	A-kinase anchor protein 13	Q12802;Q12802-2;Q12802-4	http://www.phosphosite.org/proteinAction.do?id=5723&showAllSites=true	307.4	GPVSLPR	2	363.219			22319	22033					AKAP13	AKAP13					71.97	71.35					1.623	1.564					-0.166	0.4444					0.1694	0.1327
179	176	Adaptor/scaffold	AKAP13;AKAP13;AKAP13	AKAP13;AKAP13 iso2;AKAP13 iso4	AKAP13	A-kinase anchor protein 13	Q12802;Q12802-2;Q12802-4	http://www.phosphosite.org/proteinAction.do?id=5723&showAllSites=true	307.4	VGPVSLPR	2	412.753	15324	15516	22237	22132	16061	16147	AKAP13	AKAP13	AKAP13	AKAP13	AKAP13	AKAP13	49.42	49.29	71.72	71.68	49.38	49.31	1.857	1.83	1.862	1.724	1.557	1.634	0.1283	0.1524	0.4216	0.5904	0.1704	0.1588	0.2457	0.2481	0.3086	0.2431	0.1603	0.1958	1
180	177	Adaptor/scaffold	AKAP13;AKAP13;AKAP13	AKAP13;AKAP13 iso2;AKAP13 iso4	AKAP13	A-kinase anchor protein 13	Q12802;Q12802-2;Q12802-4	http://www.phosphosite.org/proteinAction.do?id=5723&showAllSites=true	307.4	VGPVSLPR	2	412.753	23784	23894	22403	13961	24700	24844	AKAP13	AKAP13	AKAP13	AKAP13	AKAP13	AKAP13	71.98	71.48	72.25	49.23	72.01	72.04	1.771	1.727	1.783	1.751	1.689	1.613	0.0744	0.3611	0.7768	0.0012	0.3572	0.3517	0.2638	0.2532	0.3254	0.2542	0.294	0.2272	1
181	178	Adaptor/scaffold	AKAP13;AKAP13;AKAP13	AKAP13;AKAP13 iso2;AKAP13 iso4	AKAP13	A-kinase anchor protein 13	Q12802;Q12802-2;Q12802-4	http://www.phosphosite.org/proteinAction.do?id=5723&showAllSites=true	307.4	VGPVSLPR	2	412.753	30186	24080	14159	21976	24500	24646	AKAP13	AKAP13	AKAP13	AKAP13	AKAP13	AKAP13	89.02	72	49.72	71.18	71.48	71.51	1.386	1.805	1.672	1.734	1.835	1.932	0.1489	-0.1124	0.0872	0.6234	0.3529	0.1787	0.0712	0.2639	0.2429	0.2602	0.2518	0.2887	9
182	179	Adaptor/scaffold	AKAP13;AKAP13;AKAP13	AKAP13;AKAP13 iso2;AKAP13 iso4	AKAP13	A-kinase anchor protein 13	Q12802;Q12802-2;Q12802-4	http://www.phosphosite.org/proteinAction.do?id=5723&showAllSites=true	307.4	VGPVSLPR	2	412.753	23594						AKAP13						71.46						1.842						0.5108						0.2504						1
183	180	Adaptor/scaffold	AKAP1;AKAP1	AKAP1;AKAP1 iso 2	AKAP1	A-kinase anchor protein 1, mitochondrial	Q92667;Q92667-2	http://www.phosphosite.org/proteinAction.do?id=5935&showAllSites=true	97.3	AAFQIISQVISEATEQVLATTVGK	3	835.458		64652				66012		AKAP1				AKAP1		179.45				179.68		2.878				5.665		0.2075				-0.1847		0.6939				0.7317
184	181	Adaptor/scaffold	AKAP1;AKAP1	AKAP1;AKAP1 iso 2	AKAP1	A-kinase anchor protein 1, mitochondrial	Q92667;Q92667-2	http://www.phosphosite.org/proteinAction.do?id=5935&showAllSites=true	97.3	AAFQIISQVISEATEQVLATTVGK	3	835.458		64633						AKAP1						179.4						4.32						0.2075						0.7614
185	182	Adaptor/scaffold	AKAP1;AKAP1	AKAP1;AKAP1 iso 2	AKAP1	A-kinase anchor protein 1, mitochondrial	Q92667;Q92667-2	http://www.phosphosite.org/proteinAction.do?id=5935&showAllSites=true	97.3	VLEEALLSR	2	515.301					32157						AKAP1						91.47						2.678						0.7455						0.2447
186	183	Adaptor/scaffold	AKAP1;AKAP1;RAD50;RAD50;RAD50;ENKUR;ATP10B;ATP10B	AKAP1;AKAP1 iso 2;RAD50;RAD50 iso2;RAD50 iso2;ENKUR;ATP10B;ATP10B	AKAP1	A-kinase anchor protein 1, mitochondrial	Q92667;Q92667-2;Q92878;Q92878-2;Q92878-3;Q8TC29;O94823-2;O94823-3	http://www.phosphosite.org/proteinAction.do?id=5935&showAllSites=true	97.3	RNEEIK	2	394.717					9860	9895					AKAP1	AKAP1					33.07	32.87					1.934	1.891					-0.0164	0.1128					0.0038	0.0065
187	184	Adaptor/scaffold	AKAP8	AKAP8	AKAP8	A-kinase anchor protein 8	O43823	http://www.phosphosite.org/proteinAction.do?id=5758&showAllSites=true	76.1	ETPEEVAADVLAEVITAAVR	3	695.035	64835	64985			66161	66353	AKAP8	AKAP8			AKAP8	AKAP8	180.66	180.33			180.46	180.57	3.933	4.111			5.362	4.694	0.2836	-0.8568			0.2604	-0.3009	0.6555	0.6606			0.6873	0.6888	1
188	185	Adaptor/scaffold	AKAP8	AKAP8	AKAP8	A-kinase anchor protein 8	O43823	http://www.phosphosite.org/proteinAction.do?id=5758&showAllSites=true	76.1	ETPEEVAADVLAEVITAAVR	3	695.035						66338						AKAP8						180.54						4.221						-0.3009						0.6274
189	186	Adaptor/scaffold	AKAP8	AKAP8	AKAP8	A-kinase anchor protein 8	O43823	http://www.phosphosite.org/proteinAction.do?id=5758&showAllSites=true	76.1	GGSGGGGEGIQDR	2	573.76	7086	7453	6593	6505	7664	7700	AKAP8	AKAP8	AKAP8	AKAP8	AKAP8	AKAP8	27.23	27.56	27.67	27.43	27.3	27.09	4.541	4.564	3.308	4.39	4.325	4.64	0.1942	-0.3705	0.318	0.2768	0.1257	0.1825	0.5001	0.4777	0.3756	0.4876	0.4264	0.4988	1
190	187	Adaptor/scaffold	AKAP8	AKAP8	AKAP8	A-kinase anchor protein 8	O43823	http://www.phosphosite.org/proteinAction.do?id=5758&showAllSites=true	76.1	GIGQEHFFK	3	354.85						24402						AKAP8						70.89						1.527						0.0382						0.2404
191	188	Adaptor/scaffold	AKAP8	AKAP8	AKAP8	A-kinase anchor protein 8	O43823	http://www.phosphosite.org/proteinAction.do?id=5758&showAllSites=true	76.1	IEAAHCLACDMLIPAQPQLLQR	3	850.099			42077						AKAP8						125.43						3.085						-0.1529						0.5968
192	189	Adaptor/scaffold	AKAP8	AKAP8	AKAP8	A-kinase anchor protein 8	O43823	http://www.phosphosite.org/proteinAction.do?id=5758&showAllSites=true	76.1	IQFACSVCK	2	556.765	23533	23840	22225	21950	24454	24592	AKAP8	AKAP8	AKAP8	AKAP8	AKAP8	AKAP8	71.3	71.34	71.69	71.11	71.36	71.37	2.482	2.466	2.504	2.136	2.448	2.391	0.0706	0.2015	0.4067	-0.008	0.219	0.3347	0.516	0.5459	0.4302	0.4991	0.5411	0.535	1
193	190	Adaptor/scaffold	AKAP8	AKAP8	AKAP8	A-kinase anchor protein 8	O43823	http://www.phosphosite.org/proteinAction.do?id=5758&showAllSites=true	76.1	LPDKTVEFLQEYIVNR	3	655.354	46708				48061	48247	AKAP8				AKAP8	AKAP8	132.81				132.78	132.94	6.144				6.146	6.47	-0.3665				-0.1629	-0.3041	0.5632				0.5999	0.5972	1
194	191	Adaptor/scaffold	AKAP8	AKAP8	AKAP8	A-kinase anchor protein 8	O43823	http://www.phosphosite.org/proteinAction.do?id=5758&showAllSites=true	76.1	QFQLYEEPDTK	2	699.333		30233	28306		30935	31083		AKAP8	AKAP8		AKAP8	AKAP8		88.39	88.59		88.32	88.34		3.118	2.865		3.859	3.159		-0.2463	0.1269		0.057	0.3966		0.4816	0.5148		0.5453	0.4857
195	192	Adaptor/scaffold	AKAP8	AKAP8	AKAP8	A-kinase anchor protein 8	O43823	http://www.phosphosite.org/proteinAction.do?id=5758&showAllSites=true	76.1	SDPFVPPAASSEPLSTPWNELNYVGGR	3	963.135	52971	53316	50962	50841		54519	AKAP8	AKAP8	AKAP8	AKAP8		AKAP8	149.29	149.54	149.25	149.14		149.43	5.401	5.455	3.417	3.38		5.904	4.0277	2.0964	-0.5382	1.2703		0.2014	0.6163	0.6226	0.5964	0.608		0.651	1
196	193	Adaptor/scaffold	AKAP8	AKAP8	AKAP8	A-kinase anchor protein 8	O43823	http://www.phosphosite.org/proteinAction.do?id=5758&showAllSites=true	76.1	SEAAEAGNGAETMAAEAESAQTR	3	751.329			25863	25655	28352	28510			AKAP8	AKAP8	AKAP8	AKAP8			81.68	81.36	81.54	81.6			4.474	5.844	7.695	7.152			0.1997	0.4865	0.302	0.2944			0.586	0.7107	0.7451	0.7133
197	194	Adaptor/scaffold	AKAP8	AKAP8	AKAP8	A-kinase anchor protein 8	O43823	http://www.phosphosite.org/proteinAction.do?id=5758&showAllSites=true	76.1	SFDDEEIQK	2	555.751			17250	17024	19382	19494			AKAP8	AKAP8	AKAP8	AKAP8			58.41	57.92	58.13	58.1			2.334	2.503	2.995	2.926			-0.3299	-0.2969	0.0075	-0.2587			0.5639	0.5366	0.5764	0.554
198	195	Adaptor/scaffold	AKAP8	AKAP8	AKAP8	A-kinase anchor protein 8	O43823	http://www.phosphosite.org/proteinAction.do?id=5758&showAllSites=true	76.1	SNPGTFMR	2	455.216					19506						AKAP8						58.45						1.341						0.1657						0.0689
199	196	Adaptor/scaffold	AKAP8	AKAP8	AKAP8	A-kinase anchor protein 8	O43823	http://www.phosphosite.org/proteinAction.do?id=5758&showAllSites=true	76.1	SVLNNR	2	351.698	9249				9869		AKAP8				AKAP8		33.1				33.1		1.348				1.252		-0.0442				-0.4249		0.156				0.153		3
200	197	Adaptor/scaffold	AKAP8	AKAP8	AKAP8	A-kinase anchor protein 8	O43823	http://www.phosphosite.org/proteinAction.do?id=5758&showAllSites=true	76.1	TSLHVAK	2	378.224					7842						AKAP8						27.77						2.169						0.4185						0.0561
201	198	Adaptor/scaffold	AKAP8	AKAP8	AKAP8	A-kinase anchor protein 8	O43823	http://www.phosphosite.org/proteinAction.do?id=5758&showAllSites=true	76.1	TVEFLQEYIVNR	2	755.899			42343		45475				AKAP8		AKAP8				126.13		126.05				3.395		4.071				0.5663		0.6679				0.4022		0.44
202	199	Adaptor/scaffold	AKAP8	AKAP8	AKAP8	A-kinase anchor protein 8	O43823	http://www.phosphosite.org/proteinAction.do?id=5758&showAllSites=true	76.1	VAPAPAAADAEVEQTDAESKDAVPTE	3	861.408	28669	29162			29830	29973	AKAP8	AKAP8			AKAP8	AKAP8	85.03	85.59			85.45	85.47	3.71	4.098			4.745	4.455	-0.6043	-0.4308			0.0324	-0.2479	0.5222	0.5556			0.5767	0.5146	1
203	200	Adaptor/scaffold	AKAP8L	AKAP8L	AKAP8L	A-kinase anchor protein 8-like	Q9ULX6	http://www.phosphosite.org/proteinAction.do?id=6010&showAllSites=true	71.6	LDMVPHLETDMMQGGVYGSGGER	3	827.04	41586	41941	39841	39678	42859	43044	AKAP8L	AKAP8L	AKAP8L	AKAP8L	AKAP8L	AKAP8L	119.24	119.45	119.4	119.21	119.21	119.34	4.518	6.763	5.011	2.971	6.845	6.499	-0.2457	0.7092	-0.851	0.9555	0.8745	0.2811	0.5051	0.5236	0.5905	0.492	0.6544	0.665	1
204	201	Adaptor/scaffold	AKAP8L;AKAP8L	AKAP8L;AKAP8L iso2	AKAP8L	A-kinase anchor protein 8-like	Q9ULX6;Q9ULX6-2	http://www.phosphosite.org/proteinAction.do?id=6010&showAllSites=true	71.6	DQDLTQEIAMEHFVK	3	601.958	38316	38715		36490	39626	39787	AKAP8L	AKAP8L		AKAP8L	AKAP8L	AKAP8L	110.68	110.99		110.7	110.81	110.88	5.438	4.999		5.092	5.484	5.435	-0.0732	0.2332		0.5657	0.5249	0.4652	0.5383	0.4986		0.5453	0.6038	0.5303	1
205	202	Adaptor/scaffold	AKAP8L;AKAP8L	AKAP8L;AKAP8L iso2	AKAP8L	A-kinase anchor protein 8-like	Q9ULX6;Q9ULX6-2	http://www.phosphosite.org/proteinAction.do?id=6010&showAllSites=true	71.6	FGFGFGNGMK	2	531.247	38788		37170	36930	40076	40222	AKAP8L		AKAP8L	AKAP8L	AKAP8L	AKAP8L	111.91		112.26	111.88	111.98	112.01	2.821		2.719	3	2.796	2.595	0.1301		0.3126	0.6274	0.1069	-0.035	0.4423		0.5028	0.557	0.5268	0.4704	1
206	203	Adaptor/scaffold	AKAP8L;AKAP8L	AKAP8L;AKAP8L iso2	AKAP8L	A-kinase anchor protein 8-like	Q9ULX6;Q9ULX6-2	http://www.phosphosite.org/proteinAction.do?id=6010&showAllSites=true	71.6	GALTTQDENGQTK	2	681.828		9369						AKAP8L						32.72						2.883						0.3501						0.4363
207	204	Adaptor/scaffold	AKAP8L;AKAP8L	AKAP8L;AKAP8L iso2	AKAP8L	A-kinase anchor protein 8-like	Q9ULX6;Q9ULX6-2	http://www.phosphosite.org/proteinAction.do?id=6010&showAllSites=true	71.6	GNDTFGPR	2	432.204				12534	14476	14553				AKAP8L	AKAP8L	AKAP8L				45.2	45.24	45.15				2.32	2.516	2.099				0.5028	-0.0297	0.0649				0.486	0.4721	0.2727
208	205	Adaptor/scaffold	AKAP8L;AKAP8L	AKAP8L;AKAP8L iso2	AKAP8L	A-kinase anchor protein 8-like	Q9ULX6;Q9ULX6-2	http://www.phosphosite.org/proteinAction.do?id=6010&showAllSites=true	71.6	IQFVCSLCK	2	577.788	31651	31986	30164	29941	32813	32963	AKAP8L	AKAP8L	AKAP8L	AKAP8L	AKAP8L	AKAP8L	92.99	93.11	93.5	93.1	93.17	93.22	2.439	2.56	2.76	2.252	2.532	2.353	0.0376	0.7034	1.2333	0.8855	0.0907	0.5006	0.4869	0.4693	0.4038	0.3748	0.4881	0.4966	1
209	206	Adaptor/scaffold	AKAP8L;AKAP8L	AKAP8L;AKAP8L iso2	AKAP8L	A-kinase anchor protein 8-like	Q9ULX6;Q9ULX6-2	http://www.phosphosite.org/proteinAction.do?id=6010&showAllSites=true	71.6	KSSLM*VARSILNNK	2	788.946					53244	53411					AKAP8L	AKAP8L					146.39	146.53					1.919	2.521					-0.559	-0.98					0.2358	0.3016
210	207	Adaptor/scaffold	AKAP8L;AKAP8L	AKAP8L;AKAP8L iso2	AKAP8L	A-kinase anchor protein 8-like	Q9ULX6;Q9ULX6-2	http://www.phosphosite.org/proteinAction.do?id=6010&showAllSites=true	71.6	KVEAAHCAACDLFIPMQFGIIQK	3	883.111					48288	48427					AKAP8L	AKAP8L					133.37	133.41					5.784	6.236					0.1879	-0.6471					0.65	0.6618
211	208	Adaptor/scaffold	AKAP8L;AKAP8L	AKAP8L;AKAP8L iso2	AKAP8L	A-kinase anchor protein 8-like	Q9ULX6;Q9ULX6-2	http://www.phosphosite.org/proteinAction.do?id=6010&showAllSites=true	71.6	KVEAAHCAACDLFIPMQFGIIQK	3	883.111						48447						AKAP8L						133.46						6.255						-0.6615						0.6515
212	209	Adaptor/scaffold	AKAP8L;AKAP8L	AKAP8L;AKAP8L iso2	AKAP8L	A-kinase anchor protein 8-like	Q9ULX6;Q9ULX6-2	http://www.phosphosite.org/proteinAction.do?id=6010&showAllSites=true	71.6	KVEAAHCAACDLFIPMQFGIIQK	4	662.585	46924	47217		44784	48259	48430	AKAP8L	AKAP8L		AKAP8L	AKAP8L	AKAP8L	133.38	133.45		133.19	133.3	133.42	5.97	5.254		4.495	5.915	5.595	0.5375	-0.9068		-0.4848	0.2007	0.0498	0.6501	0.5093		0.4896	0.6525	0.6239	1
213	210	Adaptor/scaffold	AKAP8L;AKAP8L	AKAP8L;AKAP8L iso2	AKAP8L	A-kinase anchor protein 8-like	Q9ULX6;Q9ULX6-2	http://www.phosphosite.org/proteinAction.do?id=6010&showAllSites=true	71.6	LMMEQSK	2	433.709						14522						AKAP8L						45.07						1.537						0.0401						0.2182
214	211	Adaptor/scaffold	AKAP8L;AKAP8L	AKAP8L;AKAP8L iso2	AKAP8L	A-kinase anchor protein 8-like	Q9ULX6;Q9ULX6-2	http://www.phosphosite.org/proteinAction.do?id=6010&showAllSites=true	71.6	QGGSPDEPDSK	2	558.744	4907		4618		5436		AKAP8L		AKAP8L		AKAP8L		21.34		21.65		21.39		3.227		1.332		3.024		0.3571		0.3196		0.1832		0.575		0.2171		0.6193		1
215	212	Adaptor/scaffold	AKAP8L;AKAP8L	AKAP8L;AKAP8L iso2	AKAP8L	A-kinase anchor protein 8-like	Q9ULX6;Q9ULX6-2	http://www.phosphosite.org/proteinAction.do?id=6010&showAllSites=true	71.6	QTADFLQEYVTNK	2	778.883			36709	36487	39623	39777			AKAP8L	AKAP8L	AKAP8L	AKAP8L			111.03	110.69	110.8	110.85			4.441	4.288	4.827	4.647			0.1571	0.5322	0.4243	0.3118			0.6207	0.6036	0.6364	0.6215
216	213	Adaptor/scaffold	AKAP8L;AKAP8L	AKAP8L;AKAP8L iso2	AKAP8L	A-kinase anchor protein 8-like	Q9ULX6;Q9ULX6-2	http://www.phosphosite.org/proteinAction.do?id=6010&showAllSites=true	71.6	QTADFLQEYVTNK	2	778.883				36466						AKAP8L						110.64						4.326						0.5753						0.6043
217	214	Adaptor/scaffold	AKAP8L;AKAP8L	AKAP8L;AKAP8L iso2	AKAP8L	A-kinase anchor protein 8-like	Q9ULX6;Q9ULX6-2	http://www.phosphosite.org/proteinAction.do?id=6010&showAllSites=true	71.6	RLMMEQSK	2	511.76					11733						AKAP8L						38.01						1.468						0.5197						0.1116
218	215	Adaptor/scaffold	AKAP8L;AKAP8L	AKAP8L;AKAP8L iso2	AKAP8L	A-kinase anchor protein 8-like	Q9ULX6;Q9ULX6-2	http://www.phosphosite.org/proteinAction.do?id=6010&showAllSites=true	71.6	SGRPMASGYGR	3	380.186		9050	8118	7997				AKAP8L	AKAP8L	AKAP8L				31.88	32.23	31.89				3.982	3.733	3.446				0.1618	-0.1788	-0.4862				0.4497	0.4497	0.4624
219	216	Adaptor/scaffold	AKAP8L;AKAP8L	AKAP8L;AKAP8L iso2	AKAP8L	A-kinase anchor protein 8-like	Q9ULX6;Q9ULX6-2	http://www.phosphosite.org/proteinAction.do?id=6010&showAllSites=true	71.6	SSLMVAR	2	382.21	17605	17802			18359	18464	AKAP8L	AKAP8L			AKAP8L	AKAP8L	55.55	55.41			55.45	55.4	2.276	2.258			2.27	2.17	-0.2244	-0.4519			-0.1843	0.0973	0.3121	0.299			0.3299	0.3447	1
220	217	Adaptor/scaffold	AKAP8L;AKAP8L	AKAP8L;AKAP8L iso2	AKAP8L	A-kinase anchor protein 8-like	Q9ULX6;Q9ULX6-2	http://www.phosphosite.org/proteinAction.do?id=6010&showAllSites=true	71.6	TFYEDEMASHLDSK	2	836.862						29775						AKAP8L						84.94						4.639						0.2502						0.7018
221	218	Adaptor/scaffold	AKAP8L;AKAP8L	AKAP8L;AKAP8L iso2	AKAP8L	A-kinase anchor protein 8-like	Q9ULX6;Q9ULX6-2	http://www.phosphosite.org/proteinAction.do?id=6010&showAllSites=true	71.6	TFYEDEMASHLDSK	3	558.244		28939	27024	26786	29611	29749		AKAP8L	AKAP8L	AKAP8L	AKAP8L	AKAP8L		84.95	85.12	84.71	84.87	84.88		4.272	3.55	3.66	4.19	3.994		-0.0287	-0.2201	-0.5432	-0.2436	-0.1647		0.6233	0.5978	0.6357	0.6301	0.6553
222	219	Adaptor/scaffold	AKAP8L;AKAP8L	AKAP8L;AKAP8L iso2	AKAP8L	A-kinase anchor protein 8-like	Q9ULX6;Q9ULX6-2	http://www.phosphosite.org/proteinAction.do?id=6010&showAllSites=true	71.6	TWTTADFR	2	499.24	28553	28919			29591	29723	AKAP8L	AKAP8L			AKAP8L	AKAP8L	84.71	84.9			84.82	84.81	2.087	1.985			2.121	2.105	-0.0104	-0.2074			-0.0578	-0.2428	0.3405	0.2849			0.2198	0.2267	1
223	220	Adaptor/scaffold	AKAP8L;AKAP8L	AKAP8L;AKAP8L iso2	AKAP8L	A-kinase anchor protein 8-like	Q9ULX6;Q9ULX6-2	http://www.phosphosite.org/proteinAction.do?id=6010&showAllSites=true	71.6	VDGEDEEGKEDGREEGKEDPEKGALTTQDENGQTK	4	955.678	12315						AKAP8L						41.39						6.674						-0.6872						0.7601						1
224	221	Adaptor/scaffold	AKAP8L;AKAP8L	AKAP8L;AKAP8L iso2	AKAP8L	A-kinase anchor protein 8-like	Q9ULX6;Q9ULX6-2	http://www.phosphosite.org/proteinAction.do?id=6010&showAllSites=true	71.6	VDGEDEEGKEDGREEGKEDPEKGALTTQDENGQTK	4	955.678	12355						AKAP8L						41.5						5.479						-0.8604						0.7314						1
225	222	Adaptor/scaffold	AKAP8L;AKAP8L	AKAP8L;AKAP8L iso2	AKAP8L	A-kinase anchor protein 8-like	Q9ULX6;Q9ULX6-2	http://www.phosphosite.org/proteinAction.do?id=6010&showAllSites=true	71.6	VDGEDEEGKEDGREEGKEDPEKGALTTQDENGQTK	5	764.744	12326				13057		AKAP8L				AKAP8L		41.42				41.53		6.205				7.829		0.1752				-0.1035		0.5463				0.614		1
226	223	Adaptor/scaffold	AKAP8L;AKAP8L	AKAP8L;AKAP8L iso2	AKAP8L	A-kinase anchor protein 8-like	Q9ULX6;Q9ULX6-2	http://www.phosphosite.org/proteinAction.do?id=6010&showAllSites=true	71.6	VDGEDEEGKEDGREEGKEDPEKGALTTQDENGQTK	5	764.744					13078						AKAP8L						41.58						6.442						-0.1035						0.6442
227	224	Adaptor/scaffold	AKAP8L;AKAP8L	AKAP8L;AKAP8L iso2	AKAP8L	A-kinase anchor protein 8-like	Q9ULX6;Q9ULX6-2	http://www.phosphosite.org/proteinAction.do?id=6010&showAllSites=true	71.6	VEAAHCAACDLFIPMQFGIIQK	3	840.413	51261	51549			52586	52753	AKAP8L	AKAP8L			AKAP8L	AKAP8L	144.79	144.88			144.66	144.79	5.428	4.521			5.692	5.26	0.1499	0.3096			-0.311	0.1402	0.6883	0.6765			0.6862	0.6453	1
228	225	Adaptor/scaffold	AKAP8L;AKAP8L;PLXND1;PLXND1	AKAP8L;AKAP8L iso2;PLXND1;PLXND1 iso2	AKAP8L	A-kinase anchor protein 8-like	Q9ULX6;Q9ULX6-2;Q9Y4D7;Q9Y4D7-2	http://www.phosphosite.org/proteinAction.do?id=6010&showAllSites=true	71.6	SILNNK	2	344.703	12411	12625			13082	13181	AKAP8L	AKAP8L			AKAP8L	AKAP8L	41.64	41.59			41.59	41.54	1.439	1.228			1.464	1.313	-0.3283	-0.0347			-0.3421	-0.5765	0.0499	0.076			0.1338	0.0668	17
229	226	Adaptor/scaffold	AKAP8L;FANCA;PKD1L3;AKAP8L;FANCA	AKAP8L;FANCA;PKD1L3;AKAP8L iso2;FANCA iso 3	AKAP8L	A-kinase anchor protein 8-like	Q9ULX6;O15360;Q7Z443;Q9ULX6-2;O15360-3	http://www.phosphosite.org/proteinAction.do?id=6010&showAllSites=true	71.6	AVLSER	2	337.695			9562	9418	10981	11027			AKAP8L	AKAP8L	AKAP8L	AKAP8L			36.43	36.02	36.04	35.87			1.683	1.593	1.715	1.627			-0.1799	-0.3009	-0.0422	-0.3053			0.1721	0.1655	0.1721	0.1508
230	227	Adaptor/scaffold	AKAP9;AKAP9;AKAP9;AKAP9;AKAP9	AKAP9;AKAP9 iso2;AKAP9 iso2;AKAP9 iso2;AKAP9 iso2	AKAP9	A-kinase anchor protein 9	Q99996;Q99996-1;Q99996-3;Q99996-5;Q99996-6	http://www.phosphosite.org/proteinAction.do?id=7818&showAllSites=true	452.7	TLQTEQEANTEGQKK	3	568.952					8307						AKAP9						29						2.877						0.0144						0.5244
231	228	Adaptor/scaffold	AKAP9;AKAP9;AKAP9;AKAP9;AKAP9;AKAP9	AKAP9;AKAP9 iso2;AKAP9 iso2;AKAP9 iso2;AKAP9 iso2;AKAP9 iso2	AKAP9	A-kinase anchor protein 9	Q99996;Q99996-1;Q99996-3;Q99996-4;Q99996-5;Q99996-6	http://www.phosphosite.org/proteinAction.do?id=7818&showAllSites=true	452.7	EDMLKIHTPVSQEER	3	604.637	53158	53931					AKAP9	AKAP9					149.78	151.16					2.69	2.584					0.0053	-0.0044					0.1871	0.2302					15
232	229	Adaptor/scaffold	AKAP9;AKAP9;AKAP9;AKAP9;AKAP9;AKAP9	AKAP9;AKAP9 iso2;AKAP9 iso2;AKAP9 iso2;AKAP9 iso2;AKAP9 iso2	AKAP9	A-kinase anchor protein 9	Q99996;Q99996-1;Q99996-3;Q99996-4;Q99996-5;Q99996-6	http://www.phosphosite.org/proteinAction.do?id=7818&showAllSites=true	452.7	EDMLKIHTPVSQEER	3	604.637	53688						AKAP9						151.17						3.102						-0.6454						0.217						43
233	230	Adaptor/scaffold	AKAP9;MYH10;MYH10;MYH10;MYH10;MYH10;AKAP9;AKAP9;AKAP9;AKAP9;NBPF10;STAT5A;STAT5B;ZNF365;NBPF10;STAT5A;ZNF365;ZNF365;ZNF365	AKAP9;MYH10;MYH10 iso2;MYH10 iso2;MYH10 iso2;MYH10 iso5;AKAP9 iso2;AKAP9 iso2;AKAP9 iso2;AKAP9 iso2;NBPF10;STAT5A;STAT5B;ZNF365;NBPF10 iso3;STAT5A iso 2;ZNF365 iso 2;ZNF365 iso 3;ZNF365 iso 4	AKAP9	A-kinase anchor protein 9	Q99996;P35580;P35580-2;P35580-3;P35580-4;P35580-5;Q99996-1;Q99996-3;Q99996-5;Q99996-6;Q6P3W6;P42229;P51692;Q70YC5;Q6P3W6-2;P42229-2;Q70YC5-2;Q70YC5-3;Q70YC5-4	http://www.phosphosite.org/proteinAction.do?id=7818&showAllSites=true	452.7	VEIAEK	2	344.697	10822		9952	9855		11512	AKAP9		AKAP9	AKAP9		AKAP9	37.29		37.56	37.27		37.15	1.634		1.611	1.752		1.907	-0.1766		-0.0899	-0.1039		-0.1406	0.0219		0.1361	0.1378		0.0627	7
234	231	Adaptor/scaffold	AKAP9;MYH11;MYH11;MYH11;MYH11;PSMC6;AKAP9;AKAP9;AKAP9;AKAP9;SYCP1	AKAP9;MYH11;MYH11 iso2;MYH11 iso3;MYH11 iso4;RPT4;AKAP9 iso2;AKAP9 iso2;AKAP9 iso2;AKAP9 iso2;SYCP1	AKAP9	A-kinase anchor protein 9	Q99996;P35749;P35749-2;P35749-3;P35749-4;P62333;Q99996-1;Q99996-3;Q99996-5;Q99996-6;Q15431	http://www.phosphosite.org/proteinAction.do?id=7818&showAllSites=true	452.7	QLTEEK	2	374.198					6040	6116					AKAP9	AKAP9					22.99	22.9					1.933	1.897					0.0632	-0.0296					0.08	0.0873
235	232	Adaptor/scaffold	AKAP9;ROCK2;AKAP9;AKAP9;AKAP9;AKAP9;AKAP9;CEP152;INVS;KIF7;SHTN1;SYTL4;CEP152;CEP152;CEP152;INVS;SHTN1;SHTN1;SHTN1;SHTN1;SHTN1;SHTN1;SYTL4	AKAP9;ROCK2;AKAP9 iso2;AKAP9 iso2;AKAP9 iso2;AKAP9 iso2;AKAP9 iso2;CEP152;INVS;KIF7;SHOT1;SYTL4;CEP152 iso1;CEP152 iso 2;CEP152 iso 3;INVS iso 2;SHOT1 iso2;SHTN1 iso 3;SHTN1 iso 4;SHTN1 iso 5;SHTN1 iso 6;SHTN1 iso 8;SYTL4 iso 2	AKAP9	A-kinase anchor protein 9	Q99996;O75116;Q99996-1;Q99996-3;Q99996-4;Q99996-5;Q99996-6;O94986;Q9Y283;Q2M1P5;A0MZ66;Q96C24;O94986-1;O94986-2;O94986-3;Q9Y283-2;A0MZ66-2;A0MZ66-3;A0MZ66-4;A0MZ66-5;A0MZ66-6;A0MZ66-8;Q96C24-2	http://www.phosphosite.org/proteinAction.do?id=7818&showAllSites=true	452.7	KELELK	2	380.234	8076	8316	7392	7253	8578	8641	AKAP9	AKAP9	AKAP9	AKAP9	AKAP9	AKAP9	29.89	29.87	30.15	29.77	29.71	29.59	2.75	2.825	2.954	2.861	2.843	2.707	0.1899	0.1794	0.0152	-0.3734	0.1989	0.2201	0.0099	0.0442	0.0508	0.0705	0.0287	0.0229	2
236	233	Adaptor/scaffold	AKAP9;SEPT9;SEPT9;SEPT9;SEPT9;SEPT9;SEPT9;SEPT9;SEPT9;AKAP9;AKAP9;AKAP9;AKAP9;AKAP9;PTPRQ	AKAP9;SEPT9;SEPT9 iso2;SEPT9 iso5;SEPT9 iso5;SEPT9 iso5;SEPT9 iso7;SEPT9 iso8;SEPT9 iso5;AKAP9 iso2;AKAP9 iso2;AKAP9 iso2;AKAP9 iso2;AKAP9 iso2;PTPRQ	AKAP9	A-kinase anchor protein 9	Q99996;Q9UHD8;Q9UHD8-2;Q9UHD8-3;Q9UHD8-4;Q9UHD8-5;Q9UHD8-7;Q9UHD8-8;Q9UHD8-9;Q99996-1;Q99996-3;Q99996-4;Q99996-5;Q99996-6;Q9UMZ3	http://www.phosphosite.org/proteinAction.do?id=7818&showAllSites=true	452.7	KTLELK	2	366.237					12451						AKAP9						39.9						1.988						-0.0511						0.0128
237	234	Adaptor/scaffold	AKAP9;TSGA10;SRCAP;SRCAP;SRCAP;PCNT;PCNT;SPAG9;SPAG9;SPAG9;SPAG9;SPAG9;JAK1;AKAP9;AKAP9;AKAP9;AKAP9;AKAP9;KANK3;KANK3;APC2;CCDC146;POLD4;MAPK8IP3;LAMB3;LRRC32;LRRC8A;MYCBP;PLCB2;SGSM2;APC2;APC2;CCDC146;POLD4;MAPK8IP3;PLCB2;PLCB2;SGSM2;SGSM2;SHOC1	AKAP9;TSGA10;SRCAP;SRCAP iso2;SRCAP iso2;PCNT;PCNT iso2;JIP4;JIP4 iso2;JIP4 iso3;JIP4 iso3;JIP4 iso3;JAK1;AKAP9 iso2;AKAP9 iso2;AKAP9 iso2;AKAP9 iso2;AKAP9 iso2;ANKRD47;ANKRD47 iso2;APCL;CCDC146;POLD4;JIP3;LAMB3;LRRC32;LRRC8A;MYCBP;PLCB2;SGSM2;APCL iso 2;APCL iso 3;CCDC146 iso 2;POLD4 iso 2;JIP3 iso 2;PLCB2 iso2;PLCB2 iso3;SGSM2 iso2;SGSM2 iso2;SHOC1	AKAP9	A-kinase anchor protein 9	Q99996;Q9BZW7;Q6ZRS2;Q6ZRS2-2;Q6ZRS2-3;O95613;O95613-2;O60271;O60271-2;O60271-3;O60271-4;O60271-5;P23458;Q99996-1;Q99996-3;Q99996-4;Q99996-5;Q99996-6;Q6NY19;Q6NY19-2;O95996;Q8IYE0;Q9HCU8;Q9UPT6;Q13751;Q14392;Q8IWT6;Q99417;Q00722;O43147;O95996-2;O95996-3;Q8IYE0-2;Q9HCU8-2;Q9UPT6-2;Q00722-2;Q00722-3;O43147-2;O43147-5;Q5VXU9-3	http://www.phosphosite.org/proteinAction.do?id=7818&showAllSites=true	452.7	EIEILR	2	386.732	28228		26733				AKAP9		AKAP9				83.79		84.18				1.449		1.603				-0.0148		-0.0346				0.0528		0.1185				1
238	235	Adaptor/scaffold	ANK2;ANK3;ANK2;ANK2;ANK3;ANK3;ANK3;ANK3	ANK2;ANK3;ANK2 iso2;ANK2 iso4;ANK3 iso4;ANK3 iso5;ANK3 iso7;ANK3 iso7	ANK2	Ankyrin-2	Q01484;Q12955;Q01484-2;Q01484-5;Q12955-4;Q12955-5;Q12955-6;Q12955-7	http://www.phosphosite.org/proteinAction.do?id=8302&showAllSites=true	433.4	DFPQYFAVVSR	2	664.835	44540	44921					ANK2	ANK2					127.03	127.34					2.613	2.657					0.1929	0.7482					0.4824	0.1644					1
239	236	Adaptor/scaffold	ANK2;ELAVL2;ELAVL4;ELAVL2;ELAVL4;ELAVL4;ELAVL4;ELAVL4;ELAVL3;ELAVL3	ANK2;ELAVL2;ELAVL4;ELAVL2 iso 2;ELAVL4 iso 2;ELAVL4 iso 3;ELAVL4 iso 4;ELAVL4 iso 5;ELAVL3;ELAVL3 iso2	ANK2	Ankyrin-2	Q01484;Q12926;P26378;Q12926-2;P26378-2;P26378-3;P26378-4;P26378-5;Q14576;Q14576-2	http://www.phosphosite.org/proteinAction.do?id=8302&showAllSites=true	433.4	ILTSRL	2	351.729		23266			23898	24021		ANK2			ANK2	ANK2		69.82			69.92	69.9		1.914			1.847	1.933		-0.1087			0.0554	0.1832		0.0659			0.0789	0.0414
240	237	Adaptor/scaffold	ANK2;TLN1;EIF4G1;EIF4G1;EIF4G1;EIF4G1;EIF4G1;EIF4G1;EIF4G1;EIF4G1;MYH10;MYH10;MYH10;MYH10;MYH10;BECN2;CCDC102A;KANK3;TLN2;TPR;KANK3;TPR	ANK2;talin 1;eIF4G;eIF4G iso3;eIF4G iso8;eIF4G iso8;eIF4G iso8;eIF4G iso8;eIF4G iso8;eIF4G iso8;MYH10;MYH10 iso2;MYH10 iso2;MYH10 iso2;MYH10 iso5;BECN1L1;CCDC102A;ANKRD47;talin 2;TPR;ANKRD47 iso2;TPR iso 2	ANK2	Ankyrin-2	Q01484;Q9Y490;Q04637;Q04637-3;Q04637-4;Q04637-5;Q04637-6;Q04637-7;Q04637-8;Q04637-9;P35580;P35580-2;P35580-3;P35580-4;P35580-5;A8MW95;Q96A19;Q6NY19;Q9Y4G6;P12270;Q6NY19-2;P12270-2	http://www.phosphosite.org/proteinAction.do?id=8302&showAllSites=true	433.4	EIEEAR	2	373.688		7326	6512	6403	7578			ANK2	ANK2	ANK2	ANK2			27.22	27.39	27.11	27.07			1.365	1.723	1.391	1.641			-0.3887	-0.1514	-0.5887	-0.1264			0.0328	0.1059	0.045	0.0908
241	238	Adaptor/scaffold	AP1B1;AP1B1	AP1B1;AP1B1	AP1B1	AP-1 complex subunit beta-1	Q10567-3;Q10567-4	http://www.phosphosite.org/proteinAction.do?id=8524&showAllSites=true	103.5	IQPGNPSCTLSLK	2	707.872	27380						AP1B1						81.47						2.285						0.9017						0.4636						1
242	239	Adaptor/scaffold	AP1B1;AP1B1;AP1B1	AP1B1 iso 3;AP1B1;AP1B1 iso2	AP1B1 iso 3	AP-1 complex subunit beta-1	Q10567-3;Q10567;Q10567-2	http://www.phosphosite.org/proteinAction.do?id=8524&showAllSites=true	103.5	AVWLPAMK	2	458.26	37638						AP1B1 iso 3						108.9						1.847						0.0385						0.2687						1
243	240	Adaptor/scaffold	AP1B1;AP1B1;AP1B1;AP1B1	AP1B1 iso 3;AP1B1;AP1B1 iso2;AP1B1 iso 4	AP1B1 iso 3	AP-1 complex subunit beta-1	Q10567-3;Q10567;Q10567-2;Q10567-4	http://www.phosphosite.org/proteinAction.do?id=8524&showAllSites=true	103.5	DIPNENEAQFQIR	2	787.384						32573						AP1B1 iso 3						92.2						2.853						0.6617						0.5308
244	241	Adaptor/scaffold	AP1B1;AP1B1;AP1B1;AP1B1	AP1B1 iso 3;AP1B1;AP1B1 iso2;AP1B1 iso 4	AP1B1 iso 3	AP-1 complex subunit beta-1	Q10567-3;Q10567;Q10567-2;Q10567-4	http://www.phosphosite.org/proteinAction.do?id=8524&showAllSites=true	103.5	KPTETQELVQQVLSLATQDSDNPDLR	3	975.832	57245	57482			58459	58719	AP1B1 iso 3	AP1B1 iso 3			AP1B1 iso 3	AP1B1 iso 3	160.59	160.56			160.14	160.51	6.711	7.378			8.056	7.006	0.1908	1.1025			1.9071	-0.0077	0.7352	0.7385			0.758	0.7455	1
245	242	Adaptor/scaffold	AP1B1;AP1B1;AP1B1;AP1B1	AP1B1 iso 3;AP1B1;AP1B1 iso2;AP1B1 iso 4	AP1B1 iso 3	AP-1 complex subunit beta-1	Q10567-3;Q10567;Q10567-2;Q10567-4	http://www.phosphosite.org/proteinAction.do?id=8524&showAllSites=true	103.5	KPTETQELVQQVLSLATQDSDNPDLR	3	975.832					58507						AP1B1 iso 3						160.27						7.842						1.8629						0.7573
246	243	Adaptor/scaffold	AP1B1;AP1B1;AP1B1;AP1B1	AP1B1 iso 3;AP1B1;AP1B1 iso2;AP1B1 iso 4	AP1B1 iso 3	AP-1 complex subunit beta-1	Q10567-3;Q10567;Q10567-2;Q10567-4	http://www.phosphosite.org/proteinAction.do?id=8524&showAllSites=true	103.5	KPTETQELVQQVLSLATQDSDNPDLRDR	4	799.908	53596	53887			54905		AP1B1 iso 3	AP1B1 iso 3			AP1B1 iso 3		150.93	151.04			150.76		7.005	7.067			6.539		0.5332	0.3977			0.3294		0.5862	0.5387			0.5669		1
247	244	Adaptor/scaffold	AP1B1;AP1B1;AP1B1;AP1B1	AP1B1 iso 3;AP1B1;AP1B1 iso2;AP1B1 iso 4	AP1B1 iso 3	AP-1 complex subunit beta-1	Q10567-3;Q10567;Q10567-2;Q10567-4	http://www.phosphosite.org/proteinAction.do?id=8524&showAllSites=true	103.5	KPTETQELVQQVLSLATQDSDNPDLRDR	4	799.908		53897						AP1B1 iso 3						151.07						6.459						0.186						0.5531
248	245	Adaptor/scaffold	AP1B1;AP1B1;AP1B1;AP1B1	AP1B1 iso 3;AP1B1;AP1B1 iso2;AP1B1 iso 4	AP1B1 iso 3	AP-1 complex subunit beta-1	Q10567-3;Q10567;Q10567-2;Q10567-4	http://www.phosphosite.org/proteinAction.do?id=8524&showAllSites=true	103.5	LAPPLVTLLSAEPELQYVALR	3	765.11	61445	61658			62774	62983	AP1B1 iso 3	AP1B1 iso 3			AP1B1 iso 3	AP1B1 iso 3	171.71	171.57			171.55	171.75	5.346	5.772			5.151	5.473	-0.0969	0.6362			0.4309	0.603	0.7285	0.7092			0.6867	0.6929	1
249	246	Adaptor/scaffold	AP1B1;AP1B1;AP1B1;AP1B1	AP1B1 iso 3;AP1B1;AP1B1 iso2;AP1B1 iso 4	AP1B1 iso 3	AP-1 complex subunit beta-1	Q10567-3;Q10567;Q10567-2;Q10567-4	http://www.phosphosite.org/proteinAction.do?id=8524&showAllSites=true	103.5	LAPPLVTLLSAEPELQYVALR	3	765.11					62784						AP1B1 iso 3						171.57						5.14						0.3806						0.6502
250	247	Adaptor/scaffold	AP1B1;AP1B1;AP1B1;AP1B1	AP1B1 iso 3;AP1B1;AP1B1 iso2;AP1B1 iso 4	AP1B1 iso 3	AP-1 complex subunit beta-1	Q10567-3;Q10567;Q10567-2;Q10567-4	http://www.phosphosite.org/proteinAction.do?id=8524&showAllSites=true	103.5	LLSTDPVAAK	2	507.795	22102	22386		20511	22963	23109	AP1B1 iso 3	AP1B1 iso 3		AP1B1 iso 3	AP1B1 iso 3	AP1B1 iso 3	67.48	67.46		67.31	67.49	67.53	2.291	2.265		1.52	2.309	2.266	-0.3417	-0.0298		1.1111	-0.2621	0.3731	0.3311	0.3257		0.2429	0.3483	0.3276	1
251	248	Adaptor/scaffold	AP1B1;AP1B1;AP1B1;AP1B1	AP1B1 iso 3;AP1B1;AP1B1 iso2;AP1B1 iso 4	AP1B1 iso 3	AP-1 complex subunit beta-1	Q10567-3;Q10567;Q10567-2;Q10567-4	http://www.phosphosite.org/proteinAction.do?id=8524&showAllSites=true	103.5	LQSSNIFTVAK	2	604.338		32117			32936	33068		AP1B1 iso 3			AP1B1 iso 3	AP1B1 iso 3		93.47			93.49	93.49		2.842			2.664	2.816		-0.2443			-0.8094	-0.4776		0.3719			0.3134	0.4172
252	249	Adaptor/scaffold	AP1B1;AP1B1;AP1B1;AP1B1	AP1B1 iso 3;AP1B1;AP1B1 iso2;AP1B1 iso 4	AP1B1 iso 3	AP-1 complex subunit beta-1	Q10567-3;Q10567;Q10567-2;Q10567-4	http://www.phosphosite.org/proteinAction.do?id=8524&showAllSites=true	103.5	VIASMTVGK	2	453.26					21301	21417					AP1B1 iso 3	AP1B1 iso 3					63.14	63.12					2.16	2.358					0.4363	0.3015					0.0494	0.0895
253	250	Adaptor/scaffold	AP1B1;AP1B1;AP1B1;AP1B1	AP1B1 iso 3;AP1B1;AP1B1 iso2;AP1B1 iso 4	AP1B1 iso 3	AP-1 complex subunit beta-1	Q10567-3;Q10567;Q10567-2;Q10567-4	http://www.phosphosite.org/proteinAction.do?id=8524&showAllSites=true	103.5	YFTTTK	2	380.697					13283						AP1B1 iso 3						42.12						1.572						-0.0896						0.1232
254	251	Adaptor/scaffold	AP1B1;AP1B1;AP1B1;AP1B1;PPP1R37	AP1B1 iso 3;AP1B1;AP1B1 iso2;AP1B1 iso 4;LRRC68	AP1B1 iso 3	AP-1 complex subunit beta-1	Q10567-3;Q10567;Q10567-2;Q10567-4;O75864	http://www.phosphosite.org/proteinAction.do?id=8524&showAllSites=true	103.5	KKEAVK	2	351.729		853						AP1B1 iso 3						4.12						1.859						-0.3805						0.1182
255	252	Adaptor/scaffold	AP1S1	AP1S1	AP1S1	AP-1 complex subunit sigma-1A	P61966	http://www.phosphosite.org/proteinAction.do?id=22943&showAllSites=true	18.7	AIEQADLLQEEDESPR	2	921.939					31349						AP1S1						89.38						4.885						0.4189						0.6692
256	253	Adaptor/scaffold	AP1S1;AP1S1	AP1S1;AP1S1 iso 2	AP1S1	AP-1 complex subunit sigma-1A	P61966;P61966-2	http://www.phosphosite.org/proteinAction.do?id=22943&showAllSites=true	18.7	ELMQVVLAR	2	529.805						38103						AP1S1						106.51						2.718						1.1325						0.3048
257	254	Adaptor/scaffold	AP1S1;AP1S2;AP1S1;AP1S2	AP1S1;AP1S2;AP1S1 iso 2;AP1S2 iso 2	AP1S1	AP-1 complex subunit sigma-1A	P61966;P56377;P61966-2;P56377-2	http://www.phosphosite.org/proteinAction.do?id=22943&showAllSites=true	18.7	FMLLFSR	2	457.252	46651				48011		AP1S1				AP1S1		132.66				132.65		1.924				1.927		-0.3247				0.1347		0.1969				0.1928		1
258	255	Adaptor/scaffold	AP2A1;AP2A1	AP2A1;AP2A1 iso2	AP2A1	AP-2 complex subunit alpha-1	O95782;O95782-2	http://www.phosphosite.org/proteinAction.do?id=8310&showAllSites=true	107.5	ANHPMDAEVTK	2	606.788	9843						AP2A1						34.66						2.741						0.7391						0.5617						1
259	256	Adaptor/scaffold	AP2A1;AP2A1	AP2A1;AP2A1 iso2	AP2A1	AP-2 complex subunit alpha-1	O95782;O95782-2	http://www.phosphosite.org/proteinAction.do?id=8310&showAllSites=true	107.5	ANHPMDAEVTK	3	404.861					10478	10537					AP2A1	AP2A1					34.71	34.58					3.813	2.964					0.0145	0.0444					0.4939	0.3669
260	257	Adaptor/scaffold	AP2A1;AP2A1	AP2A1;AP2A1 iso2	AP2A1	AP-2 complex subunit alpha-1	O95782;O95782-2	http://www.phosphosite.org/proteinAction.do?id=8310&showAllSites=true	107.5	DFLTPPLLSVR	2	629.364	52022	52376	50061	49891	53400	53570	AP2A1	AP2A1	AP2A1	AP2A1	AP2A1	AP2A1	146.79	147.07	146.88	146.64	146.8	146.94	2.373	2.405	2.308	2.022	2.323	2.365	0.4861	0.6922	0.4163	0.5639	0.4988	0.4652	0.4625	0.5047	0.4971	0.4789	0.5024	0.489	1
261	258	Adaptor/scaffold	AP2A1;AP2A1	AP2A1;AP2A1 iso2	AP2A1	AP-2 complex subunit alpha-1	O95782;O95782-2	http://www.phosphosite.org/proteinAction.do?id=8310&showAllSites=true	107.5	FFQPTEMAAQDFFQR	2	931.93					49880						AP2A1						137.57						4.026						0.8273						0.7039
262	259	Adaptor/scaffold	AP2A1;AP2A1	AP2A1;AP2A1 iso2	AP2A1	AP-2 complex subunit alpha-1	O95782;O95782-2	http://www.phosphosite.org/proteinAction.do?id=8310&showAllSites=true	107.5	FFQPTEMAAQDFFQR	3	621.622					49909						AP2A1						137.65						5.531						0.6227						0.6801
263	260	Adaptor/scaffold	AP2A1;AP2A1	AP2A1;AP2A1 iso2	AP2A1	AP-2 complex subunit alpha-1	O95782;O95782-2	http://www.phosphosite.org/proteinAction.do?id=8310&showAllSites=true	107.5	ILVAGDSMDSVK	2	617.821		27933			28584	28715		AP2A1			AP2A1	AP2A1		82.17			82.14	82.13		3.292			3.509	3.538		0.7555			0.229	0.4391		0.5088			0.571	0.565
264	261	Adaptor/scaffold	AP2A1;AP2A1	AP2A1;AP2A1 iso2	AP2A1	AP-2 complex subunit alpha-1	O95782;O95782-2	http://www.phosphosite.org/proteinAction.do?id=8310&showAllSites=true	107.5	LLGFGSALLDNVDPNPENFVGAGIIQTK	3	967.178			57906			61631			AP2A1			AP2A1			167.84			168.18			2.44			5.171			-0.5123			-0.4385			0.4332			0.5632
265	262	Adaptor/scaffold	AP2A1;AP2A1	AP2A1;AP2A1 iso2	AP2A1	AP-2 complex subunit alpha-1	O95782;O95782-2	http://www.phosphosite.org/proteinAction.do?id=8310&showAllSites=true	107.5	LPVTINK	2	392.75					22033	22152					AP2A1	AP2A1					65.07	65.05					1.874	1.865					0.1234	-0.0085					0.1636	0.1745
266	263	Adaptor/scaffold	AP2A1;AP2A1	AP2A1;AP2A1 iso2	AP2A1	AP-2 complex subunit alpha-1	O95782;O95782-2	http://www.phosphosite.org/proteinAction.do?id=8310&showAllSites=true	107.5	QLSLPQQEAQK	2	635.343					22016						AP2A1						65.03						2.71						0.1749						0.3778
267	264	Adaptor/scaffold	AP2A1;AP2A1	AP2A1;AP2A1 iso2	AP2A1	AP-2 complex subunit alpha-1	O95782;O95782-2	http://www.phosphosite.org/proteinAction.do?id=8310&showAllSites=true	107.5	SSPPVQFSLLHSK	3	476.261		32744						AP2A1						95.16						3.262						0.3659						0.4514
268	265	Adaptor/scaffold	AP2A1;AP2A1	AP2A1;AP2A1 iso2	AP2A1	AP-2 complex subunit alpha-1	O95782;O95782-2	http://www.phosphosite.org/proteinAction.do?id=8310&showAllSites=true	107.5	THIDTVINALK	2	612.851		31488			32242			AP2A1			AP2A1			91.7			91.7			3.186			3.269			-0.1421			-0.1909			0.4721			0.4099
269	266	Adaptor/scaffold	AP2A1;AP2A1	AP2A1;AP2A1 iso2	AP2A1	AP-2 complex subunit alpha-1	O95782;O95782-2	http://www.phosphosite.org/proteinAction.do?id=8310&showAllSites=true	107.5	TSVQFQNFSPTVVHPGDLQTQLAVQTK	3	990.849					43018	43212					AP2A1	AP2A1					119.62	119.78					7.013	7.782					0.571	0.2047					0.7069	0.7093
270	267	Adaptor/scaffold	AP2A1;AP2A2;AP2A2;AP2A1;AP2A2	AP2A1;AP2A2;AP2A2 iso2;AP2A1 iso2;AP2A2 iso3	AP2A1	AP-2 complex subunit alpha-1	O95782;O94973;O94973-2;O95782-2;O94973-3	http://www.phosphosite.org/proteinAction.do?id=8310&showAllSites=true	107.5	ALLLSTYIK	2	511.318	41491	41786			42771	42932	AP2A1	AP2A1			AP2A1	AP2A1	118.99	119.05			118.98	119.06	2.487	2.438			2.366	2.489	0.1285	0.1953			-0.0899	0.0423	0.461	0.4264			0.4456	0.4786	1
271	268	Adaptor/scaffold	AP2A1;AP2A2;AP2A2;AP2A1;AP2A2	AP2A1;AP2A2;AP2A2 iso2;AP2A1 iso2;AP2A2 iso3	AP2A1	AP-2 complex subunit alpha-1	O95782;O94973;O94973-2;O95782-2;O94973-3	http://www.phosphosite.org/proteinAction.do?id=8310&showAllSites=true	107.5	GLAVFISDIR	2	545.816					46148	46349					AP2A1	AP2A1					127.81	128					2.702	2.708					0.3176	0.365					0.345	0.3058
272	269	Adaptor/scaffold	AP2A1;AP2A2;AP2A2;AP2A1;AP2A2	AP2A1;AP2A2;AP2A2 iso2;AP2A1 iso2;AP2A2 iso3	AP2A1	AP-2 complex subunit alpha-1	O95782;O94973;O94973-2;O95782-2;O94973-3	http://www.phosphosite.org/proteinAction.do?id=8310&showAllSites=true	107.5	INKELANIR	3	357.549					17372	17463					AP2A1	AP2A1					52.87	52.79					2.126	2.202					0.0256	-0.1935					0.0418	0.0856
273	270	Adaptor/scaffold	AP2A1;AP2A2;AP2A2;AP2A1;AP2A2	AP2A1;AP2A2;AP2A2 iso2;AP2A1 iso2;AP2A2 iso3	AP2A1	AP-2 complex subunit alpha-1	O95782;O94973;O94973-2;O95782-2;O94973-3	http://www.phosphosite.org/proteinAction.do?id=8310&showAllSites=true	107.5	NADVELQQR	2	536.773	14094	14364	13007	12838	14830	14922	AP2A1	AP2A1	AP2A1	AP2A1	AP2A1	AP2A1	46.16	46.24	46.5	46.07	46.16	46.11	2.923	2.994	2.366	2.249	3.123	3.151	0.2192	-0.14	0.5504	0.1063	-0.0074	0.2619	0.393	0.3917	0.3798	0.3498	0.4052	0.407	1
274	271	Adaptor/scaffold	AP2A1;AP2A2;AP2A2;AP2A1;AP2A2	AP2A1;AP2A2;AP2A2 iso2;AP2A1 iso2;AP2A2 iso3	AP2A1	AP-2 complex subunit alpha-1	O95782;O94973;O94973-2;O95782-2;O94973-3	http://www.phosphosite.org/proteinAction.do?id=8310&showAllSites=true	107.5	VGGYILGEFGNLIAGDPR	2	924.486					56989	57197					AP2A1	AP2A1					156.26	156.49					4.59	4.672					0.1889	0.5073					0.6049	0.537
275	272	Adaptor/scaffold	AP2A1;AP2A2;AP2A2;AP2A1;AP2A2	AP2A1;AP2A2;AP2A2 iso2;AP2A1 iso2;AP2A2 iso3	AP2A1	AP-2 complex subunit alpha-1	O95782;O94973;O94973-2;O95782-2;O94973-3	http://www.phosphosite.org/proteinAction.do?id=8310&showAllSites=true	107.5	VGGYILGEFGNLIAGDPR	3	616.66	55708		53643		57008		AP2A1		AP2A1		AP2A1		156.5		156.37		156.32		4.114		2.048		4.059		0.6856		0.6539		-0.2292		0.589		0.4038		0.5579		1
276	273	Adaptor/scaffold	AP2A1;AP2A2;AP2A2;AP2A1;AP2A2;MTUS2;RSPH3;MTUS2;RSPH3	AP2A1;AP2A2;AP2A2 iso2;AP2A1 iso2;AP2A2 iso3;MTUS2;RSHL2;MTUS2 iso 3;RSHL2 iso 2	AP2A1	AP-2 complex subunit alpha-1	O95782;O94973;O94973-2;O95782-2;O94973-3;Q5JR59;Q86UC2;Q5JR59-3;Q86UC2-2	http://www.phosphosite.org/proteinAction.do?id=8310&showAllSites=true	107.5	ELANIR	2	358.209	15649	15877			16358	16460	AP2A1	AP2A1			AP2A1	AP2A1	50.28	50.24			50.18	50.15	1.425	1.453			1.585	1.552	-0.4815	-0.1346			-0.0616	-0.1037	0.124	0.1522			0.119	0.1189	31
277	274	Adaptor/scaffold	AP2A1;AP2A2;AP2A2;AP2A1;AP2A2;TTK;TTK	AP2A1;AP2A2;AP2A2 iso2;AP2A1 iso2;AP2A2 iso3;TTK;TTK iso2	AP2A1	AP-2 complex subunit alpha-1	O95782;O94973;O94973-2;O95782-2;O94973-3;P33981;P33981-2	http://www.phosphosite.org/proteinAction.do?id=8310&showAllSites=true	107.5	ESSILAK	2	374.216		14730			15208	15304		AP2A1			AP2A1	AP2A1		47.21			47.15	47.11		1.62			1.723	1.697		0.1617			0.2856	0.3559		0.1353			0.1754	0.1713
278	275	Adaptor/scaffold	AP2A2;AP2A2	AP2A2;AP2A2 iso2	AP2A2	AP-2 complex subunit alpha-2	O94973;O94973-2	http://www.phosphosite.org/proteinAction.do?id=20131&showAllSites=true	103.9	AKHPMDTEVTK	3	419.548	6444	6732			6942	7018	AP2A2	AP2A2			AP2A2	AP2A2	25.43	25.55			25.35	25.27	4.46	3.852			5.005	4.464	-0.161	-0.1381			0.0776	-0.1265	0.6454	0.6322			0.628	0.629	1
279	276	Adaptor/scaffold	AP2A2;AP2A2	AP2A2;AP2A2 iso2	AP2A2	AP-2 complex subunit alpha-2	O94973;O94973-2	http://www.phosphosite.org/proteinAction.do?id=20131&showAllSites=true	103.9	IIGFGSALLEEVDPNPANFVGAGIIHTK	3	960.515		58773			59691	59906		AP2A2			AP2A2	AP2A2		163.94			163.38	163.62		4.337			8.172	8.278		-0.2552			-1.3365	-0.4018		0.5366			0.73	0.6608
280	277	Adaptor/scaffold	AP2A2;AP2A2	AP2A2;AP2A2 iso2	AP2A2	AP-2 complex subunit alpha-2	O94973;O94973-2	http://www.phosphosite.org/proteinAction.do?id=20131&showAllSites=true	103.9	IIGFGSALLEEVDPNPANFVGAGIIHTK	4	720.638						59949						AP2A2						163.73						5.628						0.7826						0.622
281	278	Adaptor/scaffold	AP2A2;AP2A2;AP2A2	AP2A2;AP2A2 iso2;AP2A2 iso3	AP2A2	AP-2 complex subunit alpha-2	O94973;O94973-2;O94973-3	http://www.phosphosite.org/proteinAction.do?id=20131&showAllSites=true	103.9	EMAEAFAGEIPK	2	646.813					35608						AP2A2						100.41						3.517						0.6023						0.4608
282	279	Adaptor/scaffold	AP2A2;AP2A2;AP2A2	AP2A2;AP2A2 iso2;AP2A2 iso3	AP2A2	AP-2 complex subunit alpha-2	O94973;O94973-2;O94973-3	http://www.phosphosite.org/proteinAction.do?id=20131&showAllSites=true	103.9	FVNLFPEVKPTIQDVLR	3	672.382	51492	51788			52822	52973	AP2A2	AP2A2			AP2A2	AP2A2	145.4	145.52			145.28	145.37	4.238	4.28			4.169	3.877	0.5987	0.299			0.3195	0.1855	0.4878	0.4715			0.4701	0.474	1
283	280	Adaptor/scaffold	AP2A2;AP2A2;AP2A2	AP2A2;AP2A2 iso2;AP2A2 iso3	AP2A2	AP-2 complex subunit alpha-2	O94973;O94973-2;O94973-3	http://www.phosphosite.org/proteinAction.do?id=20131&showAllSites=true	103.9	KGPSTVTDLEDTKR	3	516.274	14670	14925			15383		AP2A2	AP2A2			AP2A2		47.68	47.73			47.61		5.771	5.572			6.121		-0.4024	-0.0163			-0.7937		0.5713	0.5073			0.5864		1
284	281	Adaptor/scaffold	AP2A2;AP2A2;AP2A2	AP2A2;AP2A2 iso2;AP2A2 iso3	AP2A2	AP-2 complex subunit alpha-2	O94973;O94973-2;O94973-3	http://www.phosphosite.org/proteinAction.do?id=20131&showAllSites=true	103.9	NAVLFEAISLIIHHDSEPNLLVR	4	650.86					61779						AP2A2						168.91						6.526						0.5339						0.6403
285	282	Adaptor/scaffold	AP2A2;AP2A2;AP2A2	AP2A2;AP2A2 iso2;AP2A2 iso3	AP2A2	AP-2 complex subunit alpha-2	O94973;O94973-2;O94973-3	http://www.phosphosite.org/proteinAction.do?id=20131&showAllSites=true	103.9	THIETVINALK	2	619.859						32547						AP2A2						92.13						3.424						0.1782						0.4663
286	283	Adaptor/scaffold	AP2A2;AP2A2;AP2A2	AP2A2;AP2A2 iso2;AP2A2 iso3	AP2A2	AP-2 complex subunit alpha-2	O94973;O94973-2;O94973-3	http://www.phosphosite.org/proteinAction.do?id=20131&showAllSites=true	103.9	THIETVINALKTER	3	542.305	30218						AP2A2						89.11						3.179						-0.1313						0.2467						2
287	284	Adaptor/scaffold	AP2A2;AP2A2;AP2A2	AP2A2;AP2A2 iso2;AP2A2 iso3	AP2A2	AP-2 complex subunit alpha-2	O94973;O94973-2;O94973-3	http://www.phosphosite.org/proteinAction.do?id=20131&showAllSites=true	103.9	VVHLLNDQHLGVVTAATSLITTLAQK	4	686.393						57637						AP2A2						157.64						7.349						0.898						0.6618
288	285	Adaptor/scaffold	AP2A2;AP2A2;AP2A2;ASCL1;ASCL2	AP2A2;AP2A2 iso2;AP2A2 iso3;ASCL1;ASCL2	AP2A2	AP-2 complex subunit alpha-2	O94973;O94973-2;O94973-3;P50553;Q99929	http://www.phosphosite.org/proteinAction.do?id=20131&showAllSites=true	103.9	AVEYLR	2	375.711					18927						AP2A2						56.93						1.714						-0.2852						0.1393
289	286	Adaptor/scaffold	AP2M1;AP2M1	AP2M1;AP2M1 iso2	AP2M1	AP-2 complex subunit mu	Q96CW1;Q96CW1-2	http://www.phosphosite.org/proteinAction.do?id=2377&showAllSites=true	49.6	ESQISAEIELLPTNDKKK	4	511.53					33203	33377					AP2M1	AP2M1					94.19	94.29					4.88	4.737					0.2691	0.0789					0.5456	0.4742
290	287	Adaptor/scaffold	AP2M1;AP2M1	AP2M1;AP2M1 iso2	AP2M1	AP-2 complex subunit mu	Q96CW1;Q96CW1-2	http://www.phosphosite.org/proteinAction.do?id=2377&showAllSites=true	49.6	FGMNDK	2	356.16					13844	13928					AP2M1	AP2M1					43.59	43.51					1.69	1.491					0.0356	0.0183					0.2235	0.23
291	288	Adaptor/scaffold	AP2M1;AP2M1	AP2M1;AP2M1 iso2	AP2M1	AP-2 complex subunit mu	Q96CW1;Q96CW1-2	http://www.phosphosite.org/proteinAction.do?id=2377&showAllSites=true	49.6	LNYSDHDVIK	2	602.304			17714			19943			AP2M1			AP2M1			59.67			59.27			2.759			3.599			0.1794			0.8978			0.3687			0.4302
292	289	Adaptor/scaffold	AP2M1;AP2M1	AP2M1;AP2M1 iso2	AP2M1	AP-2 complex subunit mu	Q96CW1;Q96CW1-2	http://www.phosphosite.org/proteinAction.do?id=2377&showAllSites=true	49.6	LNYSDHDVIK	3	401.872	19021	19289	17716	17472	19856	19948	AP2M1	AP2M1	AP2M1	AP2M1	AP2M1	AP2M1	59.37	59.37	59.68	59.13	59.37	59.28	3.405	3.63	3.238	3.435	3.479	3.82	0.1497	0.0297	-0.094	0.0182	0.2719	0.1916	0.3973	0.4599	0.4939	0.4635	0.4312	0.4639	1
293	290	Adaptor/scaffold	AP2M1;AP2M1	AP2M1;AP2M1 iso2	AP2M1	AP-2 complex subunit mu	Q96CW1;Q96CW1-2	http://www.phosphosite.org/proteinAction.do?id=2377&showAllSites=true	49.6	MIGGLFIYNHK	3	431.565			34993		37798	37931			AP2M1		AP2M1	AP2M1			106.44		106.07	106.06			2.731		3.778	3.318			-0.0615		-0.1324	-0.3127			0.4229		0.403	0.4905
294	291	Adaptor/scaffold	AP2M1;AP2M1	AP2M1;AP2M1 iso2	AP2M1	AP-2 complex subunit mu	Q96CW1;Q96CW1-2	http://www.phosphosite.org/proteinAction.do?id=2377&showAllSites=true	49.6	NAVDAFR	2	396.704		19478	17937	17699	20060	20172		AP2M1	AP2M1	AP2M1	AP2M1	AP2M1		59.87	60.27	59.73	59.9	59.87		2.29	2.287	2.315	2.342	2.34		0.0343	0.0127	-0.0336	0.0708	0.2513		0.282	0.3201	0.3268	0.3218	0.323
295	292	Adaptor/scaffold	AP2M1;AP2M1	AP2M1;AP2M1 iso2	AP2M1	AP-2 complex subunit mu	Q96CW1;Q96CW1-2	http://www.phosphosite.org/proteinAction.do?id=2377&showAllSites=true	49.6	NELFLDVLE	2	546.285	60834	61089				62361	AP2M1	AP2M1				AP2M1	170.1	170.07				170.11	1.563	1.645				1.504	1.569	1.3346				1.3846	0.056	0.1395				0.124	1
296	293	Adaptor/scaffold	AP2M1;AP2M1	AP2M1;AP2M1 iso2	AP2M1	AP-2 complex subunit mu	Q96CW1;Q96CW1-2	http://www.phosphosite.org/proteinAction.do?id=2377&showAllSites=true	49.6	SGIYETR	2	413.209	12464	12738	11580	11402	13188	13247	AP2M1	AP2M1	AP2M1	AP2M1	AP2M1	AP2M1	41.79	41.89	42.33	41.85	41.87	41.72	2.311	2.122	2.291	2.067	2.538	2.506	0.7408	1.0078	0.6526	0.5292	-0.2244	-0.4375	0.2458	0.1302	0.2534	0.2139	0.2805	0.2702	1
297	294	Adaptor/scaffold	AP2M1;AP2M1	AP2M1;AP2M1 iso2	AP2M1	AP-2 complex subunit mu	Q96CW1;Q96CW1-2	http://www.phosphosite.org/proteinAction.do?id=2377&showAllSites=true	49.6	SISFIPPDGEFELMR	2	869.429					53407	53344					AP2M1	AP2M1					146.82	146.35					2.801	2.564					-0.0417	1.0505					0.5185	0.4899
298	295	Adaptor/scaffold	AP2M1;AP2M1	AP2M1;AP2M1 iso2	AP2M1	AP-2 complex subunit mu	Q96CW1;Q96CW1-2	http://www.phosphosite.org/proteinAction.do?id=2377&showAllSites=true	49.6	SNFKPSLLAQK	2	616.854						24588						AP2M1						71.36						3.129						0.342						0.3578
299	296	Adaptor/scaffold	AP2M1;AP2M1	AP2M1;AP2M1 iso2	AP2M1	AP-2 complex subunit mu	Q96CW1;Q96CW1-2	http://www.phosphosite.org/proteinAction.do?id=2377&showAllSites=true	49.6	SPVTNIAR	2	429.246		15910			16402	16473		AP2M1			AP2M1	AP2M1		50.33			50.3	50.18		2.264			2.453	2.704		-0.1453			0.0363	-0.1		0.2887			0.1928	0.256
300	297	Adaptor/scaffold	AP2M1;AP2M1	AP2M1;AP2M1 iso2	AP2M1	AP-2 complex subunit mu	Q96CW1;Q96CW1-2	http://www.phosphosite.org/proteinAction.do?id=2377&showAllSites=true	49.6	SYLSGMPECK	2	586.26					25685	25822					AP2M1	AP2M1					74.58	74.58					1.93	2.225					0.1406	0.3974					0.3562	0.3701
301	298	Adaptor/scaffold	AP2M1;AP2M1	AP2M1;AP2M1 iso2	AP2M1	AP-2 complex subunit mu	Q96CW1;Q96CW1-2	http://www.phosphosite.org/proteinAction.do?id=2377&showAllSites=true	49.6	TFITQQGIK	2	518.295		25044			25710	25843		AP2M1			AP2M1	AP2M1		74.55			74.64	74.63		2.33			2.556	2.439		0.193			0.1408	0.2671		0.3805			0.4584	0.4411
302	299	Adaptor/scaffold	AP2M1;AP2M1	AP2M1;AP2M1 iso2	AP2M1	AP-2 complex subunit mu	Q96CW1;Q96CW1-2	http://www.phosphosite.org/proteinAction.do?id=2377&showAllSites=true	49.6	VNVIHAR	2	404.743			9037	8884	10367	10414			AP2M1	AP2M1	AP2M1	AP2M1			34.9	34.47	34.41	34.26			1.914	2.043	2.13	2.012			-0.0248	-0.1585	-0.0468	0.0722			0.2704	0.3421	0.2874	0.2579
303	300	Adaptor/scaffold	AP2M1;AP2M1	AP2M1;AP2M1 iso2	AP2M1	AP-2 complex subunit mu	Q96CW1;Q96CW1-2	http://www.phosphosite.org/proteinAction.do?id=2377&showAllSites=true	49.6	VNVIHAR	2	404.743				8905						AP2M1						34.53						1.693						-0.1133						0.1494
304	301	Adaptor/scaffold	AP2M1;AP2M1	AP2M1;AP2M1 iso2	AP2M1	AP-2 complex subunit mu	Q96CW1;Q96CW1-2	http://www.phosphosite.org/proteinAction.do?id=2377&showAllSites=true	49.6	VYRDDIGR	3	331.842	10262				10905	10966	AP2M1				AP2M1	AP2M1	35.79				35.84	35.71	1.971				2.269	2.4	0.4012				-0.1742	-0.2127	0.0653				0.1422	0.1205	3
305	302	Adaptor/scaffold	AP2M1;AP2M1	AP2M1;AP2M1 iso2	AP2M1	AP-2 complex subunit mu	Q96CW1;Q96CW1-2	http://www.phosphosite.org/proteinAction.do?id=2377&showAllSites=true	49.6	WARPPISMNFEVPFAPSGLK	3	748.726		51582	49260	49093	52620	52780		AP2M1	AP2M1	AP2M1	AP2M1	AP2M1		144.97	144.79	144.54	144.75	144.87		5.184	5.304	5.028	4.711	4.558		0.8855	0.7055	0.1175	0.4238	0.5693		0.4805	0.5392	0.4937	0.469	0.4685
306	303	Adaptor/scaffold	AP2M1;AP2M1;BBS10	AP2M1;AP2M1 iso2;BBS10	AP2M1	AP-2 complex subunit mu	Q96CW1;Q96CW1-2;Q8TAM1	http://www.phosphosite.org/proteinAction.do?id=2377&showAllSites=true	49.6	GEVLISR	2	387.229			17229						AP2M1						58.35						1.861						-0.7823						0.1157
307	304	Adaptor/scaffold	AP2M1;AP2M1;RASA2;RASA2	AP2M1;AP2M1 iso2;RASA2;RASA2 iso 2	AP2M1	AP-2 complex subunit mu	Q96CW1;Q96CW1-2;Q15283;Q15283-2	http://www.phosphosite.org/proteinAction.do?id=2377&showAllSites=true	49.6	VIPLVR	2	348.742				24706		27529				AP2M1		AP2M1				78.84		79.07				1.562		1.747				-0.2868		-0.2826				0.1216		0.0993
308	305	Adaptor/scaffold	AP2S1	AP2S1	AP2S1	AP-2 complex subunit sigma	P53680	http://www.phosphosite.org/proteinAction.do?id=1285334&showAllSites=true	17	HTNFVEFR	2	525.262	22882	23116	21537		23721	23856	AP2S1	AP2S1	AP2S1		AP2S1	AP2S1	69.58	69.43	69.88		69.46	69.47	2.021	2.078	1.839		2.064	1.87	-0.499	0.2931	0.5216		0.083	0.0361	0.4096	0.3929	0.4028		0.3851	0.3424	1
309	306	Adaptor/scaffold	AP2S1;AP2S1	AP2S1;AP2S1 iso 2	AP2S1	AP-2 complex subunit sigma	P53680;P53680-2	http://www.phosphosite.org/proteinAction.do?id=1285334&showAllSites=true	17	FILIQNR	2	452.274			29541	29270					AP2S1	AP2S1					91.85	91.34					1.871	1.985					-0.167	-0.1255					0.0485	0.0417
310	307	Adaptor/scaffold	AP2S1;AP2S1	AP2S1;AP2S1 iso 2	AP2S1	AP-2 complex subunit sigma	P53680;P53680-2	http://www.phosphosite.org/proteinAction.do?id=1285334&showAllSites=true	17	LIEEVHAVVTVR	3	455.601	29116			27312	30189	30337	AP2S1			AP2S1	AP2S1	AP2S1	86.22			86.17	86.37	86.41	3.852			2.955	3.504	3.505	-0.0082			-0.4161	0.0519	-0.0232	0.2285			0.2758	0.199	0.1953	1
311	308	Adaptor/scaffold	AP2S1;AP2S1	AP2S1;AP2S1 iso 2	AP2S1	AP-2 complex subunit sigma	P53680;P53680-2	http://www.phosphosite.org/proteinAction.do?id=1285334&showAllSites=true	17	QLLMLQSLE	2	537.797	52048	52387			53412	53596	AP2S1	AP2S1			AP2S1	AP2S1	146.86	147.1			146.83	147.01	2.934	2.654			3.13	2.937	0.2453	0.2624			0.5919	0.4118	0.2072	0.1646			0.1689	0.0974	1
312	309	Adaptor/scaffold	AP2S1;AP2S1	AP2S1;AP2S1 iso 2	AP2S1	AP-2 complex subunit sigma	P53680;P53680-2	http://www.phosphosite.org/proteinAction.do?id=1285334&showAllSites=true	17	WYMQFDDDEKQK	3	544.905	30546	30895			31614	31744	AP2S1	AP2S1			AP2S1	AP2S1	89.97	90.11			90.07	90.05	4.379	3.899			4.304	3.836	0.3831	0.0066			-0.0027	0.5384	0.539	0.5053			0.5767	0.5036	1
313	310	Adaptor/scaffold	AP3B1	AP3B1	AP3B1	AP-3 complex subunit beta-1	O00203	http://www.phosphosite.org/proteinAction.do?id=16602&showAllSites=true	121.2	QMLESNKDSAK	2	625.806					7357	7409					AP3B1	AP3B1					26.49	26.33					3.78	3.054					0.3881	0.1059					0.4775	0.4178
314	311	Adaptor/scaffold	AP3B1;AP3B1	AP3B1;AP3B1 iso 3	AP3B1	AP-3 complex subunit beta-1	O00203;O00203-3	http://www.phosphosite.org/proteinAction.do?id=16602&showAllSites=true	121.2	ALKDPNQLIR	3	389.9	21494	21762			22315	22446	AP3B1	AP3B1			AP3B1	AP3B1	65.86	65.83			65.81	65.81	3.569	3.68			3.846	3.841	0.0333	0.1542			0.1179	0.053	0.4724	0.4784			0.4828	0.488	1
315	312	Adaptor/scaffold	AP3B1;AP3B1	AP3B1;AP3B1 iso 3	AP3B1	AP-3 complex subunit beta-1	O00203;O00203-3	http://www.phosphosite.org/proteinAction.do?id=16602&showAllSites=true	121.2	ATGYLELSNWPEVAPDPSVR	2	1101.05						49223						AP3B1						135.5						4.961						-0.2942						0.707
316	313	Adaptor/scaffold	AP3B1;AP3B1	AP3B1;AP3B1 iso 3	AP3B1	AP-3 complex subunit beta-1	O00203;O00203-3	http://www.phosphosite.org/proteinAction.do?id=16602&showAllSites=true	121.2	DHFQLGTLSHTLNIK	3	575.309		36615			37534	37701		AP3B1			AP3B1	AP3B1		105.48			105.39	105.47		5.391			6.03	6.031		1.0971			-0.136	-0.9591		0.5814			0.5585	0.5871
317	314	Adaptor/scaffold	AP3B1;AP3B1	AP3B1;AP3B1 iso 3	AP3B1	AP-3 complex subunit beta-1	O00203;O00203-3	http://www.phosphosite.org/proteinAction.do?id=16602&showAllSites=true	121.2	EFQTYVK	2	457.735		21420			21967	22101		AP3B1			AP3B1	AP3B1		64.94			64.91	64.92		1.918			1.825	1.846		-0.0364			-0.094	-0.0043		0.2294			0.2137	0.2049
318	315	Adaptor/scaffold	AP3B1;AP3B1	AP3B1;AP3B1 iso 3	AP3B1	AP-3 complex subunit beta-1	O00203;O00203-3	http://www.phosphosite.org/proteinAction.do?id=16602&showAllSites=true	121.2	EGSTAQLIINTEK	2	702.372					28795	28941					AP3B1	AP3B1					82.73	82.77					4.811	4.396					0.3816	1.3307					0.5219	0.5369
319	316	Adaptor/scaffold	AP3B1;AP3B1	AP3B1;AP3B1 iso 3	AP3B1	AP-3 complex subunit beta-1	O00203;O00203-3	http://www.phosphosite.org/proteinAction.do?id=16602&showAllSites=true	121.2	ELKPVLSQG	2	485.782	22502	22787			23391	23515	AP3B1	AP3B1			AP3B1	AP3B1	68.52	68.52			68.6	68.59	2.015	2.098			1.976	1.997	0.2128	0.0125			0.0283	-0.0476	0.324	0.4241			0.3926	0.3459	3
320	317	Adaptor/scaffold	AP3B1;AP3B1	AP3B1;AP3B1 iso 3	AP3B1	AP-3 complex subunit beta-1	O00203;O00203-3	http://www.phosphosite.org/proteinAction.do?id=16602&showAllSites=true	121.2	EMLIEVIEK	2	552.304					42101	42269					AP3B1	AP3B1					117.25	117.34					2.828	2.774					0.0753	0.1195					0.3686	0.3581
321	318	Adaptor/scaffold	AP3B1;AP3B1	AP3B1;AP3B1 iso 3	AP3B1	AP-3 complex subunit beta-1	O00203;O00203-3	http://www.phosphosite.org/proteinAction.do?id=16602&showAllSites=true	121.2	EVQYIVLQNIATMSIQR	3	669.363					53592	53759					AP3B1	AP3B1					147.3	147.43					4.974	5.113					-0.391	-0.5086					0.6194	0.5261
322	319	Adaptor/scaffold	AP3B1;AP3B1	AP3B1;AP3B1 iso 3	AP3B1	AP-3 complex subunit beta-1	O00203;O00203-3	http://www.phosphosite.org/proteinAction.do?id=16602&showAllSites=true	121.2	EWTPAGK	2	394.7					15742						AP3B1						48.55						1.681						-0.1346						0.2205
323	320	Adaptor/scaffold	AP3B1;AP3B1	AP3B1;AP3B1 iso 3	AP3B1	AP-3 complex subunit beta-1	O00203;O00203-3	http://www.phosphosite.org/proteinAction.do?id=16602&showAllSites=true	121.2	GLAAHYFFPR	3	393.542	32484	32836			33650	33804	AP3B1	AP3B1			AP3B1	AP3B1	95.2	95.4			95.35	95.39	2.279	2.071			2.348	2.208	-0.3067	0.3156			0.3877	0.0863	0.3647	0.4071			0.4375	0.2628	1
324	321	Adaptor/scaffold	AP3B1;AP3B1	AP3B1;AP3B1 iso 3	AP3B1	AP-3 complex subunit beta-1	O00203;O00203-3	http://www.phosphosite.org/proteinAction.do?id=16602&showAllSites=true	121.2	IENIHIGEK	3	351.529	18236		16936				AP3B1		AP3B1				57.24		57.56				2.561		1.888				-0.3713		-0.3339				0.2339		0.2237				1
325	322	Adaptor/scaffold	AP3B1;AP3B1	AP3B1;AP3B1 iso 3	AP3B1	AP-3 complex subunit beta-1	O00203;O00203-3	http://www.phosphosite.org/proteinAction.do?id=16602&showAllSites=true	121.2	IFLAQKPAPLLESPFK	3	600.354	43140			41166			AP3B1			AP3B1			123.31			123.21			3.181			2.96			0.5256			0.1856			0.3883			0.4081			3
326	323	Adaptor/scaffold	AP3B1;AP3B1	AP3B1;AP3B1 iso 3	AP3B1	AP-3 complex subunit beta-1	O00203;O00203-3	http://www.phosphosite.org/proteinAction.do?id=16602&showAllSites=true	121.2	IVGMIAK	2	366.228	21233	21497	19929		22045	22165	AP3B1	AP3B1	AP3B1		AP3B1	AP3B1	65.18	65.14	65.54		65.1	65.09	1.947	1.817	1.661		2.065	2.029	-0.1952	-0.323	-0.2762		-0.3013	-0.4816	0.0921	0.1196	0.2402		0.2485	0.1355	1
327	324	Adaptor/scaffold	AP3B1;AP3B1	AP3B1;AP3B1 iso 3	AP3B1	AP-3 complex subunit beta-1	O00203;O00203-3	http://www.phosphosite.org/proteinAction.do?id=16602&showAllSites=true	121.2	KEQGVLTGMNETSAVIIAAPQNFTPSVIFQK	3	1106.92		53008						AP3B1						148.72						4.651						-1.1342						0.5715
328	325	Adaptor/scaffold	AP3B1;AP3B1	AP3B1;AP3B1 iso 3	AP3B1	AP-3 complex subunit beta-1	O00203;O00203-3	http://www.phosphosite.org/proteinAction.do?id=16602&showAllSites=true	121.2	KIENIHIGEK	3	394.228					15459						AP3B1						47.81						3.049						-0.1626						0.4147
329	326	Adaptor/scaffold	AP3B1;AP3B1	AP3B1;AP3B1 iso 3	AP3B1	AP-3 complex subunit beta-1	O00203;O00203-3	http://www.phosphosite.org/proteinAction.do?id=16602&showAllSites=true	121.2	KIFLAQKPAPLLESPFK	3	643.052					39057	39201					AP3B1	AP3B1					109.33	109.36					5.161	5.489					0.5261	0.5717					0.5954	0.5808
330	327	Adaptor/scaffold	AP3B1;AP3B1	AP3B1;AP3B1 iso 3	AP3B1	AP-3 complex subunit beta-1	O00203;O00203-3	http://www.phosphosite.org/proteinAction.do?id=16602&showAllSites=true	121.2	KLPIGMK	2	393.749					19468	19577					AP3B1	AP3B1					58.36	58.32					1.885	2.028					0.1533	0.4029					0.0938	0.0794
331	328	Adaptor/scaffold	AP3B1;AP3B1	AP3B1;AP3B1 iso 3	AP3B1	AP-3 complex subunit beta-1	O00203;O00203-3	http://www.phosphosite.org/proteinAction.do?id=16602&showAllSites=true	121.2	LEILTNLANEANISTLLR	2	999.565				56096						AP3B1						163.12						2.226						-0.5145						0.5494
332	329	Adaptor/scaffold	AP3B1;AP3B1	AP3B1;AP3B1 iso 3	AP3B1	AP-3 complex subunit beta-1	O00203;O00203-3	http://www.phosphosite.org/proteinAction.do?id=16602&showAllSites=true	121.2	LLTQYILNLGK	2	638.387	48405	48690	46451	46241	49723	49923	AP3B1	AP3B1	AP3B1	AP3B1	AP3B1	AP3B1	137.26	137.33	137.33	137.04	137.15	137.35	4.038	3.305	3.716	3.253	3.827	3.789	0.2795	0.3216	0.5224	0.4045	0.3949	0.4106	0.5671	0.562	0.5773	0.5258	0.578	0.5442	1
333	330	Adaptor/scaffold	AP3B1;AP3B1	AP3B1;AP3B1 iso 3	AP3B1	AP-3 complex subunit beta-1	O00203;O00203-3	http://www.phosphosite.org/proteinAction.do?id=16602&showAllSites=true	121.2	LQILNLGAK	2	485.308	36694	37003	35130		37958	38097	AP3B1	AP3B1	AP3B1		AP3B1	AP3B1	106.4	106.5	106.8		106.48	106.49	2.357	2.26	2.702		2.323	2.252	0.1611	-0.1249	0.5841		0.0591	0.2044	0.2315	0.2201	0.2254		0.2394	0.2241	1
334	331	Adaptor/scaffold	AP3B1;AP3B1	AP3B1;AP3B1 iso 3	AP3B1	AP-3 complex subunit beta-1	O00203;O00203-3	http://www.phosphosite.org/proteinAction.do?id=16602&showAllSites=true	121.2	LYSLDPEQK	2	546.782	25420	25723	23988	23723	26399	26525	AP3B1	AP3B1	AP3B1	AP3B1	AP3B1	AP3B1	76.36	76.39	76.64	76.14	76.45	76.44	2.451	2.171	2.059	2.131	1.963	1.941	0.34	0.3238	0.0189	0.4451	0.3111	0.3026	0.294	0.2689	0.2319	0.2356	0.2127	0.2968	1
335	332	Adaptor/scaffold	AP3B1;AP3B1	AP3B1;AP3B1 iso 3	AP3B1	AP-3 complex subunit beta-1	O00203;O00203-3	http://www.phosphosite.org/proteinAction.do?id=16602&showAllSites=true	121.2	NASELFPAVVK	2	587.827	36998				38264	38383	AP3B1				AP3B1	AP3B1	107.21				107.27	107.24	2.318				2.983	3.1	-0.1049				0.8501	0.724	0.5386				0.4233	0.4474	1
336	333	Adaptor/scaffold	AP3B1;AP3B1	AP3B1;AP3B1 iso 3	AP3B1	AP-3 complex subunit beta-1	O00203;O00203-3	http://www.phosphosite.org/proteinAction.do?id=16602&showAllSites=true	121.2	NASELFPAVVK	2	587.827						38409						AP3B1						107.3						2.936						0.8578						0.4274
337	334	Adaptor/scaffold	AP3B1;AP3B1	AP3B1;AP3B1 iso 3	AP3B1	AP-3 complex subunit beta-1	O00203;O00203-3	http://www.phosphosite.org/proteinAction.do?id=16602&showAllSites=true	121.2	NVEVIELAK	2	507.795	30986	31343	29427		32077	32212	AP3B1	AP3B1	AP3B1		AP3B1	AP3B1	91.13	91.3	91.55		91.27	91.27	2.195	2.249	2.501		2.243	2.262	-0.1587	0.1072	0.2559		-0.1042	-0.0864	0.2822	0.0119	0.3916		0.2736	0.276	1
338	335	Adaptor/scaffold	AP3B1;AP3B1	AP3B1;AP3B1 iso 3	AP3B1	AP-3 complex subunit beta-1	O00203;O00203-3	http://www.phosphosite.org/proteinAction.do?id=16602&showAllSites=true	121.2	QFAAATIQTIGR	2	638.854					32457	32620					AP3B1	AP3B1					92.25	92.32					3.885	3.853					0.0108	0.2883					0.3708	0.3166
339	336	Adaptor/scaffold	AP3B1;AP3B1	AP3B1;AP3B1 iso 3	AP3B1	AP-3 complex subunit beta-1	O00203;O00203-3	http://www.phosphosite.org/proteinAction.do?id=16602&showAllSites=true	121.2	SEAGIISK	2	402.727	13726	13933		12459	14414	14476	AP3B1	AP3B1		AP3B1	AP3B1	AP3B1	45.2	45.11		44.97	45.08	44.95	2.012	2.449		1.798	2.287	2.378	-0.0814	-0.076		-0.0189	-0.1145	-0.1151	0.1775	0.2379		0.1771	0.2158	0.2289	18
340	337	Adaptor/scaffold	AP3B1;AP3B1	AP3B1;AP3B1 iso 3	AP3B1	AP-3 complex subunit beta-1	O00203;O00203-3	http://www.phosphosite.org/proteinAction.do?id=16602&showAllSites=true	121.2	SFTSEDDLVK	2	570.775	25510	25869			26491	26639	AP3B1	AP3B1			AP3B1	AP3B1	76.59	76.78			76.69	76.74	2.196	2.135			2.467	2.481	0.1339	0.5266			-0.0081	0.1437	0.386	0.4542			0.4036	0.405	1
341	338	Adaptor/scaffold	AP3B1;AP3B1	AP3B1;AP3B1 iso 3	AP3B1	AP-3 complex subunit beta-1	O00203;O00203-3	http://www.phosphosite.org/proteinAction.do?id=16602&showAllSites=true	121.2	SQDKQFAAATIQTIGR	3	578.976					29263						AP3B1						83.94						3.174						0.2574						0.5496
342	339	Adaptor/scaffold	AP3B1;AP3B1	AP3B1;AP3B1 iso 3	AP3B1	AP-3 complex subunit beta-1	O00203;O00203-3	http://www.phosphosite.org/proteinAction.do?id=16602&showAllSites=true	121.2	TVHSGSLMLVTVELK	3	538.636					40776						AP3B1						113.79						4.603						0.2131						0.5247
343	340	Adaptor/scaffold	AP3B1;AP3B1	AP3B1;AP3B1 iso 3	AP3B1	AP-3 complex subunit beta-1	O00203;O00203-3	http://www.phosphosite.org/proteinAction.do?id=16602&showAllSites=true	121.2	TVIGSVLLR	2	479.308			35497	35232					AP3B1	AP3B1					107.83	107.38					1.864	1.932					0.0422	0.1443					0.2252	0.2058
344	341	Adaptor/scaffold	AP3B1;AP3B1	AP3B1;AP3B1 iso 3	AP3B1	AP-3 complex subunit beta-1	O00203;O00203-3	http://www.phosphosite.org/proteinAction.do?id=16602&showAllSites=true	121.2	VVNVANVGAVPSGQDNIHR	3	649.345	25193	25515	23752	23532	26196	26333	AP3B1	AP3B1	AP3B1	AP3B1	AP3B1	AP3B1	75.76	75.85	76.02	75.64	75.92	75.94	7.084	5.811	5.039	5.855	7.37	5.788	0.7652	0.3368	0.417	0.5158	0.5817	0.5995	0.6299	0.6861	0.6156	0.6456	0.6497	0.6334	1
345	342	Adaptor/scaffold	AP3B1;AP3B1;AP3B2;AP3B2	AP3B1;AP3B1 iso 3;AP3B2;AP3B2 iso 4	AP3B1	AP-3 complex subunit beta-1	O00203;O00203-3;Q13367;Q13367-4	http://www.phosphosite.org/proteinAction.do?id=16602&showAllSites=true	121.2	LVYVYLVR	2	512.813						40988						AP3B1						114						2.224						0.0998						0.3267
346	343	Adaptor/scaffold	AP3B1;AP3B1;AP3B2;AP3B2	AP3B1;AP3B1 iso 3;AP3B2;AP3B2 iso 4	AP3B1	AP-3 complex subunit beta-1	O00203;O00203-3;Q13367;Q13367-4	http://www.phosphosite.org/proteinAction.do?id=16602&showAllSites=true	121.2	YAEEQQDLALLSISTFQR	2	1056.53						51019						AP3B1						140.23						4.758						1.0862						0.6673
347	344	Adaptor/scaffold	AP3B1;AP3B1;AP3B2;AP3B2	AP3B1;AP3B1 iso 3;AP3B2;AP3B2 iso 4	AP3B1	AP-3 complex subunit beta-1	O00203;O00203-3;Q13367;Q13367-4	http://www.phosphosite.org/proteinAction.do?id=16602&showAllSites=true	121.2	YAEEQQDLALLSISTFQR	3	704.692						51017						AP3B1						140.23						4.425						0.1393						0.5393
348	345	Adaptor/scaffold	AP3B1;AP3B1;AP3B2;AP3B2;AP3B2	AP3B1;AP3B1 iso 3;AP3B2;AP3B2 iso 3;AP3B2 iso 4	AP3B1	AP-3 complex subunit beta-1	O00203;O00203-3;Q13367;Q13367-3;Q13367-4	http://www.phosphosite.org/proteinAction.do?id=16602&showAllSites=true	121.2	LLQMQPAQHGEIIK	3	535.964	26596	26900			27556	27704	AP3B1	AP3B1			AP3B1	AP3B1	79.43	79.46			79.47	79.52	4.289	4.127			4.425	4.462	0.4687	0.0441			-0.0191	-0.0549	0.494	0.5773			0.4762	0.4844	1
349	346	Adaptor/scaffold	AP3B1;AP3B1;AP3B2;AP3B2;AP3B2	AP3B1;AP3B1 iso 3;AP3B2;AP3B2 iso 3;AP3B2 iso 4	AP3B1	AP-3 complex subunit beta-1	O00203;O00203-3;Q13367;Q13367-3;Q13367-4	http://www.phosphosite.org/proteinAction.do?id=16602&showAllSites=true	121.2	LYLTNSK	2	419.737	17533			15996	18276		AP3B1			AP3B1	AP3B1		55.36			55.11	55.23		1.874			1.825	1.761		0.1209			-0.0322	-0.1037		0.1332			0.1058	0.1352		3
350	347	Adaptor/scaffold	AP3B1;AP3B1;AP3B2;AP3B2;AP3B2	AP3B1;AP3B1 iso 3;AP3B2;AP3B2 iso 3;AP3B2 iso 4	AP3B1	AP-3 complex subunit beta-1	O00203;O00203-3;Q13367;Q13367-3;Q13367-4	http://www.phosphosite.org/proteinAction.do?id=16602&showAllSites=true	121.2	NTKPLLQSR	2	528.812		11435				11808		AP3B1				AP3B1		38.25				37.92		1.918				2.138		-0.3779				-0.5539		0.2163				0.2489
351	348	Adaptor/scaffold	AP3B1;AP3B1;AP3B2;AP3B2;AP3B2	AP3B1;AP3B1 iso 3;AP3B2;AP3B2 iso 3;AP3B2 iso 4	AP3B1	AP-3 complex subunit beta-1	O00203;O00203-3;Q13367;Q13367-3;Q13367-4	http://www.phosphosite.org/proteinAction.do?id=16602&showAllSites=true	121.2	NTKPLLQSR	3	352.877					11780						AP3B1						38.13						2.537						-0.2911						0.2579
352	349	Adaptor/scaffold	AP3B1;AP3B1;AP3B2;AP3B2;AP3B2	AP3B1;AP3B1 iso 3;AP3B2;AP3B2 iso 3;AP3B2 iso 4	AP3B1	AP-3 complex subunit beta-1	O00203;O00203-3;Q13367;Q13367-3;Q13367-4	http://www.phosphosite.org/proteinAction.do?id=16602&showAllSites=true	121.2	VPIIVPIMMLAIK	2	719.45	61756	61977	59553		63079	63251	AP3B1	AP3B1	AP3B1		AP3B1	AP3B1	172.53	172.41	172.19		172.36	172.46	3.391	3.227	2.148		3.242	3.075	0.5044	0.8859	0.915		0.587	0.505	0.5128	0.4921	0.3336		0.4773	0.4693	1
353	350	Adaptor/scaffold	AP3B1;AP3B1;AP3B2;AP3B2;AP3B2	AP3B1;AP3B1 iso 3;AP3B2;AP3B2 iso 3;AP3B2 iso 4	AP3B1	AP-3 complex subunit beta-1	O00203;O00203-3;Q13367;Q13367-3;Q13367-4	http://www.phosphosite.org/proteinAction.do?id=16602&showAllSites=true	121.2	YDQNYDIR	2	543.746	17985	18327			18778	18942	AP3B1	AP3B1			AP3B1	AP3B1	56.59	56.81			56.54	56.66	2.566	2.538			2.738	2.506	0.4292	0.3099			0.1279	0.0962	0.4746	0.5027			0.5325	0.5037	1
354	351	Adaptor/scaffold	AP3D1;AP3D1	AP3D1 iso5;AP3D1 iso2	AP3D1 iso5	AP-3 complex subunit delta-1	O14617-5;O14617-2	http://www.phosphosite.org/proteinAction.do?id=2745901&showAllSites=true	136.6	TEAQGEEDDAEGQDQDKK	3	664.947			5227	5155					AP3D1 iso5	AP3D1 iso5					23.48	23.35					2.942	2.11					0.2702	0.7468					0.6222	0.5897
355	352	Adaptor/scaffold	AP3D1;AP3D1;AP3D1	AP3D1 iso5;AP3D1;AP3D1 iso 4	AP3D1 iso5	AP-3 complex subunit delta-1	O14617-5;O14617;O14617-4	http://www.phosphosite.org/proteinAction.do?id=2745901&showAllSites=true	136.6	LFGALTPLEPR	2	607.351	42955	43251	41164	40965	44201	44379	AP3D1 iso5	AP3D1 iso5	AP3D1 iso5	AP3D1 iso5	AP3D1 iso5	AP3D1 iso5	122.83	122.91	122.96	122.67	122.72	122.84	3.167	3.574	2.987	3.118	3.233	3.391	0.3783	0.4384	0.7721	0.3756	0.1574	0.5512	0.3589	0.3861	0.376	0.3723	0.3636	0.3842	1
356	353	Adaptor/scaffold	AP3D1;AP3D1;AP3D1	AP3D1 iso5;AP3D1;AP3D1 iso 4	AP3D1 iso5	AP-3 complex subunit delta-1	O14617-5;O14617;O14617-4	http://www.phosphosite.org/proteinAction.do?id=2745901&showAllSites=true	136.6	NYLSLAPLFFK	2	656.869	56932	57176	54841	54686	58195	58404	AP3D1 iso5	AP3D1 iso5	AP3D1 iso5	AP3D1 iso5	AP3D1 iso5	AP3D1 iso5	159.76	159.74	159.59	159.38	159.45	159.67	3.113	2.214	2.944	2.055	3	2.797	0.3949	0.8088	0.3263	-0.2569	0.3482	0.2111	0.4839	0.2837	0.4271	0.2509	0.4573	0.404	1
357	354	Adaptor/scaffold	AP3D1;AP3D1;AP3D1	AP3D1 iso5;AP3D1;AP3D1 iso 4	AP3D1 iso5	AP-3 complex subunit delta-1	O14617-5;O14617;O14617-4	http://www.phosphosite.org/proteinAction.do?id=2745901&showAllSites=true	136.6	VFLKYPESLRPAFPR	4	455.761					37212	37350					AP3D1 iso5	AP3D1 iso5					104.55	104.56					2.673	3.368					0.0015	0.2625					0.2529	0.3339
358	355	Adaptor/scaffold	AP3D1;AP3D1;AP3D1;AP3D1	AP3D1 iso5;AP3D1;AP3D1 iso2;AP3D1 iso 3	AP3D1 iso5	AP-3 complex subunit delta-1	O14617-5;O14617;O14617-2;O14617-3	http://www.phosphosite.org/proteinAction.do?id=2745901&showAllSites=true	136.6	ALDIDLDKPLADSEKLPIQK	3	741.414					40143						AP3D1 iso5						112.15						5.088						0.1208						0.6269
359	356	Adaptor/scaffold	AP3D1;AP3D1;AP3D1;AP3D1	AP3D1 iso5;AP3D1;AP3D1 iso2;AP3D1 iso 3	AP3D1 iso5	AP-3 complex subunit delta-1	O14617-5;O14617;O14617-2;O14617-3	http://www.phosphosite.org/proteinAction.do?id=2745901&showAllSites=true	136.6	ALDIDLDKPLADSEKLPIQK	4	556.312		39194	37147	36970		40312		AP3D1 iso5	AP3D1 iso5	AP3D1 iso5		AP3D1 iso5		112.24	112.2	111.99		112.24		3.488	5.333	3.823		4.503		-0.6308	-0.595	-0.4182		-0.4267		0.5374	0.6531	0.4978		0.6093
360	357	Adaptor/scaffold	AP3D1;AP3D1;AP3D1;AP3D1	AP3D1 iso5;AP3D1;AP3D1 iso2;AP3D1 iso 3	AP3D1 iso5	AP-3 complex subunit delta-1	O14617-5;O14617;O14617-2;O14617-3	http://www.phosphosite.org/proteinAction.do?id=2745901&showAllSites=true	136.6	ALDIDLDKPLADSEKLPIQK	4	556.312			37188						AP3D1 iso5						112.31						3.772						-0.364						0.4854
361	358	Adaptor/scaffold	AP3D1;AP3D1;AP3D1;AP3D1	AP3D1 iso5;AP3D1;AP3D1 iso2;AP3D1 iso 4	AP3D1 iso5	AP-3 complex subunit delta-1	O14617-5;O14617;O14617-2;O14617-4	http://www.phosphosite.org/proteinAction.do?id=2745901&showAllSites=true	136.6	DLANDIMTLMSHTKPYIR	3	707.027	56310			54071	57534	57760	AP3D1 iso5			AP3D1 iso5	AP3D1 iso5	AP3D1 iso5	158.07			157.71	157.7	157.97	4.356			2.29	5.147	4.695	0.1147			-0.0744	-0.1779	0.2517	0.5864			0.4263	0.6292	0.5879	1
362	359	Adaptor/scaffold	AP3D1;AP3D1;AP3D1;AP3D1	AP3D1 iso5;AP3D1;AP3D1 iso2;AP3D1 iso 4	AP3D1 iso5	AP-3 complex subunit delta-1	O14617-5;O14617;O14617-2;O14617-4	http://www.phosphosite.org/proteinAction.do?id=2745901&showAllSites=true	136.6	DLANDIMTLMSHTKPYIR	4	530.522	56299	56546	54182	54065	57509	57742	AP3D1 iso5	AP3D1 iso5	AP3D1 iso5	AP3D1 iso5	AP3D1 iso5	AP3D1 iso5	158.05	158.06	157.8	157.7	157.63	157.92	4.003	4.496	3.469	3.285	5.152	5.811	0.1259	0.2131	-0.1556	-0.1569	0.4932	0.3205	0.4979	0.6213	0.6131	0.5693	0.6041	0.6314	1
363	360	Adaptor/scaffold	AP3D1;AP3D1;AP3D1;AP3D1;AP3D1	AP3D1 iso5;AP3D1;AP3D1 iso2;AP3D1 iso 3;AP3D1 iso 4	AP3D1 iso5	AP-3 complex subunit delta-1	O14617-5;O14617;O14617-2;O14617-3;O14617-4	http://www.phosphosite.org/proteinAction.do?id=2745901&showAllSites=true	136.6	AVFHEEEQR	2	572.773			9369						AP3D1 iso5						35.87						2.369						0.9483						0.4407
364	361	Adaptor/scaffold	AP3D1;AP3D1;AP3D1;AP3D1;AP3D1	AP3D1 iso5;AP3D1;AP3D1 iso2;AP3D1 iso 3;AP3D1 iso 4	AP3D1 iso5	AP-3 complex subunit delta-1	O14617-5;O14617;O14617-2;O14617-3;O14617-4	http://www.phosphosite.org/proteinAction.do?id=2745901&showAllSites=true	136.6	AVFHEEEQR	3	382.184	10105	10385	9355		10738	10782	AP3D1 iso5	AP3D1 iso5	AP3D1 iso5		AP3D1 iso5	AP3D1 iso5	35.37	35.44	35.83		35.4	35.23	2.809	2.535	2.529		2.532	2.323	0.4618	0.8608	-0.1939		-0.2023	-0.2672	0.3059	0.3121	0.3303		0.3126	0.3178	1
365	362	Adaptor/scaffold	AP3D1;AP3D1;AP3D1;AP3D1;AP3D1	AP3D1 iso5;AP3D1;AP3D1 iso2;AP3D1 iso 3;AP3D1 iso 4	AP3D1 iso5	AP-3 complex subunit delta-1	O14617-5;O14617;O14617-2;O14617-3;O14617-4	http://www.phosphosite.org/proteinAction.do?id=2745901&showAllSites=true	136.6	DVPVAEEVSALFAGELNPVAPK	2	1126.59		61534	59054		62661	62812		AP3D1 iso5	AP3D1 iso5		AP3D1 iso5	AP3D1 iso5		171.24	170.88		171.24	171.3		6.097	4.695		5.436	6.032		0.5892	0.6125		1.2879	0.5		0.7544	0.7258		0.7263	0.7424
366	363	Adaptor/scaffold	AP3D1;AP3D1;AP3D1;AP3D1;AP3D1	AP3D1 iso5;AP3D1;AP3D1 iso2;AP3D1 iso 3;AP3D1 iso 4	AP3D1 iso5	AP-3 complex subunit delta-1	O14617-5;O14617;O14617-2;O14617-3;O14617-4	http://www.phosphosite.org/proteinAction.do?id=2745901&showAllSites=true	136.6	DVPVAEEVSALFAGELNPVAPK	3	751.399	61275	61517	59045	59079	62645	62797	AP3D1 iso5	AP3D1 iso5	AP3D1 iso5	AP3D1 iso5	AP3D1 iso5	AP3D1 iso5	171.26	171.2	170.86	171.17	171.2	171.26	5.595	5.851	4.481	4.521	5.657	5.961	0.9191	0.6917	0.891	0.424	0.2783	0.2996	0.6527	0.6635	0.6508	0.5695	0.66	0.688	1
367	364	Adaptor/scaffold	AP3D1;AP3D1;AP3D1;AP3D1;AP3D1	AP3D1 iso5;AP3D1;AP3D1 iso2;AP3D1 iso 3;AP3D1 iso 4	AP3D1 iso5	AP-3 complex subunit delta-1	O14617-5;O14617;O14617-2;O14617-3;O14617-4	http://www.phosphosite.org/proteinAction.do?id=2745901&showAllSites=true	136.6	FAVSQMSALLDSAHLLASSTQR	3	778.402	53853		51786	51615	55099	55301	AP3D1 iso5		AP3D1 iso5	AP3D1 iso5	AP3D1 iso5	AP3D1 iso5	151.61		151.42	151.16	151.27	151.49	4.526		4.864	5.117	7.201	7.244	0.6856		1.8114	-0.101	0.3077	0.9678	0.6366		0.686	0.6904	0.7018	0.6938	1
368	365	Adaptor/scaffold	AP3D1;AP3D1;AP3D1;AP3D1;AP3D1	AP3D1 iso5;AP3D1;AP3D1 iso2;AP3D1 iso 3;AP3D1 iso 4	AP3D1 iso5	AP-3 complex subunit delta-1	O14617-5;O14617;O14617-2;O14617-3;O14617-4	http://www.phosphosite.org/proteinAction.do?id=2745901&showAllSites=true	136.6	FAVSQMSALLDSAHLLASSTQR	3	778.402	53818			51640			AP3D1 iso5			AP3D1 iso5			151.52			151.23			6.312			5.571			0.6856			0.0048			0.6944			0.67			1
369	366	Adaptor/scaffold	AP3D1;AP3D1;AP3D1;AP3D1;AP3D1	AP3D1 iso5;AP3D1;AP3D1 iso2;AP3D1 iso 3;AP3D1 iso 4	AP3D1 iso5	AP-3 complex subunit delta-1	O14617-5;O14617;O14617-2;O14617-3;O14617-4	http://www.phosphosite.org/proteinAction.do?id=2745901&showAllSites=true	136.6	GMELSVLDSLNAR	2	702.861					45988	46180					AP3D1 iso5	AP3D1 iso5					127.39	127.56					3.77	3.819					0.8715	0.4959					0.5565	0.5958
370	367	Adaptor/scaffold	AP3D1;AP3D1;AP3D1;AP3D1;AP3D1	AP3D1 iso5;AP3D1;AP3D1 iso2;AP3D1 iso 3;AP3D1 iso 4	AP3D1 iso5	AP-3 complex subunit delta-1	O14617-5;O14617;O14617-2;O14617-3;O14617-4	http://www.phosphosite.org/proteinAction.do?id=2745901&showAllSites=true	136.6	HRPSEADEEELAR	3	513.578		11142			11487	11534		AP3D1 iso5			AP3D1 iso5	AP3D1 iso5		37.46			37.36	37.2		6.482			6.309	6.074		0.2			-0.0045	0.0424		0.6796			0.6712	0.6558
371	368	Adaptor/scaffold	AP3D1;AP3D1;AP3D1;AP3D1;AP3D1	AP3D1 iso5;AP3D1;AP3D1 iso2;AP3D1 iso 3;AP3D1 iso 4	AP3D1 iso5	AP-3 complex subunit delta-1	O14617-5;O14617;O14617-2;O14617-3;O14617-4	http://www.phosphosite.org/proteinAction.do?id=2745901&showAllSites=true	136.6	ILIEDSDQNLK	2	644.343						27609						AP3D1 iso5						79.27						2.979						1.7386						0.3213
372	369	Adaptor/scaffold	AP3D1;AP3D1;AP3D1;AP3D1;AP3D1	AP3D1 iso5;AP3D1;AP3D1 iso2;AP3D1 iso 3;AP3D1 iso 4	AP3D1 iso5	AP-3 complex subunit delta-1	O14617-5;O14617;O14617-2;O14617-3;O14617-4	http://www.phosphosite.org/proteinAction.do?id=2745901&showAllSites=true	136.6	KGENSVSVDGK	2	560.286					7229	7263					AP3D1 iso5	AP3D1 iso5					26.16	25.94					3.841	4.132					-0.3417	0.1052					0.5065	0.5117
373	370	Adaptor/scaffold	AP3D1;AP3D1;AP3D1;AP3D1;AP3D1	AP3D1 iso5;AP3D1;AP3D1 iso2;AP3D1 iso 3;AP3D1 iso 4	AP3D1 iso5	AP-3 complex subunit delta-1	O14617-5;O14617;O14617-2;O14617-3;O14617-4	http://www.phosphosite.org/proteinAction.do?id=2745901&showAllSites=true	136.6	KQEQANNPFYIK	3	493.925						25525						AP3D1 iso5						73.81						4.24						0.0166						0.5985
374	371	Adaptor/scaffold	AP3D1;AP3D1;AP3D1;AP3D1;AP3D1	AP3D1 iso5;AP3D1;AP3D1 iso2;AP3D1 iso 3;AP3D1 iso 4	AP3D1 iso5	AP-3 complex subunit delta-1	O14617-5;O14617;O14617-2;O14617-3;O14617-4	http://www.phosphosite.org/proteinAction.do?id=2745901&showAllSites=true	136.6	LLESGDLSMSSIK	2	690.358					35948						AP3D1 iso5						101.28						3.752						0.2187						0.5288
375	372	Adaptor/scaffold	AP3D1;AP3D1;AP3D1;AP3D1;AP3D1	AP3D1 iso5;AP3D1;AP3D1 iso2;AP3D1 iso 3;AP3D1 iso 4	AP3D1 iso5	AP-3 complex subunit delta-1	O14617-5;O14617;O14617-2;O14617-3;O14617-4	http://www.phosphosite.org/proteinAction.do?id=2745901&showAllSites=true	136.6	LYASILQQK	2	532.311	30021		28432	28166	31075	31219	AP3D1 iso5		AP3D1 iso5	AP3D1 iso5	AP3D1 iso5	AP3D1 iso5	88.59		88.92	88.42	88.68	88.69	2.706		2.278	2.326	2.468	2.657	-0.1848		-0.4584	-0.1856	-0.0734	-0.2622	0.3924		0.3673	0.3558	0.3643	0.3729	1
376	373	Adaptor/scaffold	AP3D1;AP3D1;AP3D1;AP3D1;AP3D1	AP3D1 iso5;AP3D1;AP3D1 iso2;AP3D1 iso 3;AP3D1 iso 4	AP3D1 iso5	AP-3 complex subunit delta-1	O14617-5;O14617;O14617-2;O14617-3;O14617-4	http://www.phosphosite.org/proteinAction.do?id=2745901&showAllSites=true	136.6	MSFQNLLAK	2	526.284			37873	37667	40832				AP3D1 iso5	AP3D1 iso5	AP3D1 iso5				114.14	113.84	113.94				2.374	1.928	2.661				0.9071	0.2002	0.2478				0.354	0.2874	0.3469
377	374	Adaptor/scaffold	AP3D1;AP3D1;AP3D1;AP3D1;AP3D1	AP3D1 iso5;AP3D1;AP3D1 iso2;AP3D1 iso 3;AP3D1 iso 4	AP3D1 iso5	AP-3 complex subunit delta-1	O14617-5;O14617;O14617-2;O14617-3;O14617-4	http://www.phosphosite.org/proteinAction.do?id=2745901&showAllSites=true	136.6	NHKEDEAK	2	485.733		1027			271	1015		AP3D1 iso5			AP3D1 iso5	AP3D1 iso5		4.94			1.02	4.32		1.625			1.657	1.758		-0.2162			0.2439	0.3008		0.3957			0.4467	0.4717
378	375	Adaptor/scaffold	AP3D1;AP3D1;AP3D1;AP3D1;AP3D1	AP3D1 iso5;AP3D1;AP3D1 iso2;AP3D1 iso 3;AP3D1 iso 4	AP3D1 iso5	AP-3 complex subunit delta-1	O14617-5;O14617;O14617-2;O14617-3;O14617-4	http://www.phosphosite.org/proteinAction.do?id=2745901&showAllSites=true	136.6	NHKEDEAK	2	485.733					1088						AP3D1 iso5						4.62						1.667						0.3108						0.3494
379	376	Adaptor/scaffold	AP3D1;AP3D1;AP3D1;AP3D1;AP3D1	AP3D1 iso5;AP3D1;AP3D1 iso2;AP3D1 iso 3;AP3D1 iso 4	AP3D1 iso5	AP-3 complex subunit delta-1	O14617-5;O14617;O14617-2;O14617-3;O14617-4	http://www.phosphosite.org/proteinAction.do?id=2745901&showAllSites=true	136.6	YLGLLAMSK	2	498.283		40162	38172	37923	41117	41256		AP3D1 iso5	AP3D1 iso5	AP3D1 iso5	AP3D1 iso5	AP3D1 iso5		114.78	114.93	114.52	114.68	114.69		2.202	2.143	2.307	2.514	2.424		0.3611	-0.0038	0.7111	0.437	0.2471		0.3498	0.4281	0.4706	0.4465	0.4067
380	377	Adaptor/scaffold	AP3D1;AP3D1;AP3D1;AP3D1;AP3D1	AP3D1 iso5;AP3D1;AP3D1 iso2;AP3D1 iso 3;AP3D1 iso 4	AP3D1 iso5	AP-3 complex subunit delta-1	O14617-5;O14617;O14617-2;O14617-3;O14617-4	http://www.phosphosite.org/proteinAction.do?id=2745901&showAllSites=true	136.6	YQDTPGVEHIPVVQIDLSVPLKVPGLPMSDQYVK	4	941.251					56441	56653					AP3D1 iso5	AP3D1 iso5					154.82	155.07					8.954	9.085					1.6311	0.0879					0.743	0.7669
381	378	Adaptor/scaffold	AP3M1	AP3M1	AP3M1	AP-3 complex subunit mu-1	Q9Y2T2	http://www.phosphosite.org/proteinAction.do?id=12587&showAllSites=true	46.9	AADVENVPPVISTPHHYLISIYR	4	648.596					41606						AP3M1						115.97						5.263						-0.6458						0.5173
382	379	Adaptor/scaffold	AP3M1	AP3M1	AP3M1	AP-3 complex subunit mu-1	Q9Y2T2	http://www.phosphosite.org/proteinAction.do?id=12587&showAllSites=true	46.9	FDITIGPK	2	445.753					35027	35209					AP3M1	AP3M1					98.91	99.01					1.691	1.597					0.038	-0.1451					0.3429	0.251
383	380	Adaptor/scaffold	AP3M1	AP3M1	AP3M1	AP-3 complex subunit mu-1	Q9Y2T2	http://www.phosphosite.org/proteinAction.do?id=12587&showAllSites=true	46.9	GLVNLQSGAPKPEENPSLNIQFK	3	827.443	38568	38914			39869	40019	AP3M1	AP3M1			AP3M1	AP3M1	111.34	111.51			111.44	111.48	5.999	7.146			7.047	6.972	0.5357	0.0908			0.3956	0.3767	0.6128	0.6411			0.6381	0.594	1
384	381	Adaptor/scaffold	AP3M1	AP3M1	AP3M1	AP-3 complex subunit mu-1	Q9Y2T2	http://www.phosphosite.org/proteinAction.do?id=12587&showAllSites=true	46.9	HSISFK	2	359.698	11485	11719			12110	12170	AP3M1	AP3M1			AP3M1	AP3M1	39.13	39.07			39	38.87	2.343	1.838			2.524	2.261	-0.1412	-0.0735			-0.0311	-0.1228	0.1939	0.1868			0.1985	0.165	1
385	382	Adaptor/scaffold	AP3M1	AP3M1	AP3M1	AP-3 complex subunit mu-1	Q9Y2T2	http://www.phosphosite.org/proteinAction.do?id=12587&showAllSites=true	46.9	ITPQKLPSLK	3	375.573		23436			24108	24224		AP3M1			AP3M1	AP3M1		70.26			70.46	70.42		3.144			3.754	3.113		-0.1682			-0.0142	-0.0622		0.29			0.3187	0.4397
386	383	Adaptor/scaffold	AP3M1	AP3M1	AP3M1	AP-3 complex subunit mu-1	Q9Y2T2	http://www.phosphosite.org/proteinAction.do?id=12587&showAllSites=true	46.9	LLDDVSFHPCIR	3	491.25				33281	36314	36452				AP3M1	AP3M1	AP3M1				102.03	102.22	102.22				3.197	4.081	3.969				0.2239	-0.0359	0.1753				0.5402	0.5719	0.5278
387	384	Adaptor/scaffold	AP3M1	AP3M1	AP3M1	AP-3 complex subunit mu-1	Q9Y2T2	http://www.phosphosite.org/proteinAction.do?id=12587&showAllSites=true	46.9	LSGMPDLSLSFMNPR	2	832.91					52816	52995					AP3M1	AP3M1					145.27	145.43					4.221	3.861					0.7191	1.106					0.6441	0.6678
388	385	Adaptor/scaffold	AP3M1	AP3M1	AP3M1	AP-3 complex subunit mu-1	Q9Y2T2	http://www.phosphosite.org/proteinAction.do?id=12587&showAllSites=true	46.9	TIEGITVTVHMPK	3	475.93						34862						AP3M1						98.12						3.452						-0.0519						0.4785
389	386	Adaptor/scaffold	AP3M1	AP3M1	AP3M1	AP-3 complex subunit mu-1	Q9Y2T2	http://www.phosphosite.org/proteinAction.do?id=12587&showAllSites=true	46.9	VLTWDVGK	2	459.258	31492		29980				AP3M1		AP3M1				92.56		93				1.816		1.6				0.1775		0.1291				0.0941		0.1234				1
390	387	Adaptor/scaffold	AP3M1	AP3M1	AP3M1	AP-3 complex subunit mu-1	Q9Y2T2	http://www.phosphosite.org/proteinAction.do?id=12587&showAllSites=true	46.9	VSSQNLVAIPVYVK	2	758.94	40711	41074			42036		AP3M1	AP3M1			AP3M1		116.94	117.18			117.08		3.825	4.422			4.231		0.9084	0.4414			0.7118		0.5666	0.562			0.5672		1
391	388	Adaptor/scaffold	AP3M1;AP3M2	AP3M1;AP3M2	AP3M1	AP-3 complex subunit mu-1	Q9Y2T2;P53677	http://www.phosphosite.org/proteinAction.do?id=12587&showAllSites=true	46.9	VNRLDMYGEK	3	408.873	17697	17915		16193	18474	18566	AP3M1	AP3M1		AP3M1	AP3M1	AP3M1	55.8	55.71		55.66	55.75	55.67	2.422	3.624		2.391	3.73	3.473	0.0688	-0.3066		0.126	-0.4772	-0.5196	0.3198	0.3498		0.2465	0.3988	0.4302	1
392	389	Adaptor/scaffold	AP3M1;AP3M2;AP3M2	AP3M1;AP3M2;AP3M2 iso 2	AP3M1	AP-3 complex subunit mu-1	Q9Y2T2;P53677;P53677-2	http://www.phosphosite.org/proteinAction.do?id=12587&showAllSites=true	46.9	ELIKPPTILR	3	393.92					33898	34078					AP3M1	AP3M1					95.99	96.1					2.965	3.07					-0.1804	0.0295					0.313	0.3001
393	390	Adaptor/scaffold	AP3S1	AP3S1	AP3S1	AP-3 complex subunit sigma-1	Q92572	http://www.phosphosite.org/proteinAction.do?id=15491&showAllSites=true	21.7	AILIFNNHGKPR	3	460.602	22557				23361		AP3S1				AP3S1		68.67				68.53		3.789				3.449		0.1017				-0.4512		0.3873				0.3712		1
394	391	Adaptor/scaffold	AP3S1	AP3S1	AP3S1	AP-3 complex subunit sigma-1	Q92572	http://www.phosphosite.org/proteinAction.do?id=15491&showAllSites=true	21.7	AILIFNNHGKPR	4	345.703		22780						AP3S1						68.5						3.28						-0.4733						0.4059
395	392	Adaptor/scaffold	AP3S1	AP3S1	AP3S1	AP-3 complex subunit sigma-1	Q92572	http://www.phosphosite.org/proteinAction.do?id=15491&showAllSites=true	21.7	FYQPYSEDTQQQIIR	2	958.463						33264						AP3S1						94						3.722						-0.1863						0.6243
396	393	Adaptor/scaffold	AP3S1	AP3S1	AP3S1	AP-3 complex subunit sigma-1	Q92572	http://www.phosphosite.org/proteinAction.do?id=15491&showAllSites=true	21.7	NINIGDISIKVPNLPSFK	3	657.042						54768						AP3S1						150.08						4.336						0.8135						0.5009
397	394	Adaptor/scaffold	AP3S1	AP3S1	AP3S1	AP-3 complex subunit sigma-1	Q92572	http://www.phosphosite.org/proteinAction.do?id=15491&showAllSites=true	21.7	NMNLPEIPR	2	542.284					35293	35390					AP3S1	AP3S1					99.59	99.48					2.767	2.579					0.302	0.7552					0.3906	0.4334
398	395	Adaptor/scaffold	AP3S1	AP3S1	AP3S1	AP-3 complex subunit sigma-1	Q92572	http://www.phosphosite.org/proteinAction.do?id=15491&showAllSites=true	21.7	SEAGLAGAPAR	2	500.264	13812	14091			14533	14630	AP3S1	AP3S1			AP3S1	AP3S1	45.42	45.52			45.39	45.35	2.787	2.81			2.9	2.839	0.3435	0.0453			0.0618	0.2033	0.4472	0.4607			0.4597	0.4708	1
399	396	Adaptor/scaffold	APBB1;APBB1	Fe65;Fe65 iso2	Fe65	Amyloid-beta A4 precursor protein-binding family B member 1	O00213;O00213-2	http://www.phosphosite.org/proteinAction.do?id=4828&showAllSites=true	77.2	EGQNQLR	2	422.717					6338						Fe65						23.76						1.629						-0.1372						0.0631
400	397	Adaptor/scaffold	APBB1;APBB1;APBB1;APBB1;APBB1;APBB1	Fe65;Fe65 iso2;Fe65 iso 3;Fe65 iso 4;Fe65 iso 5;Fe65 iso 6	Fe65	Amyloid-beta A4 precursor protein-binding family B member 1	O00213;O00213-2;O00213-3;O00213-4;O00213-5;O00213-6	http://www.phosphosite.org/proteinAction.do?id=4828&showAllSites=true	77.2	LVDVPFQVEFPAPK	2	793.435					50799	50959					Fe65	Fe65					139.98	140.07					2.604	2.282					0.3454	0.5959					0.3939	0.3091
401	398	Adaptor/scaffold	APPL1	APPL	APPL	DCC-interacting protein 13-alpha	Q9UKG1	http://www.phosphosite.org/proteinAction.do?id=2983&showAllSites=true	79.6	EVFQIASNDHDAAINR	3	600.627	26611	26931			27574	27726	APPL	APPL			APPL	APPL	79.47	79.55			79.52	79.57	5.2	4.878			4.292	4.264	1.0105	0.554			0.212	0.094	0.5407	0.6051			0.5497	0.5623	1
402	399	Adaptor/scaffold	APPL1	APPL	APPL	DCC-interacting protein 13-alpha	Q9UKG1	http://www.phosphosite.org/proteinAction.do?id=2983&showAllSites=true	79.6	HESLRPAAGQSRPPTAR	4	458.498	8561					9235	APPL					APPL	31.17					31.14	1.639					2.585	-0.3011					-0.4068	0.4214					0.4617	1
403	400	Adaptor/scaffold	APPL1	APPL	APPL	DCC-interacting protein 13-alpha	Q9UKG1	http://www.phosphosite.org/proteinAction.do?id=2983&showAllSites=true	79.6	IYDAQNELSAATHLTSK	3	621.314		32248			33033	33165		APPL			APPL	APPL		93.84			93.74	93.74		6.112			6.239	5.538		-0.0961			-0.0432	-0.4893		0.6875			0.6876	0.6309
404	401	Adaptor/scaffold	APPL1	APPL	APPL	DCC-interacting protein 13-alpha	Q9UKG1	http://www.phosphosite.org/proteinAction.do?id=2983&showAllSites=true	79.6	LFGFVLR	2	426.26		47125			48182	48356		APPL			APPL	APPL		133.21			133.1	133.22		1.526			1.891	1.462		0.2555			0.2851	0.3156		0.0767			0.067	0.0212
405	402	Adaptor/scaffold	APPL1	APPL	APPL	DCC-interacting protein 13-alpha	Q9UKG1	http://www.phosphosite.org/proteinAction.do?id=2983&showAllSites=true	79.6	LIDPQTQVTR	2	585.827	21500	21855			22351	22516	APPL	APPL			APPL	APPL	65.88	66.07			65.9	66	2.555	2.596			2.698	2.7	0.4991	0.2874			0.4953	0.383	0.4127	0.3639			0.3616	0.4084	1
406	403	Adaptor/scaffold	APPL1	APPL	APPL	DCC-interacting protein 13-alpha	Q9UKG1	http://www.phosphosite.org/proteinAction.do?id=2983&showAllSites=true	79.6	PGIDKLPIEETLEDSPQTR	3	713.371					38932						APPL						109.01						5.302						-0.4248						0.703
407	404	Adaptor/scaffold	APPL1	APPL	APPL	DCC-interacting protein 13-alpha	Q9UKG1	http://www.phosphosite.org/proteinAction.do?id=2983&showAllSites=true	79.6	QRFPLGGDDEVMSSTLQQFSK	3	790.718					44139						APPL						122.56						6.708						-0.7816						0.6347
408	405	Adaptor/scaffold	APPL1	APPL	APPL	DCC-interacting protein 13-alpha	Q9UKG1	http://www.phosphosite.org/proteinAction.do?id=2983&showAllSites=true	79.6	SETEDSILHQLFIVR	3	596.316	48670	48975			49994	50181	APPL	APPL			APPL	APPL	137.95	138.07			137.87	138.03	4.775	4.933			4.362	4.626	0.1907	-0.3273			0.1024	0.5395	0.4735	0.5843			0.5786	0.6092	1
409	406	Adaptor/scaffold	APPL1	APPL	APPL	DCC-interacting protein 13-alpha	Q9UKG1	http://www.phosphosite.org/proteinAction.do?id=2983&showAllSites=true	79.6	SSILQAESK	2	481.761	17498						APPL						55.27						2.323						0.6031						0.3497						1
410	407	Adaptor/scaffold	APPL1	APPL	APPL	DCC-interacting protein 13-alpha	Q9UKG1	http://www.phosphosite.org/proteinAction.do?id=2983&showAllSites=true	79.6	TNPFGESGGSTK	2	591.275		15810			16317	16399		APPL			APPL	APPL		50.06			50.06	49.99		2.072			2.895	2.367		0.306			0.1741	0.1382		0.4441			0.5459	0.4797
411	408	Adaptor/scaffold	ARRB2;ARRB2;ARRB2;ARRB2;ARRB2	ARRB2;ARRB2 iso3;ARRB2 iso 2;ARRB2 iso 4;ARRB2 iso 5	ARRB2	Beta-arrestin-2	P32121;P32121-3;P32121-2;P32121-4;P32121-5	http://www.phosphosite.org/proteinAction.do?id=2625&showAllSites=true	46.1	HFLMSDR	2	453.219					19419						ARRB2						58.23						2.166						1.5776						0.1749
412	409	Adaptor/scaffold	ARRB2;ARRB2;ARRB2;ARRB2;ARRB2	ARRB2;ARRB2 iso3;ARRB2 iso 2;ARRB2 iso 4;ARRB2 iso 5	ARRB2	Beta-arrestin-2	P32121;P32121-3;P32121-2;P32121-4;P32121-5	http://www.phosphosite.org/proteinAction.do?id=2625&showAllSites=true	46.1	KEGANK	2	323.68					3637	3757					ARRB2	ARRB2					15.38	15.47					1.611	1.499					-0.3242	-0.4505					0.0031	0.0212
413	410	Adaptor/scaffold	ARRB2;ARRB2;ARRB2;ARRB2;ARRB2	ARRB2;ARRB2 iso3;ARRB2 iso 2;ARRB2 iso 4;ARRB2 iso 5	ARRB2	Beta-arrestin-2	P32121;P32121-3;P32121-2;P32121-4;P32121-5	http://www.phosphosite.org/proteinAction.do?id=2625&showAllSites=true	46.1	LKHEDTNLASSTIVK	3	552.637					18444	18532					ARRB2	ARRB2					55.67	55.58					3.124	3.594					-0.1509	-0.1094					0.2417	0.3494
414	411	Adaptor/scaffold	ARRB2;ARRB2;ARRB2;ARRB2;ARRB2	ARRB2;ARRB2 iso3;ARRB2 iso 2;ARRB2 iso 4;ARRB2 iso 5	ARRB2	Beta-arrestin-2	P32121;P32121-3;P32121-2;P32121-4;P32121-5	http://www.phosphosite.org/proteinAction.do?id=2625&showAllSites=true	46.1	VQFAPEKPGPQPSAETTR	3	647.334					20770						ARRB2						61.76						3.975						0.4383						0.5925
415	412	Adaptor/scaffold	ARRB2;ARRB2;ARRB2;ARRB2;ARRB2	ARRB2;ARRB2 iso3;ARRB2 iso 2;ARRB2 iso 4;ARRB2 iso 5	ARRB2	Beta-arrestin-2	P32121;P32121-3;P32121-2;P32121-4;P32121-5	http://www.phosphosite.org/proteinAction.do?id=2625&showAllSites=true	46.1	VYTITPLLSDNR	2	696.38					40530	40699					ARRB2	ARRB2					113.16	113.25					1.89	1.872					0.2986	0.4989					0.3856	0.3997
416	413	Adaptor/scaffold	ASB6;ASB6	ASB6;ASB6 iso2	ASB6	Ankyrin repeat and SOCS box protein 6	Q9NWX5;Q9NWX5-2	http://www.phosphosite.org/proteinAction.do?id=10041&showAllSites=true	47.1	ILVLTELLER	2	599.874	54531				55807	55974	ASB6				ASB6	ASB6	153.39				153.16	153.28	2.985				2.866	2.896	-0.1543				0.4659	0.1758	0.2667				0.1955	0.206	1
417	414	Adaptor/scaffold	ATG16L1;ATG16L1;ATG16L1	ATG16L1;ATG16L1 iso2;ATG16L1 iso3	ATG16L1	Autophagy-related protein 16-1	Q676U5;Q676U5-2;Q676U5-3	http://www.phosphosite.org/proteinAction.do?id=12126&showAllSites=true	68.2	ANQTLKDEYDALQITFTALEGK	3	823.755	55409				56647	56866	ATG16L1				ATG16L1	ATG16L1	155.71				155.37	155.63	4.67				6.19	5.597	-0.0301				0.2802	-0.4811	0.6069				0.6584	0.6514	1
418	415	Adaptor/scaffold	ATG16L1;ATG16L1;ATG16L1	ATG16L1;ATG16L1 iso2;ATG16L1 iso3	ATG16L1	Autophagy-related protein 16-1	Q676U5;Q676U5-2;Q676U5-3	http://www.phosphosite.org/proteinAction.do?id=12126&showAllSites=true	68.2	ANQTLKDEYDALQITFTALEGK	3	823.755	55402						ATG16L1						155.69						5.632						-0.0301						0.6726						1
419	416	Adaptor/scaffold	ATG16L1;ATG16L1;ATG16L1	ATG16L1;ATG16L1 iso2;ATG16L1 iso3	ATG16L1	Autophagy-related protein 16-1	Q676U5;Q676U5-2;Q676U5-3	http://www.phosphosite.org/proteinAction.do?id=12126&showAllSites=true	68.2	DREMQMNEAK	2	626.277					10005						ATG16L1						33.45						2.528						0.6516						0.3632
420	417	Adaptor/scaffold	ATG16L1;ATG16L1;ATG16L1	ATG16L1;ATG16L1 iso2;ATG16L1 iso3	ATG16L1	Autophagy-related protein 16-1	Q676U5;Q676U5-2;Q676U5-3	http://www.phosphosite.org/proteinAction.do?id=12126&showAllSites=true	68.2	TTEENQELVTR	2	660.326		15286	13839	13692		15852		ATG16L1	ATG16L1	ATG16L1		ATG16L1		48.69	48.83	48.5		48.53		3.287	2.809	3.016		3.658		0.9447	0.1089	-0.2183		0.2068		0.6026	0.5947	0.5171		0.5704
421	418	Adaptor/scaffold	ATG16L1;ATG16L1;ATG16L1;ATG16L1	ATG16L1;ATG16L1 iso2;ATG16L1 iso3;ATG16L1 iso2	ATG16L1	Autophagy-related protein 16-1	Q676U5;Q676U5-2;Q676U5-3;Q676U5-5	http://www.phosphosite.org/proteinAction.do?id=12126&showAllSites=true	68.2	LLATGGMDRR	3	363.866	15144	15363			15847	15928	ATG16L1	ATG16L1			ATG16L1	ATG16L1	48.95	48.89			48.82	48.74	2.439	2.063			2.903	2.854	-0.6838	0.2433			-0.0183	0.0444	0.2143	0.1827			0.3112	0.3448	3
422	419	Adaptor/scaffold	ATG16L1;ATG16L1;ATG16L1;ATG16L1	ATG16L1;ATG16L1 iso2;ATG16L1 iso2;ATG16L1 iso2	ATG16L1	Autophagy-related protein 16-1	Q676U5;Q676U5-2;Q676U5-4;Q676U5-5	http://www.phosphosite.org/proteinAction.do?id=12126&showAllSites=true	68.2	ITALDLNPER	2	571.314						32740						ATG16L1						92.63						2.797						-0.2696						0.404
423	420	Adaptor/scaffold	ATG16L1;ATG16L1;ATG16L1;ATG16L1;ATG16L1	ATG16L1;ATG16L1 iso2;ATG16L1 iso3;ATG16L1 iso2;ATG16L1 iso2	ATG16L1	Autophagy-related protein 16-1	Q676U5;Q676U5-2;Q676U5-3;Q676U5-4;Q676U5-5	http://www.phosphosite.org/proteinAction.do?id=12126&showAllSites=true	68.2	AADFPR	2	338.674	14386						ATG16L1						46.93						1.765						-0.0516						0.1516						1
424	421	Adaptor/scaffold	ATG16L1;ATG16L1;ATG16L1;ATG16L1;ATG16L1;OLFML2A;OLFML2A	ATG16L1;ATG16L1 iso2;ATG16L1 iso3;ATG16L1 iso2;ATG16L1 iso2;OLFML2A;OLFML2A iso 2	ATG16L1	Autophagy-related protein 16-1	Q676U5;Q676U5-2;Q676U5-3;Q676U5-4;Q676U5-5;Q68BL7;Q68BL7-2	http://www.phosphosite.org/proteinAction.do?id=12126&showAllSites=true	68.2	HISEQLR	2	441.743	9258				9936	9956	ATG16L1				ATG16L1	ATG16L1	33.12				33.27	33.03	2.069				2.504	2.579	-0.0018				-0.0267	0.2541	0.1062				0.149	0.1159	1
425	422	Adaptor/scaffold	BAIAP2L1	IRTKS	IRTKS	Brain-specific angiogenesis inhibitor 1-associated protein 2-like protein 1	Q9UHR4	http://www.phosphosite.org/proteinAction.do?id=7791&showAllSites=true	56.8	APASKPETAAPNDANGTAKPPFLSGENPFATVK	4	824.67					38595						IRTKS						108.14						8.837						0.6449						0.6666
426	423	Adaptor/scaffold	BAIAP2L1	IRTKS	IRTKS	Brain-specific angiogenesis inhibitor 1-associated protein 2-like protein 1	Q9UHR4	http://www.phosphosite.org/proteinAction.do?id=7791&showAllSites=true	56.8	AYTSPLIDMFNNPATAAPNSQR	3	793.718						50020						IRTKS						137.6						2.855						-0.4831						0.2527
427	424	Adaptor/scaffold	BAIAP2L1	IRTKS	IRTKS	Brain-specific angiogenesis inhibitor 1-associated protein 2-like protein 1	Q9UHR4	http://www.phosphosite.org/proteinAction.do?id=7791&showAllSites=true	56.8	GPEEVNR	2	400.699		5995			6250	6367		IRTKS			IRTKS	IRTKS		23.6			23.53	23.56		1.987			2.187	2.052		-0.1802			0.0459	0.0314		0.1115			0.1073	0.0724
428	425	Adaptor/scaffold	BAIAP2L1	IRTKS	IRTKS	Brain-specific angiogenesis inhibitor 1-associated protein 2-like protein 1	Q9UHR4	http://www.phosphosite.org/proteinAction.do?id=7791&showAllSites=true	56.8	IGEIATGSPVSTELGHVLIEISSTHK	4	669.612	52106	52408			53435	53611	IRTKS	IRTKS			IRTKS	IRTKS	147.01	147.15			146.89	147.05	6.914	5.193			7.32	8.159	0.5884	0.4654			-0.3605	0.6002	0.5841	0.5617			0.6182	0.6299	1
429	426	Adaptor/scaffold	BAIAP2L1	IRTKS	IRTKS	Brain-specific angiogenesis inhibitor 1-associated protein 2-like protein 1	Q9UHR4	http://www.phosphosite.org/proteinAction.do?id=7791&showAllSites=true	56.8	IGEIATGSPVSTELGHVLIEISSTHKK	4	701.635					49249						IRTKS						135.9						5.889						-0.2369						0.2075
430	427	Adaptor/scaffold	BAIAP2L1	IRTKS	IRTKS	Brain-specific angiogenesis inhibitor 1-associated protein 2-like protein 1	Q9UHR4	http://www.phosphosite.org/proteinAction.do?id=7791&showAllSites=true	56.8	LNESLDENFKK	3	446.23					20955	21086					IRTKS	IRTKS					62.24	62.26					3.541	3.569					-0.2383	-0.3166					0.3411	0.3901
431	428	Adaptor/scaffold	BAIAP2L1	IRTKS	IRTKS	Brain-specific angiogenesis inhibitor 1-associated protein 2-like protein 1	Q9UHR4	http://www.phosphosite.org/proteinAction.do?id=7791&showAllSites=true	56.8	LTESTYR	2	435.222	10626						IRTKS						36.77						1.867						-0.3237						0.1698						1
432	429	Adaptor/scaffold	BAIAP2L1	IRTKS	IRTKS	Brain-specific angiogenesis inhibitor 1-associated protein 2-like protein 1	Q9UHR4	http://www.phosphosite.org/proteinAction.do?id=7791&showAllSites=true	56.8	NKLESLEK	2	480.772					12963	13055					IRTKS	IRTKS					41.28	41.21					2.717	1.73					-0.5626	-0.5888					0.2192	0.1443
433	430	Adaptor/scaffold	BAIAP2L1	IRTKS	IRTKS	Brain-specific angiogenesis inhibitor 1-associated protein 2-like protein 1	Q9UHR4	http://www.phosphosite.org/proteinAction.do?id=7791&showAllSites=true	56.8	NVMEQFNPGLR	2	652.824	33891	34277			35148	35310	IRTKS	IRTKS			IRTKS	IRTKS	98.91	99.2			99.22	99.27	2.825	2.496			2.841	2.839	-0.1448	-0.093			0.7209	0.2083	0.4898	0.4527			0.4628	0.4697	1
434	431	Adaptor/scaffold	BAIAP2L1	IRTKS	IRTKS	Brain-specific angiogenesis inhibitor 1-associated protein 2-like protein 1	Q9UHR4	http://www.phosphosite.org/proteinAction.do?id=7791&showAllSites=true	56.8	TIFPHTAGSNK	3	391.54					16204	16325					IRTKS	IRTKS					49.76	49.79					2.412	1.527					-0.2974	-0.0441					0.1964	0.1135
435	432	Adaptor/scaffold	BAIAP2L1	IRTKS	IRTKS	Brain-specific angiogenesis inhibitor 1-associated protein 2-like protein 1	Q9UHR4	http://www.phosphosite.org/proteinAction.do?id=7791&showAllSites=true	56.8	TTSTFK	2	342.682	6721						IRTKS						26.26						1.424						-0.6711						0.3863						48
436	433	Adaptor/scaffold	BAIAP2L1	IRTKS	IRTKS	Brain-specific angiogenesis inhibitor 1-associated protein 2-like protein 1	Q9UHR4	http://www.phosphosite.org/proteinAction.do?id=7791&showAllSites=true	56.8	VNNSTGTSEDPSLQR	2	802.879	13758	14050	12688	12540	14513	14597	IRTKS	IRTKS	IRTKS	IRTKS	IRTKS	IRTKS	45.28	45.42	45.6	45.22	45.34	45.26	3.267	4.567	3.507	3.657	4.177	4.347	0.4134	0.3501	-0.9449	0.1034	0.0806	0.4263	0.6327	0.6752	0.6582	0.6233	0.6531	0.6566	1
437	434	Adaptor/scaffold	BAIAP2L1;CDC5L;GET4;GET4;NDC80;CCDC88A;CCDC88A;CCDC88A;CCDC88A;CCDC88A;TBC1D15;TBC1D15;TBC1D15;VAV3;VAV3;VAV3;BRCA1;FAM170A;PRKAR1B;HPGD;RDH5;BRCA1;BRCA1;BRCA1;FAM170A;FAM170A;FAM170A;HPGD;HPGD	IRTKS;CDC5L;GET4;GET4 iso 2;HEC1;girdin;girdin iso5;girdin iso5;girdin iso5;girdin iso5;TBC1D15;TBC1D15 iso2;TBC1D15 iso 3;VAV3;VAV3 iso 2;VAV3 iso 4;BRCA1;FAM170A;PKAR1B;HPGD;RDH5;BRCA1 iso6;BRCA1 iso7;BRCA1 iso6;FAM170A iso 2;FAM170A iso 3;FAM170A iso 4;HPGD iso 3;HPGD iso 5	IRTKS	Brain-specific angiogenesis inhibitor 1-associated protein 2-like protein 1	Q9UHR4;Q99459;Q7L5D6;Q7L5D6-2;O14777;Q3V6T2;Q3V6T2-2;Q3V6T2-3;Q3V6T2-4;Q3V6T2-5;Q8TC07;Q8TC07-2;Q8TC07-3;Q9UKW4;Q9UKW4-2;Q9UKW4-4;P38398;A1A519;P31321;P15428;Q92781;P38398-4;P38398-7;P38398-8;A1A519-2;A1A519-3;A1A519-4;P15428-3;P15428-5	http://www.phosphosite.org/proteinAction.do?id=7791&showAllSites=true	56.8	LESLEK	2	359.703				10728						IRTKS						39.74						1.477						-0.4024						0.0713
438	435	Adaptor/scaffold	BASP1	BASP1	BASP1	Brain acid soluble protein 1	P80723	http://www.phosphosite.org/proteinAction.do?id=15793&showAllSites=true	22.7	AAEAAAAPAESAAPAAGEEPSKEEGEPK	3	879.416	16927						BASP1						53.76						6.199						0.1356						0.7027						1
439	436	Adaptor/scaffold	BASP1;BASP1	BASP1;BASP1 iso2	BASP1	Brain acid soluble protein 1	P80723;P80723-2	http://www.phosphosite.org/proteinAction.do?id=15793&showAllSites=true	22.7	ETPAATEAPSSTPK	2	693.841	12459	12784					BASP1	BASP1					41.77	42.01					3.187	3.096					0.3571	0.4877					0.481	0.5199					1
440	437	Adaptor/scaffold	BASP1;BASP1	BASP1;BASP1 iso2	BASP1	Brain acid soluble protein 1	P80723;P80723-2	http://www.phosphosite.org/proteinAction.do?id=15793&showAllSites=true	22.7	SDGAPASDSKPGSSEAAPSSK	3	644.964	7583	7927					BASP1	BASP1					28.58	28.83					2.351	3.156					0.1644	0.3169					0.581	0.6446					1
441	438	Adaptor/scaffold	CACYBP;CACYBP	CACYBP;CACYBP iso 3	CACYBP	Calcyclin-binding protein	Q9HB71;Q9HB71-3	http://www.phosphosite.org/proteinAction.do?id=9293&showAllSites=true	26.2	AELLDNEKPAAVVAPITTGYTVK	3	800.772						39590						CACYBP						110.37						5.124						-0.2076						0.544
442	439	Adaptor/scaffold	CACYBP;CACYBP	CACYBP;CACYBP iso 3	CACYBP	Calcyclin-binding protein	Q9HB71;Q9HB71-3	http://www.phosphosite.org/proteinAction.do?id=9293&showAllSites=true	26.2	IYITLTGVHQVPTENVQVHFTER	4	671.107					40433	40575					CACYBP	CACYBP					112.91	112.93					5.09	5.845					0.2278	0.5396					0.5841	0.5727
443	440	Adaptor/scaffold	CACYBP;CACYBP	CACYBP;CACYBP iso 3	CACYBP	Calcyclin-binding protein	Q9HB71;Q9HB71-3	http://www.phosphosite.org/proteinAction.do?id=9293&showAllSites=true	26.2	KAELLDNEKPAAVVAPITTGYTVK	3	843.471					35501						CACYBP						100.13						8.009						-0.6572						0.7092
444	441	Adaptor/scaffold	CACYBP;CACYBP	CACYBP;CACYBP iso 3	CACYBP	Calcyclin-binding protein	Q9HB71;Q9HB71-3	http://www.phosphosite.org/proteinAction.do?id=9293&showAllSites=true	26.2	KAELLDNEKPAAVVAPITTGYTVK	4	632.855	34293				35488	35650	CACYBP				CACYBP	CACYBP	99.96				100.1	100.15	5.224				6.08	5.801	-0.0559				0.3427	0.2332	0.4959				0.5712	0.5485	1
445	442	Adaptor/scaffold	CACYBP;CACYBP	CACYBP;CACYBP iso 3	CACYBP	Calcyclin-binding protein	Q9HB71;Q9HB71-3	http://www.phosphosite.org/proteinAction.do?id=9293&showAllSites=true	26.2	KKVENTR	2	437.759		2012			2027	2075		CACYBP			CACYBP	CACYBP		8.88			8.36	8.41		1.941			1.499	1.876		-0.3973			-0.2388	0.0674		0.0429			0.0229	0.0624
446	443	Adaptor/scaffold	CACYBP;CACYBP	CACYBP;CACYBP iso 3	CACYBP	Calcyclin-binding protein	Q9HB71;Q9HB71-3	http://www.phosphosite.org/proteinAction.do?id=9293&showAllSites=true	26.2	KKVENTR	2	437.759						2127						CACYBP						8.63						1.89						-0.3091						0.0823
447	444	Adaptor/scaffold	CACYBP;CACYBP	CACYBP;CACYBP iso 3	CACYBP	Calcyclin-binding protein	Q9HB71;Q9HB71-3	http://www.phosphosite.org/proteinAction.do?id=9293&showAllSites=true	26.2	SFDLLVK	2	411.242	36740	37035			37976	38136	CACYBP	CACYBP			CACYBP	CACYBP	106.52	106.58			106.53	106.59	2.073	1.973			2.172	2.077	0.0924	0.0256			0.1262	-0.1227	0.1964	0.0804			0.1881	0.1948	1
448	445	Adaptor/scaffold	CACYBP;CACYBP	CACYBP;CACYBP iso 3	CACYBP	Calcyclin-binding protein	Q9HB71;Q9HB71-3	http://www.phosphosite.org/proteinAction.do?id=9293&showAllSites=true	26.2	SYSMIVNNLLKPISVEGSSK	3	722.721					48700	48885					CACYBP	CACYBP					134.45	134.61					5.577	5.339					0.4133	-0.1492					0.7325	0.7136
449	446	Adaptor/scaffold	CD2BP2	CD2BP2	CD2BP2	CD2 antigen cytoplasmic tail-binding protein 2	O95400	http://www.phosphosite.org/proteinAction.do?id=14937&showAllSites=true	37.6	DSWLDNIDWVK	2	695.836						54502						CD2BP2						149.39						2.432						0.6766						0.461
450	447	Adaptor/scaffold	CD2BP2	CD2BP2	CD2BP2	CD2 antigen cytoplasmic tail-binding protein 2	O95400	http://www.phosphosite.org/proteinAction.do?id=14937&showAllSites=true	37.6	GNLGVYQETR	2	568.788				17396						CD2BP2						58.92						2.878						-0.1138						0.4184
451	448	Adaptor/scaffold	CD2BP2	CD2BP2	CD2BP2	CD2 antigen cytoplasmic tail-binding protein 2	O95400	http://www.phosphosite.org/proteinAction.do?id=14937&showAllSites=true	37.6	ITPFNLQEEMEEGHFDADGNYFLNR	3	996.115		49638	47250	47100	50581	50800		CD2BP2	CD2BP2	CD2BP2	CD2BP2	CD2BP2		139.84	139.47	139.29	139.41	139.66		4.313	4.849	4.378	6.37	5.868		0.6153	0.2098	-0.7635	0.6253	0.2537		0.66	0.677	0.7044	0.7421	0.7081
452	449	Adaptor/scaffold	CD2BP2	CD2BP2	CD2BP2	CD2 antigen cytoplasmic tail-binding protein 2	O95400	http://www.phosphosite.org/proteinAction.do?id=14937&showAllSites=true	37.6	LVDPVAGSGGPGSR	2	634.833	21931	22280	20552	20331			CD2BP2	CD2BP2	CD2BP2	CD2BP2			67.03	67.19	67.27	66.83			3.228	2.44	3.156	3.092			-0.2725	-0.5406	0.8342	-0.3203			0.5459	0.4508	0.5555	0.5305			1
453	450	Adaptor/scaffold	CLINT1	ENTH	ENTH	Clathrin interactor 1	Q14677	http://www.phosphosite.org/proteinAction.do?id=10598&showAllSites=true	68.2	SQNTDMVQK	2	525.748	8294		7628	7541	8881	8959	ENTH		ENTH	ENTH	ENTH	ENTH	30.47		30.81	30.58	30.51	30.42	2.388		1.991	2.221	2.985	2.704	0.3625		0.1489	0.1443	-0.0874	0.839	0.3021		0.3201	0.3555	0.4567	0.4241	1
454	451	Adaptor/scaffold	CLINT1;CLINT1	ENTH;ENTH iso2	ENTH	Clathrin interactor 1	Q14677;Q14677-3	http://www.phosphosite.org/proteinAction.do?id=10598&showAllSites=true	68.2	VRELVDK	2	429.756	9043				9713	9765	ENTH				ENTH	ENTH	32.55				32.69	32.53	1.908				2.045	1.989	0.1764				1.0324	0.5611	0.0702				0.0606	0.0565	1
455	452	Adaptor/scaffold	CLINT1;CLINT1;CLINT1	ENTH;ENTH iso2;ENTH iso2	ENTH	Clathrin interactor 1	Q14677;Q14677-2;Q14677-3	http://www.phosphosite.org/proteinAction.do?id=10598&showAllSites=true	68.2	ASPDQNASTHTPQSSVK	3	585.615	8554	8873	7951	7839	9232	9287	ENTH	ENTH	ENTH	ENTH	ENTH	ENTH	31.15	31.33	31.76	31.43	31.43	31.28	4.011	2.958	3.362	2.282	3.623	3.834	0.5442	0.5865	0.5979	0.2345	0.0987	0.4932	0.5972	0.5414	0.5545	0.4771	0.6101	0.5367	1
456	453	Adaptor/scaffold	CLINT1;CLINT1;CLINT1	ENTH;ENTH iso2;ENTH iso2	ENTH	Clathrin interactor 1	Q14677;Q14677-2;Q14677-3	http://www.phosphosite.org/proteinAction.do?id=10598&showAllSites=true	68.2	EHIYDLR	2	473.243					20292						ENTH						60.51						1.908						0.3506						0.2048
457	454	Adaptor/scaffold	CLINT1;CLINT1;CLINT1	ENTH;ENTH iso2;ENTH iso2	ENTH	Clathrin interactor 1	Q14677;Q14677-2;Q14677-3	http://www.phosphosite.org/proteinAction.do?id=10598&showAllSites=true	68.2	EHIYDLR	2	473.243					20303						ENTH						60.54						1.621						0.3506						0.0854
458	455	Adaptor/scaffold	CLINT1;CLINT1;CLINT1	ENTH;ENTH iso2;ENTH iso2	ENTH	Clathrin interactor 1	Q14677;Q14677-2;Q14677-3	http://www.phosphosite.org/proteinAction.do?id=10598&showAllSites=true	68.2	GEFKDEEETVTTK	2	756.857						16565						ENTH						50.42						4.243						-0.2715						0.6061
459	456	Adaptor/scaffold	CLINT1;CLINT1;CLINT1	ENTH;ENTH iso2;ENTH iso2	ENTH	Clathrin interactor 1	Q14677;Q14677-2;Q14677-3	http://www.phosphosite.org/proteinAction.do?id=10598&showAllSites=true	68.2	GEFKDEEETVTTK	3	504.907	15690				16439	16548	ENTH				ENTH	ENTH	50.39				50.39	50.38	3.292				4.365	4.045	-0.1397				0.1833	0.0202	0.4992				0.5733	0.5636	1
460	457	Adaptor/scaffold	CLINT1;CLINT1;CLINT1	ENTH;ENTH iso2;ENTH iso2	ENTH	Clathrin interactor 1	Q14677;Q14677-2;Q14677-3	http://www.phosphosite.org/proteinAction.do?id=10598&showAllSites=true	68.2	HIHITQATETTTTR	3	537.281	11957	12176			12623	12663	ENTH	ENTH			ENTH	ENTH	40.45	40.41			40.38	40.18	4.973	4.636			5.567	5.324	-0.7684	-0.2747			-0.2265	-0.7685	0.6003	0.6198			0.6513	0.6291	1
461	458	Adaptor/scaffold	CLINT1;CLINT1;CLINT1	ENTH;ENTH iso2;ENTH iso2	ENTH	Clathrin interactor 1	Q14677;Q14677-2;Q14677-3	http://www.phosphosite.org/proteinAction.do?id=10598&showAllSites=true	68.2	IGSTIDDTISK	2	575.303		22112			22648	22808		ENTH			ENTH	ENTH		66.74			66.67	66.75		2.948			3.254	3.224		-0.0623			0.6034	0.0019		0.301			0.3859	0.38
462	459	Adaptor/scaffold	CLINT1;CLINT1;CLINT1	ENTH;ENTH iso2;ENTH iso2	ENTH	Clathrin interactor 1	Q14677;Q14677-2;Q14677-3	http://www.phosphosite.org/proteinAction.do?id=10598&showAllSites=true	68.2	QDAFANFANFSK	2	680.32					40983	41144					ENTH	ENTH					114.33	114.4					3.845	4.151					-1.1115	-0.2979					0.5516	0.5495
463	460	Adaptor/scaffold	CLINT1;CLINT1;CLINT1	ENTH;ENTH iso2;ENTH iso2	ENTH	Clathrin interactor 1	Q14677;Q14677-2;Q14677-3	http://www.phosphosite.org/proteinAction.do?id=10598&showAllSites=true	68.2	SLENYHFVDEHGKDQGINIR	4	593.541					27555	27716					ENTH	ENTH					79.47	79.55					5.674	4.407					0.0154	0.2224					0.6136	0.5455
464	461	Adaptor/scaffold	CLINT1;CLINT1;CLINT1	ENTH;ENTH iso2;ENTH iso2	ENTH	Clathrin interactor 1	Q14677;Q14677-2;Q14677-3	http://www.phosphosite.org/proteinAction.do?id=10598&showAllSites=true	68.2	TIDLGAAAHYTGDK	3	478.24					27162	27290					ENTH	ENTH					78.45	78.45					3.321	3.168					0.0558	0.022					0.5084	0.5232
465	462	Adaptor/scaffold	CLINT1;CLINT1;CLINT1	ENTH;ENTH iso2;ENTH iso2	ENTH	Clathrin interactor 1	Q14677;Q14677-2;Q14677-3	http://www.phosphosite.org/proteinAction.do?id=10598&showAllSites=true	68.2	YDPEPK	2	374.679	8567				9182	9232	ENTH				ENTH	ENTH	31.19				31.3	31.14	1.301				1.419	1.312	-0.1986				-0.3632	-0.3188	0.3541				0.217	0.3214	5
466	463	Adaptor/scaffold	CLINT1;CLINT1;CLINT1	ENTH;ENTH iso2;ENTH iso2	ENTH	Clathrin interactor 1	Q14677;Q14677-2;Q14677-3	http://www.phosphosite.org/proteinAction.do?id=10598&showAllSites=true	68.2	YVGVSSDSVGGFR	2	665.325					29391						ENTH						84.27						3.299						1.0985						0.5874
467	464	Adaptor/scaffold	COPS5	COPS5	COPS5	COP9 signalosome complex subunit 5	Q92905	http://www.phosphosite.org/proteinAction.do?id=14554&showAllSites=true	37.6	GYKPPDEGPSEYQTIPLNK	3	711.688		28327						COPS5						83.3						4.012						0.6437						0.6716
468	465	Adaptor/scaffold	COPS5	COPS5	COPS5	COP9 signalosome complex subunit 5	Q92905	http://www.phosphosite.org/proteinAction.do?id=14554&showAllSites=true	37.6	ISALALLK	2	414.781	39655	39974					COPS5	COPS5					114.18	114.29					3.108	2.828					0.3386	0.1091					0.1427	0.1276					1
469	466	Adaptor/scaffold	COPS5	COPS5	COPS5	COP9 signalosome complex subunit 5	Q92905	http://www.phosphosite.org/proteinAction.do?id=14554&showAllSites=true	37.6	LEQSEAQLGR	2	565.794		14736						COPS5						47.22						2.31						0.1705						0.2988
470	467	Adaptor/scaffold	COPS5	COPS5	COPS5	COP9 signalosome complex subunit 5	Q92905	http://www.phosphosite.org/proteinAction.do?id=14554&showAllSites=true	37.6	VNLGAFR	2	388.724		27687						COPS5						81.52						1.338						0.2272						0.0646
471	468	Adaptor/scaffold	COPZ1;COPZ1;COPZ1	COPZ1;COPZ1 iso 4;COPZ1 iso 5	COPZ1	Coatomer subunit zeta-1	P61923;P61923-4;P61923-5	http://www.phosphosite.org/proteinAction.do?id=22770&showAllSites=true	20.2	AILILDNDGDRLFAK	3	558.646		42375			43361			COPZ1			COPZ1			120.59			120.51			3.635			3.861			0.0628			0.2736			0.3429			0.3372
472	469	Adaptor/scaffold	COPZ1;COPZ1;COPZ1;COPZ1	COPZ1;COPZ1 iso 4;COPZ1 iso 2;COPZ1 iso 3	COPZ1	Coatomer subunit zeta-1	P61923;P61923-4;P61923-2;P61923-3	http://www.phosphosite.org/proteinAction.do?id=22770&showAllSites=true	20.2	VALRGEDVPLTEQTVSQVLQSAK	3	823.45	44069	44451	42309		45404	45599	COPZ1	COPZ1	COPZ1		COPZ1	COPZ1	125.79	126.11	126.05		125.86	126.03	7.496	7.451	5.057		7.414	7.278	0.2234	0.7522	0.4206		0.3817	0.2379	0.6592	0.6607	0.6868		0.6819	0.6564	1
473	470	Adaptor/scaffold	CRADD	CRADD	CRADD	Death domain-containing protein CRADD	P78560	http://www.phosphosite.org/proteinAction.do?id=14083920&showAllSites=true	22.7	AVEVDPSLLLHMLE	2	783.416		60989			62092	62267		CRADD			CRADD	CRADD		169.81			169.74	169.85		2.912			3.708	3.468		3.4231			1.2832	1.0075		0.4851			0.6071	0.58
474	471	Adaptor/scaffold	CSDE1;CSDE1;CSDE1;CSDE1	CSDE1;CSDE1 iso2;CSDE1 iso3;CSDE1 iso2	CSDE1	Cold shock domain-containing protein E1	O75534;O75534-2;O75534-3;O75534-4	http://www.phosphosite.org/proteinAction.do?id=14170&showAllSites=true	88.8	ATNIEVLSNTFQFTNEAR	2	1028.01					46514	46712					CSDE1	CSDE1					128.75	128.94					6.322	5.873					1.1061	1.2611					0.6744	0.6699
475	472	Adaptor/scaffold	CSDE1;CSDE1;CSDE1;CSDE1	CSDE1;CSDE1 iso2;CSDE1 iso3;CSDE1 iso2	CSDE1	Cold shock domain-containing protein E1	O75534;O75534-2;O75534-3;O75534-4	http://www.phosphosite.org/proteinAction.do?id=14170&showAllSites=true	88.8	ATNIEVLSNTFQFTNEAR	3	685.676					46528						CSDE1						128.79						5.073						0.9516						0.539
476	473	Adaptor/scaffold	CSDE1;CSDE1;CSDE1;CSDE1	CSDE1;CSDE1 iso2;CSDE1 iso3;CSDE1 iso2	CSDE1	Cold shock domain-containing protein E1	O75534;O75534-2;O75534-3;O75534-4	http://www.phosphosite.org/proteinAction.do?id=14170&showAllSites=true	88.8	AVAAPRPDR	3	318.182	8072				8642	8727	CSDE1				CSDE1	CSDE1	29.88				29.88	29.81	2.064				2.16	2.241	-0.9985				-0.5328	-0.6965	0.258				0.2974	0.2323	9
477	474	Adaptor/scaffold	CSDE1;CSDE1;CSDE1;CSDE1	CSDE1;CSDE1 iso2;CSDE1 iso3;CSDE1 iso2	CSDE1	Cold shock domain-containing protein E1	O75534;O75534-2;O75534-3;O75534-4	http://www.phosphosite.org/proteinAction.do?id=14170&showAllSites=true	88.8	DGFGFIK	2	392.205	36842				38107	38251	CSDE1				CSDE1	CSDE1	106.79				106.86	106.89	2.226				2.188	2.419	-0.2823				0.1611	-0.0431	0.2942				0.2362	0.2753	1
478	475	Adaptor/scaffold	CSDE1;CSDE1;CSDE1;CSDE1	CSDE1;CSDE1 iso2;CSDE1 iso3;CSDE1 iso2	CSDE1	Cold shock domain-containing protein E1	O75534;O75534-2;O75534-3;O75534-4	http://www.phosphosite.org/proteinAction.do?id=14170&showAllSites=true	88.8	DNFGFIETANHDK	3	503.232						31829						CSDE1						90.27						3.313						0.5383						0.4378
479	476	Adaptor/scaffold	CSDE1;CSDE1;CSDE1;CSDE1	CSDE1;CSDE1 iso2;CSDE1 iso3;CSDE1 iso2	CSDE1	Cold shock domain-containing protein E1	O75534;O75534-2;O75534-3;O75534-4	http://www.phosphosite.org/proteinAction.do?id=14170&showAllSites=true	88.8	DQFGFINYEVGDSK	2	809.873					43823						CSDE1						121.73						4.042						0.5339						0.59
480	477	Adaptor/scaffold	CSDE1;CSDE1;CSDE1;CSDE1	CSDE1;CSDE1 iso2;CSDE1 iso3;CSDE1 iso2	CSDE1	Cold shock domain-containing protein E1	O75534;O75534-2;O75534-3;O75534-4	http://www.phosphosite.org/proteinAction.do?id=14170&showAllSites=true	88.8	DQFGFINYEVGDSKK	3	582.949						38566						CSDE1						107.72						4.538						0.7832						0.5317
481	478	Adaptor/scaffold	CSDE1;CSDE1;CSDE1;CSDE1	CSDE1;CSDE1 iso2;CSDE1 iso3;CSDE1 iso2	CSDE1	Cold shock domain-containing protein E1	O75534;O75534-2;O75534-3;O75534-4	http://www.phosphosite.org/proteinAction.do?id=14170&showAllSites=true	88.8	DVEGSTSPQIGDKVEFSISDK	3	746.697						34805						CSDE1						97.98						4.545						1.0765						0.6412
482	479	Adaptor/scaffold	CSDE1;CSDE1;CSDE1;CSDE1	CSDE1;CSDE1 iso2;CSDE1 iso3;CSDE1 iso2	CSDE1	Cold shock domain-containing protein E1	O75534;O75534-2;O75534-3;O75534-4	http://www.phosphosite.org/proteinAction.do?id=14170&showAllSites=true	88.8	EAFGFIER	2	484.745	34705	35048		32907	35927	36066	CSDE1	CSDE1		CSDE1	CSDE1	CSDE1	101.03	101.21		101.03	101.23	101.22	2.311	2.27		2.194	2.519	2.265	0.0606	0.3018		0.431	0.3781	0.0657	0.2762	0.2607		0.2784	0.3454	0.2915	1
483	480	Adaptor/scaffold	CSDE1;CSDE1;CSDE1;CSDE1	CSDE1;CSDE1 iso2;CSDE1 iso3;CSDE1 iso2	CSDE1	Cold shock domain-containing protein E1	O75534;O75534-2;O75534-3;O75534-4	http://www.phosphosite.org/proteinAction.do?id=14170&showAllSites=true	88.8	EATFSNPK	2	447.222					12205	12255					CSDE1	CSDE1					39.25	39.09					2.009	1.902					-0.1064	-0.2921					0.4397	0.4164
484	481	Adaptor/scaffold	CSDE1;CSDE1;CSDE1;CSDE1	CSDE1;CSDE1 iso2;CSDE1 iso3;CSDE1 iso2	CSDE1	Cold shock domain-containing protein E1	O75534;O75534-2;O75534-3;O75534-4	http://www.phosphosite.org/proteinAction.do?id=14170&showAllSites=true	88.8	ELPFGDKDTK	3	383.864		20810			21388	21498		CSDE1			CSDE1	CSDE1		63.35			63.37	63.33		2.273			2.817	2.399		-0.0387			-0.0975	-0.0877		0.2141			0.3932	0.2477
485	482	Adaptor/scaffold	CSDE1;CSDE1;CSDE1;CSDE1	CSDE1;CSDE1 iso2;CSDE1 iso3;CSDE1 iso2	CSDE1	Cold shock domain-containing protein E1	O75534;O75534-2;O75534-3;O75534-4	http://www.phosphosite.org/proteinAction.do?id=14170&showAllSites=true	88.8	EMGVIAAMR	2	489.249					31368	31522					CSDE1	CSDE1					89.43	89.48					2.229	2.086					0.3537	0.4421					0.3954	0.3187
486	483	Adaptor/scaffold	CSDE1;CSDE1;CSDE1;CSDE1	CSDE1;CSDE1 iso2;CSDE1 iso3;CSDE1 iso2	CSDE1	Cold shock domain-containing protein E1	O75534;O75534-2;O75534-3;O75534-4	http://www.phosphosite.org/proteinAction.do?id=14170&showAllSites=true	88.8	FNISTDRR	3	336.846		15558			16052	16164		CSDE1			CSDE1	CSDE1		49.4			49.36	49.36		2.204			2.64	2.306		0.0872			0.0959	-0.0434		0.161			0.2095	0.1888
487	484	Adaptor/scaffold	CSDE1;CSDE1;CSDE1;CSDE1	CSDE1;CSDE1 iso2;CSDE1 iso3;CSDE1 iso2	CSDE1	Cold shock domain-containing protein E1	O75534;O75534-2;O75534-3;O75534-4	http://www.phosphosite.org/proteinAction.do?id=14170&showAllSites=true	88.8	GDLETLQPGD	2	522.746	45171						CSDE1						128.72						1.214						-2.1074						0.1669						8
488	485	Adaptor/scaffold	CSDE1;CSDE1;CSDE1;CSDE1	CSDE1;CSDE1 iso2;CSDE1 iso3;CSDE1 iso2	CSDE1	Cold shock domain-containing protein E1	O75534;O75534-2;O75534-3;O75534-4	http://www.phosphosite.org/proteinAction.do?id=14170&showAllSites=true	88.8	GPDNSMGFGAER	2	619.267					22204	22332					CSDE1	CSDE1					65.52	65.52					3.959	4.007					0.3478	0.3867					0.7249	0.7145
489	486	Adaptor/scaffold	CSDE1;CSDE1;CSDE1;CSDE1	CSDE1;CSDE1 iso2;CSDE1 iso3;CSDE1 iso2	CSDE1	Cold shock domain-containing protein E1	O75534;O75534-2;O75534-3;O75534-4	http://www.phosphosite.org/proteinAction.do?id=14170&showAllSites=true	88.8	GTVSFHSHSDHR	3	456.213	5086	5335	4837	4666	5610	5677	CSDE1	CSDE1	CSDE1	CSDE1	CSDE1	CSDE1	21.82	21.83	22.26	21.86	21.85	21.74	3.093	3.18	2.119	2.546	3.652	3.527	0.4459	0.2283	0.5974	0.1735	0.4449	0.3228	0.4615	0.4436	0.5904	0.5268	0.4731	0.4785	1
490	487	Adaptor/scaffold	CSDE1;CSDE1;CSDE1;CSDE1	CSDE1;CSDE1 iso2;CSDE1 iso3;CSDE1 iso2	CSDE1	Cold shock domain-containing protein E1	O75534;O75534-2;O75534-3;O75534-4	http://www.phosphosite.org/proteinAction.do?id=14170&showAllSites=true	88.8	IKQEILPEER	2	627.856					20674	20783					CSDE1	CSDE1					61.51	61.47					3.307	3.481					0.6658	0.2691					0.4959	0.516
491	488	Adaptor/scaffold	CSDE1;CSDE1;CSDE1;CSDE1	CSDE1;CSDE1 iso2;CSDE1 iso3;CSDE1 iso2	CSDE1	Cold shock domain-containing protein E1	O75534;O75534-2;O75534-3;O75534-4	http://www.phosphosite.org/proteinAction.do?id=14170&showAllSites=true	88.8	IKQEILPEER	3	418.907	19854	20085		18269	20643	20764	CSDE1	CSDE1		CSDE1	CSDE1	CSDE1	61.57	61.47		61.25	61.43	61.43	2.593	3.41		2.888	3.474	3.319	0.2587	0.2183		-0.0374	0.1127	0.1998	0.3032	0.3715		0.3112	0.3252	0.3644	3
492	489	Adaptor/scaffold	CSDE1;CSDE1;CSDE1;CSDE1	CSDE1;CSDE1 iso2;CSDE1 iso3;CSDE1 iso2	CSDE1	Cold shock domain-containing protein E1	O75534;O75534-2;O75534-3;O75534-4	http://www.phosphosite.org/proteinAction.do?id=14170&showAllSites=true	88.8	IKVDFVIPK	2	529.834						36242						CSDE1						101.68						2.796						0.0877						0.1797
493	490	Adaptor/scaffold	CSDE1;CSDE1;CSDE1;CSDE1	CSDE1;CSDE1 iso2;CSDE1 iso3;CSDE1 iso2	CSDE1	Cold shock domain-containing protein E1	O75534;O75534-2;O75534-3;O75534-4	http://www.phosphosite.org/proteinAction.do?id=14170&showAllSites=true	88.8	IKVDFVIPK	3	353.558					36086	36223					CSDE1	CSDE1					101.64	101.63					3.247	2.989					-0.1717	-0.3058					0.253	0.2751
494	491	Adaptor/scaffold	CSDE1;CSDE1;CSDE1;CSDE1	CSDE1;CSDE1 iso2;CSDE1 iso3;CSDE1 iso2	CSDE1	Cold shock domain-containing protein E1	O75534;O75534-2;O75534-3;O75534-4	http://www.phosphosite.org/proteinAction.do?id=14170&showAllSites=true	88.8	KLFFHVK	3	306.857					21121						CSDE1						62.67						2.105						-0.2024						0.1774
495	492	Adaptor/scaffold	CSDE1;CSDE1;CSDE1;CSDE1	CSDE1;CSDE1 iso2;CSDE1 iso3;CSDE1 iso2	CSDE1	Cold shock domain-containing protein E1	O75534;O75534-2;O75534-3;O75534-4	http://www.phosphosite.org/proteinAction.do?id=14170&showAllSites=true	88.8	LLGYVATLK	2	489.305	34448	34797	32948				CSDE1	CSDE1	CSDE1				100.36	100.55	100.89				2.7	2.096	2.067				0.2915	0.2307	0.2426				0.3163	0.2648	0.1629				1
496	493	Adaptor/scaffold	CSDE1;CSDE1;CSDE1;CSDE1	CSDE1;CSDE1 iso2;CSDE1 iso3;CSDE1 iso2	CSDE1	Cold shock domain-containing protein E1	O75534;O75534-2;O75534-3;O75534-4	http://www.phosphosite.org/proteinAction.do?id=14170&showAllSites=true	88.8	LLPQGTVIFEDISIEHFEGTVTK	3	858.455	53087	53334	51066	50830	54359	54554	CSDE1	CSDE1	CSDE1	CSDE1	CSDE1	CSDE1	149.6	149.59	149.53	149.11	149.32	149.52	5.785	5.342	3.55	3.58	5.252	5.511	1.1717	0.1049	0.5577	1.5357	0.1645	0.2924	0.6673	0.6403	0.6052	0.3908	0.5889	0.6422	1
497	494	Adaptor/scaffold	CSDE1;CSDE1;CSDE1;CSDE1	CSDE1;CSDE1 iso2;CSDE1 iso3;CSDE1 iso2	CSDE1	Cold shock domain-containing protein E1	O75534;O75534-2;O75534-3;O75534-4	http://www.phosphosite.org/proteinAction.do?id=14170&showAllSites=true	88.8	LLPQGTVIFEDISIEHFEGTVTK	3	858.455			51007						CSDE1						149.37						5.904						0.1719						0.6827
498	495	Adaptor/scaffold	CSDE1;CSDE1;CSDE1;CSDE1	CSDE1;CSDE1 iso2;CSDE1 iso3;CSDE1 iso2	CSDE1	Cold shock domain-containing protein E1	O75534;O75534-2;O75534-3;O75534-4	http://www.phosphosite.org/proteinAction.do?id=14170&showAllSites=true	88.8	NGKEVATDVR	2	544.788					7453						CSDE1						26.75						1.883						-0.1812						0.2987
499	496	Adaptor/scaffold	CSDE1;CSDE1;CSDE1;CSDE1	CSDE1;CSDE1 iso2;CSDE1 iso3;CSDE1 iso2	CSDE1	Cold shock domain-containing protein E1	O75534;O75534-2;O75534-3;O75534-4	http://www.phosphosite.org/proteinAction.do?id=14170&showAllSites=true	88.8	NIMLLK	2	366.228					32225						CSDE1						91.65						1.739						0.0116						0.107
500	497	Adaptor/scaffold	CSDE1;CSDE1;CSDE1;CSDE1	CSDE1;CSDE1 iso2;CSDE1 iso3;CSDE1 iso2	CSDE1	Cold shock domain-containing protein E1	O75534;O75534-2;O75534-3;O75534-4	http://www.phosphosite.org/proteinAction.do?id=14170&showAllSites=true	88.8	NITLDDASAPR	2	586.799	23370	23706			24297	24447	CSDE1	CSDE1			CSDE1	CSDE1	70.88	70.99			70.95	71	2.879	2.892			2.907	3.012	-0.0987	0.1435			0.4888	0.4494	0.4714	0.3952			0.4745	0.46	1
501	498	Adaptor/scaffold	CSDE1;CSDE1;CSDE1;CSDE1	CSDE1;CSDE1 iso2;CSDE1 iso3;CSDE1 iso2	CSDE1	Cold shock domain-containing protein E1	O75534;O75534-2;O75534-3;O75534-4	http://www.phosphosite.org/proteinAction.do?id=14170&showAllSites=true	88.8	NQNDPLPGR	2	505.754	14520	14801	13362	13246	15203	15303	CSDE1	CSDE1	CSDE1	CSDE1	CSDE1	CSDE1	47.28	47.4	47.49	47.22	47.14	47.11	2.552	1.922	2.32	1.792	2.551	2.718	-0.0304	-0.1384	0.6824	0.2421	0.1606	0.19	0.3991	0.3831	0.5412	0.4362	0.5157	0.5438	1
502	499	Adaptor/scaffold	CSDE1;CSDE1;CSDE1;CSDE1	CSDE1;CSDE1 iso2;CSDE1 iso3;CSDE1 iso2	CSDE1	Cold shock domain-containing protein E1	O75534;O75534-2;O75534-3;O75534-4	http://www.phosphosite.org/proteinAction.do?id=14170&showAllSites=true	88.8	NQNDPLPGR	2	505.754				13190						CSDE1						47.05						2.37						0.0995						0.5359
503	500	Adaptor/scaffold	CSDE1;CSDE1;CSDE1;CSDE1	CSDE1;CSDE1 iso2;CSDE1 iso3;CSDE1 iso2	CSDE1	Cold shock domain-containing protein E1	O75534;O75534-2;O75534-3;O75534-4	http://www.phosphosite.org/proteinAction.do?id=14170&showAllSites=true	88.8	SKVTLLEGDHVR	4	339.193					18869						CSDE1						56.78						3.574						-0.1694						0.3978
504	501	Adaptor/scaffold	CSDE1;CSDE1;CSDE1;CSDE1	CSDE1;CSDE1 iso2;CSDE1 iso3;CSDE1 iso2	CSDE1	Cold shock domain-containing protein E1	O75534;O75534-2;O75534-3;O75534-4	http://www.phosphosite.org/proteinAction.do?id=14170&showAllSites=true	88.8	THSVNGITEEADPTIYSGK	3	673.66	25345	25706	23942	23698	26367	26486	CSDE1	CSDE1	CSDE1	CSDE1	CSDE1	CSDE1	76.16	76.35	76.52	76.08	76.36	76.34	6.286	6.077	5.453	5.744	6.535	6.301	-0.2857	0.007	0.5341	-0.3776	0.0666	0.1795	0.6634	0.6797	0.6419	0.6873	0.6856	0.6746	1
505	502	Adaptor/scaffold	CSDE1;CSDE1;CSDE1;CSDE1	CSDE1;CSDE1 iso2;CSDE1 iso3;CSDE1 iso2	CSDE1	Cold shock domain-containing protein E1	O75534;O75534-2;O75534-3;O75534-4	http://www.phosphosite.org/proteinAction.do?id=14170&showAllSites=true	88.8	VGDDVEFEVSSDRR	3	537.253		23831			24404	24562		CSDE1			CSDE1	CSDE1		71.32			71.23	71.29		3.583			3.182	3.284		-0.1214			0.0606	0.3277		0.589			0.5309	0.5959
506	503	Adaptor/scaffold	CSDE1;CSDE1;CSDE1;CSDE1	CSDE1;CSDE1 iso2;CSDE1 iso3;CSDE1 iso2	CSDE1	Cold shock domain-containing protein E1	O75534;O75534-2;O75534-3;O75534-4	http://www.phosphosite.org/proteinAction.do?id=14170&showAllSites=true	88.8	VTLLEGDHVR	3	380.212		22127						CSDE1						66.78						2.954						0.0764						0.2105
507	504	Adaptor/scaffold	CSDE1;PCBP1;PCBP2;PCBP2;PCBP2;PCBP2;PCBP2;PCBP2;PCBP2;PCBP2;CSDE1;CSDE1;CSDE1	CSDE1;hnRNP E1;hnRNP E2;hnRNP E2 iso2;hnRNP E2 iso2;hnRNP E2 iso4;hnRNP E2 iso5;hnRNP E2 iso2;hnRNP E2 iso2;hnRNP E2 iso2;CSDE1 iso2;CSDE1 iso3;CSDE1 iso2	CSDE1	Cold shock domain-containing protein E1	O75534;Q15365;Q15366;Q15366-2;Q15366-3;Q15366-4;Q15366-5;Q15366-6;Q15366-7;Q15366-8;O75534-2;O75534-3;O75534-4	http://www.phosphosite.org/proteinAction.do?id=14170&showAllSites=true	88.8	KGESVK	2	324.19	2130	2531			2362	2566	CSDE1	CSDE1			CSDE1	CSDE1	9.94	11.21			9.76	10.44	1.696	2.322			2.117	2.243	-0.3648	-0.3727			-0.1689	-0.1956	0.1077	0.1027			0.0031	0.1041	1
508	505	Adaptor/scaffold	CSDE1;PCBP1;PCBP2;PCBP2;PCBP2;PCBP2;PCBP2;PCBP2;PCBP2;PCBP2;CSDE1;CSDE1;CSDE1	CSDE1;hnRNP E1;hnRNP E2;hnRNP E2 iso2;hnRNP E2 iso2;hnRNP E2 iso4;hnRNP E2 iso5;hnRNP E2 iso2;hnRNP E2 iso2;hnRNP E2 iso2;CSDE1 iso2;CSDE1 iso3;CSDE1 iso2	CSDE1	Cold shock domain-containing protein E1	O75534;Q15365;Q15366;Q15366-2;Q15366-3;Q15366-4;Q15366-5;Q15366-6;Q15366-7;Q15366-8;O75534-2;O75534-3;O75534-4	http://www.phosphosite.org/proteinAction.do?id=14170&showAllSites=true	88.8	KGESVK	2	324.19	2233	2408			2472	2688	CSDE1	CSDE1			CSDE1	CSDE1	10.45	10.67			10.26	10.95	2.197	1.915			2.242	2.051	-0.3223	-0.4319			-0.2208	-0.1793	0.0665	0.0692			0.0867	0.0346	1
509	506	Adaptor/scaffold	CSDE1;PCBP1;PCBP2;PCBP2;PCBP2;PCBP2;PCBP2;PCBP2;PCBP2;PCBP2;CSDE1;CSDE1;CSDE1	CSDE1;hnRNP E1;hnRNP E2;hnRNP E2 iso2;hnRNP E2 iso2;hnRNP E2 iso4;hnRNP E2 iso5;hnRNP E2 iso2;hnRNP E2 iso2;hnRNP E2 iso2;CSDE1 iso2;CSDE1 iso3;CSDE1 iso2	CSDE1	Cold shock domain-containing protein E1	O75534;Q15365;Q15366;Q15366-2;Q15366-3;Q15366-4;Q15366-5;Q15366-6;Q15366-7;Q15366-8;O75534-2;O75534-3;O75534-4	http://www.phosphosite.org/proteinAction.do?id=14170&showAllSites=true	88.8	KGESVK	2	324.19	2337				2715	2444	CSDE1				CSDE1	CSDE1	10.95				11.27	9.94	1.77				2.155	2.084	-0.3962				-0.1647	-0.2285	0.0358				0.0998	0.0779	1
510	507	Adaptor/scaffold	CSDE1;PCBP1;PCBP2;PCBP2;PCBP2;PCBP2;PCBP2;PCBP2;PCBP2;PCBP2;CSDE1;CSDE1;CSDE1	CSDE1;hnRNP E1;hnRNP E2;hnRNP E2 iso2;hnRNP E2 iso2;hnRNP E2 iso4;hnRNP E2 iso5;hnRNP E2 iso2;hnRNP E2 iso2;hnRNP E2 iso2;CSDE1 iso2;CSDE1 iso3;CSDE1 iso2	CSDE1	Cold shock domain-containing protein E1	O75534;Q15365;Q15366;Q15366-2;Q15366-3;Q15366-4;Q15366-5;Q15366-6;Q15366-7;Q15366-8;O75534-2;O75534-3;O75534-4	http://www.phosphosite.org/proteinAction.do?id=14170&showAllSites=true	88.8	KGESVK	2	324.19					2593						CSDE1						10.77						2.536						-0.1725						0.119
511	508	Adaptor/scaffold	CSDE1;SFPQ;SFPQ;CSDE1;CSDE1;CSDE1	CSDE1;PSF;PSF iso2;CSDE1 iso2;CSDE1 iso3;CSDE1 iso2	CSDE1	Cold shock domain-containing protein E1	O75534;P23246;P23246-2;O75534-2;O75534-3;O75534-4	http://www.phosphosite.org/proteinAction.do?id=14170&showAllSites=true	88.8	GFGFIK	2	334.692	32719	33013			33853	33998	CSDE1	CSDE1			CSDE1	CSDE1	95.82	95.86			95.87	95.89	1.763	1.608			1.653	1.559	-0.0244	0.1682			0.0179	-0.0604	0.1518	0.1341			0.0924	0.0458	2
512	509	Adaptor/scaffold	CTNND1;CTNND1;CTNND1;CTNND1;CTNND1;CTNND1;CTNND1;CTNND1	CTNND1 iso3;CTNND1;CTNND1 iso2;CTNND1 iso4;CTNND1 iso10;CTNND1 iso10;CTNND1 iso10;CTNND1 iso10	CTNND1 iso3	Catenin delta-1	O60716-3;O60716;O60716-2;O60716-4;O60716-5;O60716-6;O60716-7;O60716-8	http://www.phosphosite.org/proteinAction.do?id=2632200&showAllSites=true	104.9	EQEAQFEK	2	504.735	10926						CTNND1 iso3						37.57						2.359						-0.8617						0.12						2
513	510	Adaptor/scaffold	CTNND1;CTNND1;CTNND1;CTNND1;CTNND1;CTNND1;CTNND1;CTNND1	CTNND1 iso3;CTNND1;CTNND1 iso2;CTNND1 iso4;CTNND1 iso10;CTNND1 iso10;CTNND1 iso10;CTNND1 iso10	CTNND1 iso3	Catenin delta-1	O60716-3;O60716;O60716-2;O60716-4;O60716-5;O60716-6;O60716-7;O60716-8	http://www.phosphosite.org/proteinAction.do?id=2632200&showAllSites=true	104.9	HVSAQLER	2	470.254	8580	8888	7914	7814	9174	9241	CTNND1 iso3	CTNND1 iso3	CTNND1 iso3	CTNND1 iso3	CTNND1 iso3	CTNND1 iso3	31.22	31.37	31.65	31.36	31.28	31.16	2.567	1.822	2.697	2.07	2.764	2.831	-0.0356	0.2568	-0.398	-0.0236	-0.1497	-0.2751	0.3281	0.2244	0.3889	0.2712	0.4206	0.4008	1
514	511	Adaptor/scaffold	CTNND1;CTNND1;CTNND1;CTNND1;CTNND1;CTNND1;CTNND1;CTNND1;CTNND1;CTNND1;CTNND1;CTNND1;CTNND1;CTNND1;CTNND1;CTNND1	CTNND1 iso3;CTNND1 iso10;CTNND1 iso10;CTNND1 iso10;CTNND1 iso10;CTNND1 iso10;CTNND1 iso10;CTNND1 iso10;CTNND1 iso10;CTNND1 iso2;CTNND1 iso2;CTNND1 iso2;CTNND1 iso2;CTNND1 iso2;CTNND1 iso3;CTNND1 iso3	CTNND1 iso3	Catenin delta-1	O60716-3;O60716-5;O60716-7;O60716-8;O60716-1;O60716-1;O60716-1;O60716-1;O60716-1;O60716-2;O60716-2;O60716-2;O60716-2;O60716-2;O60716-3;O60716-3	http://www.phosphosite.org/proteinAction.do?id=2632200&showAllSites=true	104.9	SGDLGDMEPLKGTTPLMQK	3	673.336	35680	36044		33826	36914	37069	CTNND1 iso3	CTNND1 iso3		CTNND1 iso3	CTNND1 iso3	CTNND1 iso3	103.74	103.98		103.58	103.79	103.83	4.113	3.344		4.586	5.286	5.054	-0.3357	0.4737		-20.7584	-0.868	-1.0075	0.5281	0.5175		0.5712	0.6317	0.6629	1
515	512	Adaptor/scaffold	CTNND1;CTNND1;CTNND1;CTNND1;CTNND1;CTNND1;CTNND1;CTNND1;CTNND1;CTNND1;CTNND1;CTNND1;CTNND1;CTNND1;CTNND1;CTNND1	CTNND1 iso3;CTNND1;CTNND1 iso2;CTNND1 iso4;CTNND1 iso10;CTNND1 iso10;CTNND1 iso10;CTNND1 iso10;CTNND1 iso10;CTNND1 iso10;CTNND1 iso10;CTNND1 iso10;CTNND1 iso10;CTNND1 iso10;CTNND1 iso10;CTNND1 iso10	CTNND1 iso3	Catenin delta-1	O60716-3;O60716;O60716-2;O60716-4;O60716-5;O60716-6;O60716-7;O60716-8;O60716-9;O60716-1;O60716-1;O60716-1;O60716-1;O60716-1;O60716-1;O60716-1	http://www.phosphosite.org/proteinAction.do?id=2632200&showAllSites=true	104.9	FVGDADLER	2	511.251				21294						CTNND1 iso3						69.38						1.706						0.4804						0.416
516	513	Adaptor/scaffold	CTNND1;CTNND1;CTNND1;CTNND1;CTNND1;CTNND1;CTNND1;CTNND1;CTNND1;CTNND1;CTNND1;CTNND1;CTNND1;CTNND1;CTNND1;CTNND1	CTNND1 iso3;CTNND1;CTNND1 iso2;CTNND1 iso10;CTNND1 iso10;CTNND1 iso10;CTNND1 iso10;CTNND1 iso10;CTNND1 iso10;CTNND1 iso10;CTNND1 iso10;CTNND1 iso2;CTNND1 iso2;CTNND1 iso2;CTNND1 iso2;CTNND1 iso2	CTNND1 iso3	Catenin delta-1	O60716-3;O60716;O60716-2;O60716-5;O60716-9;O60716-1;O60716-1;O60716-1;O60716-1;O60716-1;O60716-1;O60716-2;O60716-2;O60716-2;O60716-2;O60716-2	http://www.phosphosite.org/proteinAction.do?id=2632200&showAllSites=true	104.9	SDKKPDREEIQMSNMGSNTK	4	574.523	14069		12984	12808	14832	14905	CTNND1 iso3		CTNND1 iso3	CTNND1 iso3	CTNND1 iso3	CTNND1 iso3	46.1		46.43	45.99	46.17	46.06	6.186		5.008	4.59	4.993	4.767	-0.0551		0.3102	-0.1684	-0.0219	0.0226	0.6534		0.6204	0.5822	0.7	0.6063	1
517	514	Adaptor/scaffold	CTNND1;CTNND1;CTNND1;CTNND1;CTNND1;CTNND1;CTNND1;CTNND1;CTNND1;CTNND1;CTNND1;CTNND1;CTNND1;CTNND1;CTNND1;CTNND1	CTNND1 iso3;CTNND1;CTNND1 iso2;CTNND1 iso10;CTNND1 iso10;CTNND1 iso10;CTNND1 iso10;CTNND1 iso10;CTNND1 iso10;CTNND1 iso10;CTNND1 iso10;CTNND1 iso2;CTNND1 iso2;CTNND1 iso2;CTNND1 iso2;CTNND1 iso2	CTNND1 iso3	Catenin delta-1	O60716-3;O60716;O60716-2;O60716-5;O60716-9;O60716-1;O60716-1;O60716-1;O60716-1;O60716-1;O60716-1;O60716-2;O60716-2;O60716-2;O60716-2;O60716-2	http://www.phosphosite.org/proteinAction.do?id=2632200&showAllSites=true	104.9	SDKKPDREEIQMSNMGSNTK	4	574.523					14803						CTNND1 iso3						46.09						5.542						-0.0219						0.6553
518	515	Adaptor/scaffold	CTNND1;CTNND1;CTNND1;CTNND1;CTNND1;CTNND1;CTNND1;CTNND1;CTNND1;CTNND1;CTNND1;CTNND1;CTNND1;CTNND1;CTNND1;CTNND1	CTNND1 iso3;CTNND1;CTNND1 iso2;CTNND1 iso10;CTNND1 iso10;CTNND1 iso10;CTNND1 iso10;CTNND1 iso10;CTNND1 iso10;CTNND1 iso10;CTNND1 iso10;CTNND1 iso2;CTNND1 iso2;CTNND1 iso2;CTNND1 iso2;CTNND1 iso2	CTNND1 iso3	Catenin delta-1	O60716-3;O60716;O60716-2;O60716-5;O60716-9;O60716-1;O60716-1;O60716-1;O60716-1;O60716-1;O60716-1;O60716-2;O60716-2;O60716-2;O60716-2;O60716-2	http://www.phosphosite.org/proteinAction.do?id=2632200&showAllSites=true	104.9	SLDNNYSTPNER	2	705.318					16359	16493					CTNND1 iso3	CTNND1 iso3					50.18	50.23					3.548	3.539					0.2265	0.0213					0.6107	0.6091
519	516	Adaptor/scaffold	CTNND1;CTNND1;CTNND1;CTNND1;CTNND1;CTNND1;CTNND1;CTNND1;CTNND1;CTNND1;CTNND1;CTNND1;CTNND1;CTNND1;CTNND1;CTNND1;CTNND1;CTNND1;CTNND1;CTNND1;CTNND1;CTNND1;CTNND1;CTNND1	CTNND1 iso3;CTNND1;CTNND1 iso2;CTNND1 iso4;CTNND1 iso10;CTNND1 iso10;CTNND1 iso10;CTNND1 iso10;CTNND1 iso10;CTNND1 iso10;CTNND1 iso10;CTNND1 iso10;CTNND1 iso10;CTNND1 iso10;CTNND1 iso10;CTNND1 iso10;CTNND1 iso10;CTNND1 iso10;CTNND1 iso10;CTNND1 iso2;CTNND1 iso2;CTNND1 iso2;CTNND1 iso2;CTNND1 iso2	CTNND1 iso3	Catenin delta-1	O60716-3;O60716;O60716-2;O60716-4;O60716-5;O60716-6;O60716-7;O60716-8;O60716-9;O60716-1;O60716-1;O60716-1;O60716-1;O60716-1;O60716-1;O60716-1;O60716-1;O60716-1;O60716-1;O60716-2;O60716-2;O60716-2;O60716-2;O60716-2	http://www.phosphosite.org/proteinAction.do?id=2632200&showAllSites=true	104.9	APSRQDVYGPQPQVR	3	566.629	16487	16719		15009	17251	17376	CTNND1 iso3	CTNND1 iso3		CTNND1 iso3	CTNND1 iso3	CTNND1 iso3	52.59	52.54		52.29	52.55	52.57	5.038	4.859		3.461	5.248	5.358	0.0793	0.2909		0.298	0.0453	0.0658	0.6162	0.6138		0.5858	0.6517	0.6031	1
520	517	Adaptor/scaffold	CTNND1;CTNND1;CTNND1;CTNND1;CTNND1;CTNND1;CTNND1;CTNND1;CTNND1;CTNND1;CTNND1;CTNND1;CTNND1;CTNND1;CTNND1;CTNND1;CTNND1;CTNND1;CTNND1;CTNND1;CTNND1;CTNND1;CTNND1;CTNND1	CTNND1 iso3;CTNND1;CTNND1 iso2;CTNND1 iso4;CTNND1 iso10;CTNND1 iso10;CTNND1 iso10;CTNND1 iso10;CTNND1 iso10;CTNND1 iso10;CTNND1 iso10;CTNND1 iso10;CTNND1 iso10;CTNND1 iso10;CTNND1 iso10;CTNND1 iso10;CTNND1 iso10;CTNND1 iso10;CTNND1 iso10;CTNND1 iso2;CTNND1 iso2;CTNND1 iso2;CTNND1 iso2;CTNND1 iso2	CTNND1 iso3	Catenin delta-1	O60716-3;O60716;O60716-2;O60716-4;O60716-5;O60716-6;O60716-7;O60716-8;O60716-9;O60716-1;O60716-1;O60716-1;O60716-1;O60716-1;O60716-1;O60716-1;O60716-1;O60716-1;O60716-1;O60716-2;O60716-2;O60716-2;O60716-2;O60716-2	http://www.phosphosite.org/proteinAction.do?id=2632200&showAllSites=true	104.9	FHPEPYGLEDDQR	3	534.911	23998	24312	22665		24917	25075	CTNND1 iso3	CTNND1 iso3	CTNND1 iso3		CTNND1 iso3	CTNND1 iso3	72.55	72.61	72.94		72.58	72.64	3.987	4.197	3.93		4.095	4.229	0.1712	0.2598	-0.4367		-0.0777	0.0285	0.493	0.5207	0.6333		0.5456	0.5857	1
521	518	Adaptor/scaffold	CTNND1;CTNND1;CTNND1;CTNND1;CTNND1;CTNND1;CTNND1;CTNND1;CTNND1;CTNND1;CTNND1;CTNND1;CTNND1;CTNND1;CTNND1;CTNND1;CTNND1;CTNND1;CTNND1;CTNND1;CTNND1;CTNND1;CTNND1;CTNND1	CTNND1 iso3;CTNND1;CTNND1 iso2;CTNND1 iso4;CTNND1 iso10;CTNND1 iso10;CTNND1 iso10;CTNND1 iso10;CTNND1 iso10;CTNND1 iso10;CTNND1 iso10;CTNND1 iso10;CTNND1 iso10;CTNND1 iso10;CTNND1 iso10;CTNND1 iso10;CTNND1 iso10;CTNND1 iso10;CTNND1 iso10;CTNND1 iso2;CTNND1 iso2;CTNND1 iso2;CTNND1 iso2;CTNND1 iso2	CTNND1 iso3	Catenin delta-1	O60716-3;O60716;O60716-2;O60716-4;O60716-5;O60716-6;O60716-7;O60716-8;O60716-9;O60716-1;O60716-1;O60716-1;O60716-1;O60716-1;O60716-1;O60716-1;O60716-1;O60716-1;O60716-1;O60716-2;O60716-2;O60716-2;O60716-2;O60716-2	http://www.phosphosite.org/proteinAction.do?id=2632200&showAllSites=true	104.9	HYEDGYPGGSDNYGSLSR	3	658.614	21533	21919			22423	22563	CTNND1 iso3	CTNND1 iso3			CTNND1 iso3	CTNND1 iso3	65.97	66.24			66.09	66.12	5.28	5.109			5.783	5.938	0.2463	0.0469			0.0027	0.2495	0.6706	0.6149			0.7287	0.7247	1
522	519	Adaptor/scaffold	CTNND1;CTNND1;CTNND1;CTNND1;CTNND1;CTNND1;CTNND1;CTNND1;CTNND1;CTNND1;CTNND1;CTNND1;CTNND1;CTNND1;CTNND1;CTNND1;CTNND1;CTNND1;CTNND1;CTNND1;CTNND1;CTNND1;CTNND1;CTNND1	CTNND1 iso3;CTNND1;CTNND1 iso2;CTNND1 iso4;CTNND1 iso10;CTNND1 iso10;CTNND1 iso10;CTNND1 iso10;CTNND1 iso10;CTNND1 iso10;CTNND1 iso10;CTNND1 iso10;CTNND1 iso10;CTNND1 iso10;CTNND1 iso10;CTNND1 iso10;CTNND1 iso10;CTNND1 iso10;CTNND1 iso10;CTNND1 iso2;CTNND1 iso2;CTNND1 iso2;CTNND1 iso2;CTNND1 iso2	CTNND1 iso3	Catenin delta-1	O60716-3;O60716;O60716-2;O60716-4;O60716-5;O60716-6;O60716-7;O60716-8;O60716-9;O60716-1;O60716-1;O60716-1;O60716-1;O60716-1;O60716-1;O60716-1;O60716-1;O60716-1;O60716-1;O60716-2;O60716-2;O60716-2;O60716-2;O60716-2	http://www.phosphosite.org/proteinAction.do?id=2632200&showAllSites=true	104.9	QDVYGPQPQVR	2	643.828					19866	19972					CTNND1 iso3	CTNND1 iso3					59.4	59.35					3.843	3.246					0.3255	0.3883					0.5977	0.5011
523	520	Adaptor/scaffold	CTNND1;CTNND1;CTNND1;CTNND1;CTNND1;CTNND1;CTNND1;CTNND1;CTNND1;CTNND1;CTNND1;CTNND1;CTNND1;CTNND1;CTNND1;CTNND1;CTNND1;CTNND1;CTNND1;CTNND1;CTNND1;CTNND1;CTNND1;CTNND1	CTNND1 iso3;CTNND1;CTNND1 iso2;CTNND1 iso4;CTNND1 iso10;CTNND1 iso10;CTNND1 iso10;CTNND1 iso10;CTNND1 iso10;CTNND1 iso10;CTNND1 iso10;CTNND1 iso10;CTNND1 iso10;CTNND1 iso10;CTNND1 iso10;CTNND1 iso10;CTNND1 iso10;CTNND1 iso10;CTNND1 iso10;CTNND1 iso2;CTNND1 iso2;CTNND1 iso2;CTNND1 iso2;CTNND1 iso2	CTNND1 iso3	Catenin delta-1	O60716-3;O60716;O60716-2;O60716-4;O60716-5;O60716-6;O60716-7;O60716-8;O60716-9;O60716-1;O60716-1;O60716-1;O60716-1;O60716-1;O60716-1;O60716-1;O60716-1;O60716-1;O60716-1;O60716-2;O60716-2;O60716-2;O60716-2;O60716-2	http://www.phosphosite.org/proteinAction.do?id=2632200&showAllSites=true	104.9	SYEDMIGEEVPSDQYYWAPLAQHER	3	1005.12						47253						CTNND1 iso3						130.35						6.698						1.5997						0.7768
524	521	Adaptor/scaffold	CTNND1;CTNND1;CTNND1;CTNND1;CTNND1;CTNND1;CTNND1;CTNND1;CTNND1;CTNND1;CTNND1;CTNND1;CTNND1;CTNND1;CTNND1;CTNND1;CTNND1;CTNND1;CTNND1;CTNND1;CTNND1;CTNND1;CTNND1;CTNND1	CTNND1 iso3;CTNND1;CTNND1 iso2;CTNND1 iso4;CTNND1 iso10;CTNND1 iso10;CTNND1 iso10;CTNND1 iso10;CTNND1 iso10;CTNND1 iso10;CTNND1 iso10;CTNND1 iso10;CTNND1 iso10;CTNND1 iso10;CTNND1 iso10;CTNND1 iso10;CTNND1 iso10;CTNND1 iso10;CTNND1 iso10;CTNND1 iso2;CTNND1 iso2;CTNND1 iso2;CTNND1 iso2;CTNND1 iso2	CTNND1 iso3	Catenin delta-1	O60716-3;O60716;O60716-2;O60716-4;O60716-5;O60716-6;O60716-7;O60716-8;O60716-9;O60716-1;O60716-1;O60716-1;O60716-1;O60716-1;O60716-1;O60716-1;O60716-1;O60716-1;O60716-1;O60716-2;O60716-2;O60716-2;O60716-2;O60716-2	http://www.phosphosite.org/proteinAction.do?id=2632200&showAllSites=true	104.9	SYEDMIGEEVPSDQYYWAPLAQHER	3	1005.12						47242						CTNND1 iso3						130.32						7.382						1.5997						0.7792
525	522	Adaptor/scaffold	CTNND1;CTNND1;CTNND1;CTNND1;CTNND1;CTNND1;CTNND1;CTNND1;CTNND1;CTNND1;CTNND1;CTNND1;CTNND1;CTNND1;CTNND1;CTNND1;CTNND1;CTNND1;CTNND1;CTNND1;CTNND1;CTNND1;CTNND1;CTNND1	CTNND1 iso3;CTNND1;CTNND1 iso2;CTNND1 iso4;CTNND1 iso10;CTNND1 iso10;CTNND1 iso10;CTNND1 iso10;CTNND1 iso10;CTNND1 iso10;CTNND1 iso10;CTNND1 iso10;CTNND1 iso10;CTNND1 iso10;CTNND1 iso10;CTNND1 iso10;CTNND1 iso10;CTNND1 iso10;CTNND1 iso10;CTNND1 iso2;CTNND1 iso2;CTNND1 iso2;CTNND1 iso2;CTNND1 iso2	CTNND1 iso3	Catenin delta-1	O60716-3;O60716;O60716-2;O60716-4;O60716-5;O60716-6;O60716-7;O60716-8;O60716-9;O60716-1;O60716-1;O60716-1;O60716-1;O60716-1;O60716-1;O60716-1;O60716-1;O60716-1;O60716-1;O60716-2;O60716-2;O60716-2;O60716-2;O60716-2	http://www.phosphosite.org/proteinAction.do?id=2632200&showAllSites=true	104.9	TVQPVAMGPDGLPVDASSVSNNYIQTLGR	3	996.169	47215	47669			48609	48807	CTNND1 iso3	CTNND1 iso3			CTNND1 iso3	CTNND1 iso3	134.14	134.64			134.21	134.41	7.949	6.218			8.245	8.143	0.6374	-0.4192			0.7235	0.1072	0.6965	0.6242			0.7137	0.7077	1
526	523	Adaptor/scaffold	CTNND1;CTNND1;CTNND1;CTNND1;CTNND1;CTNND1;CTNND1;CTNND1;CTNND1;CTNND1;CTNND1;CTNND1;CTNND1;CTNND1;CTNND1;CTNND1;CTNND1;CTNND1;CTNND1;CTNND1;CTNND1;CTNND1;CTNND1;CTNND1	CTNND1 iso3;CTNND1;CTNND1 iso2;CTNND1 iso4;CTNND1 iso10;CTNND1 iso10;CTNND1 iso10;CTNND1 iso10;CTNND1 iso10;CTNND1 iso10;CTNND1 iso10;CTNND1 iso10;CTNND1 iso10;CTNND1 iso10;CTNND1 iso10;CTNND1 iso10;CTNND1 iso10;CTNND1 iso10;CTNND1 iso10;CTNND1 iso2;CTNND1 iso2;CTNND1 iso2;CTNND1 iso2;CTNND1 iso2	CTNND1 iso3	Catenin delta-1	O60716-3;O60716;O60716-2;O60716-4;O60716-5;O60716-6;O60716-7;O60716-8;O60716-9;O60716-1;O60716-1;O60716-1;O60716-1;O60716-1;O60716-1;O60716-1;O60716-1;O60716-1;O60716-1;O60716-2;O60716-2;O60716-2;O60716-2;O60716-2	http://www.phosphosite.org/proteinAction.do?id=2632200&showAllSites=true	104.9	VGGSSVDLHR	2	513.77					12437						CTNND1 iso3						39.86						3.079						-0.244						0.4118
527	524	Adaptor/scaffold	CTNND1;CTNND1;CTNND1;CTNND1;CTNND1;CTNND1;CTNND1;CTNND1;CTNND1;CTNND1;CTNND1;CTNND1;CTNND1;CTNND1;CTNND1;CTNND1;CTNND1;CTNND1;CTNND1;CTNND1;CTNND1;CTNND1;CTNND1;CTNND1	CTNND1 iso3;CTNND1;CTNND1 iso2;CTNND1 iso4;CTNND1 iso10;CTNND1 iso10;CTNND1 iso10;CTNND1 iso10;CTNND1 iso10;CTNND1 iso10;CTNND1 iso10;CTNND1 iso10;CTNND1 iso10;CTNND1 iso10;CTNND1 iso10;CTNND1 iso10;CTNND1 iso10;CTNND1 iso10;CTNND1 iso10;CTNND1 iso2;CTNND1 iso2;CTNND1 iso2;CTNND1 iso2;CTNND1 iso2	CTNND1 iso3	Catenin delta-1	O60716-3;O60716;O60716-2;O60716-4;O60716-5;O60716-6;O60716-7;O60716-8;O60716-9;O60716-1;O60716-1;O60716-1;O60716-1;O60716-1;O60716-1;O60716-1;O60716-1;O60716-1;O60716-1;O60716-2;O60716-2;O60716-2;O60716-2;O60716-2	http://www.phosphosite.org/proteinAction.do?id=2632200&showAllSites=true	104.9	VGGSSVDLHR	3	342.849	11719	11955		10765	12403	12463	CTNND1 iso3	CTNND1 iso3		CTNND1 iso3	CTNND1 iso3	CTNND1 iso3	39.75	39.69		39.83	39.78	39.63	3.141	3.101		2.615	3.723	3.463	-0.299	-0.434		0.0177	-0.3244	-0.2303	0.4548	0.3869		0.3834	0.4264	0.418	1
528	525	Adaptor/scaffold	CTNND1;CTNND1;CTNND1;CTNND1;CTNND1;CTNND1;CTNND1;CTNND1;CTNND1;CTNND1;CTNND1;CTNND1;CTNND1;CTNND1;CTNND1;CTNND1;CTNND1;CTNND1;CTNND1;CTNND1;CTNND1;CTNND1;CTNND1;CTNND1;CTNND1;CTNND1;CTNND1;CTNND1;CTNND1;CTNND1;CTNND1;CTNND1	CTNND1 iso3;CTNND1;CTNND1 iso2;CTNND1 iso4;CTNND1 iso10;CTNND1 iso10;CTNND1 iso10;CTNND1 iso10;CTNND1 iso10;CTNND1 iso10;CTNND1 iso10;CTNND1 iso10;CTNND1 iso10;CTNND1 iso10;CTNND1 iso10;CTNND1 iso10;CTNND1 iso10;CTNND1 iso10;CTNND1 iso10;CTNND1 iso2;CTNND1 iso2;CTNND1 iso2;CTNND1 iso2;CTNND1 iso2;CTNND1 iso2;CTNND1 iso2;CTNND1 iso2;CTNND1 iso2;CTNND1 iso2;CTNND1 iso3;CTNND1 iso3;CTNND1 iso3	CTNND1 iso3	Catenin delta-1	O60716-3;O60716;O60716-2;O60716-4;O60716-5;O60716-6;O60716-7;O60716-8;O60716-9;O60716-1;O60716-1;O60716-1;O60716-1;O60716-1;O60716-1;O60716-1;O60716-1;O60716-1;O60716-1;O60716-2;O60716-2;O60716-2;O60716-2;O60716-2;O60716-2;O60716-2;O60716-2;O60716-2;O60716-2;O60716-3;O60716-3;O60716-3	http://www.phosphosite.org/proteinAction.do?id=2632200&showAllSites=true	104.9	AAALVLQTIWGYK	2	717.411	51269	51536	49275	49081	52577	52750	CTNND1 iso3	CTNND1 iso3	CTNND1 iso3	CTNND1 iso3	CTNND1 iso3	CTNND1 iso3	144.82	144.85	144.82	144.51	144.64	144.78	4.275	3.807	3.407	3.607	3.992	3.714	0.3348	0.7103	0.1943	0.5511	0.237	0.2301	0.5446	0.5301	0.546	0.5783	0.5799	0.5254	1
529	526	Adaptor/scaffold	CTNND1;CTNND1;CTNND1;CTNND1;CTNND1;CTNND1;CTNND1;CTNND1;CTNND1;CTNND1;CTNND1;CTNND1;CTNND1;CTNND1;CTNND1;CTNND1;CTNND1;CTNND1;CTNND1;CTNND1;CTNND1;CTNND1;CTNND1;CTNND1;CTNND1;CTNND1;CTNND1;CTNND1;CTNND1;CTNND1;CTNND1;CTNND1	CTNND1 iso3;CTNND1;CTNND1 iso2;CTNND1 iso4;CTNND1 iso10;CTNND1 iso10;CTNND1 iso10;CTNND1 iso10;CTNND1 iso10;CTNND1 iso10;CTNND1 iso10;CTNND1 iso10;CTNND1 iso10;CTNND1 iso10;CTNND1 iso10;CTNND1 iso10;CTNND1 iso10;CTNND1 iso10;CTNND1 iso10;CTNND1 iso2;CTNND1 iso2;CTNND1 iso2;CTNND1 iso2;CTNND1 iso2;CTNND1 iso2;CTNND1 iso2;CTNND1 iso2;CTNND1 iso2;CTNND1 iso2;CTNND1 iso3;CTNND1 iso3;CTNND1 iso3	CTNND1 iso3	Catenin delta-1	O60716-3;O60716;O60716-2;O60716-4;O60716-5;O60716-6;O60716-7;O60716-8;O60716-9;O60716-1;O60716-1;O60716-1;O60716-1;O60716-1;O60716-1;O60716-1;O60716-1;O60716-1;O60716-1;O60716-2;O60716-2;O60716-2;O60716-2;O60716-2;O60716-2;O60716-2;O60716-2;O60716-2;O60716-2;O60716-3;O60716-3;O60716-3	http://www.phosphosite.org/proteinAction.do?id=2632200&showAllSites=true	104.9	ALSAIADLLTNEHER	2	826.934	42202						CTNND1 iso3						120.85						3.8						-1.4485						0.6118						1
530	527	Adaptor/scaffold	CTNND1;CTNND1;CTNND1;CTNND1;CTNND1;CTNND1;CTNND1;CTNND1;CTNND1;CTNND1;CTNND1;CTNND1;CTNND1;CTNND1;CTNND1;CTNND1;CTNND1;CTNND1;CTNND1;CTNND1;CTNND1;CTNND1;CTNND1;CTNND1;CTNND1;CTNND1;CTNND1;CTNND1;CTNND1;CTNND1;CTNND1;CTNND1	CTNND1 iso3;CTNND1;CTNND1 iso2;CTNND1 iso4;CTNND1 iso10;CTNND1 iso10;CTNND1 iso10;CTNND1 iso10;CTNND1 iso10;CTNND1 iso10;CTNND1 iso10;CTNND1 iso10;CTNND1 iso10;CTNND1 iso10;CTNND1 iso10;CTNND1 iso10;CTNND1 iso10;CTNND1 iso10;CTNND1 iso10;CTNND1 iso2;CTNND1 iso2;CTNND1 iso2;CTNND1 iso2;CTNND1 iso2;CTNND1 iso2;CTNND1 iso2;CTNND1 iso2;CTNND1 iso2;CTNND1 iso2;CTNND1 iso3;CTNND1 iso3;CTNND1 iso3	CTNND1 iso3	Catenin delta-1	O60716-3;O60716;O60716-2;O60716-4;O60716-5;O60716-6;O60716-7;O60716-8;O60716-9;O60716-1;O60716-1;O60716-1;O60716-1;O60716-1;O60716-1;O60716-1;O60716-1;O60716-1;O60716-1;O60716-2;O60716-2;O60716-2;O60716-2;O60716-2;O60716-2;O60716-2;O60716-2;O60716-2;O60716-2;O60716-3;O60716-3;O60716-3	http://www.phosphosite.org/proteinAction.do?id=2632200&showAllSites=true	104.9	ALSAIADLLTNEHER	3	551.625		42526			43492	43673		CTNND1 iso3			CTNND1 iso3	CTNND1 iso3		121			120.85	120.98		4.684			5.036	5.13		-0.2261			-0.1031	0.0912		0.5353			0.498	0.5432
531	528	Adaptor/scaffold	CTNND1;CTNND1;CTNND1;CTNND1;CTNND1;CTNND1;CTNND1;CTNND1;CTNND1;CTNND1;CTNND1;CTNND1;CTNND1;CTNND1;CTNND1;CTNND1;CTNND1;CTNND1;CTNND1;CTNND1;CTNND1;CTNND1;CTNND1;CTNND1;CTNND1;CTNND1;CTNND1;CTNND1;CTNND1;CTNND1;CTNND1;CTNND1	CTNND1 iso3;CTNND1;CTNND1 iso2;CTNND1 iso4;CTNND1 iso10;CTNND1 iso10;CTNND1 iso10;CTNND1 iso10;CTNND1 iso10;CTNND1 iso10;CTNND1 iso10;CTNND1 iso10;CTNND1 iso10;CTNND1 iso10;CTNND1 iso10;CTNND1 iso10;CTNND1 iso10;CTNND1 iso10;CTNND1 iso10;CTNND1 iso2;CTNND1 iso2;CTNND1 iso2;CTNND1 iso2;CTNND1 iso2;CTNND1 iso2;CTNND1 iso2;CTNND1 iso2;CTNND1 iso2;CTNND1 iso2;CTNND1 iso3;CTNND1 iso3;CTNND1 iso3	CTNND1 iso3	Catenin delta-1	O60716-3;O60716;O60716-2;O60716-4;O60716-5;O60716-6;O60716-7;O60716-8;O60716-9;O60716-1;O60716-1;O60716-1;O60716-1;O60716-1;O60716-1;O60716-1;O60716-1;O60716-1;O60716-1;O60716-2;O60716-2;O60716-2;O60716-2;O60716-2;O60716-2;O60716-2;O60716-2;O60716-2;O60716-2;O60716-3;O60716-3;O60716-3	http://www.phosphosite.org/proteinAction.do?id=2632200&showAllSites=true	104.9	DMDLTEVITGTLWNLSSHDSIK	3	825.741	61569	61801			62908	63075	CTNND1 iso3	CTNND1 iso3			CTNND1 iso3	CTNND1 iso3	172.04	171.95			171.9	171.99	5.785	3.974			7.146	7.179	0.0152	1.0515			0.6543	0.1709	0.6137	0.6157			0.6371	0.6485	1
532	529	Adaptor/scaffold	CTNND1;CTNND1;CTNND1;CTNND1;CTNND1;CTNND1;CTNND1;CTNND1;CTNND1;CTNND1;CTNND1;CTNND1;CTNND1;CTNND1;CTNND1;CTNND1;CTNND1;CTNND1;CTNND1;CTNND1;CTNND1;CTNND1;CTNND1;CTNND1;CTNND1;CTNND1;CTNND1;CTNND1;CTNND1;CTNND1;CTNND1;CTNND1	CTNND1 iso3;CTNND1;CTNND1 iso2;CTNND1 iso4;CTNND1 iso10;CTNND1 iso10;CTNND1 iso10;CTNND1 iso10;CTNND1 iso10;CTNND1 iso10;CTNND1 iso10;CTNND1 iso10;CTNND1 iso10;CTNND1 iso10;CTNND1 iso10;CTNND1 iso10;CTNND1 iso10;CTNND1 iso10;CTNND1 iso10;CTNND1 iso2;CTNND1 iso2;CTNND1 iso2;CTNND1 iso2;CTNND1 iso2;CTNND1 iso2;CTNND1 iso2;CTNND1 iso2;CTNND1 iso2;CTNND1 iso2;CTNND1 iso3;CTNND1 iso3;CTNND1 iso3	CTNND1 iso3	Catenin delta-1	O60716-3;O60716;O60716-2;O60716-4;O60716-5;O60716-6;O60716-7;O60716-8;O60716-9;O60716-1;O60716-1;O60716-1;O60716-1;O60716-1;O60716-1;O60716-1;O60716-1;O60716-1;O60716-1;O60716-2;O60716-2;O60716-2;O60716-2;O60716-2;O60716-2;O60716-2;O60716-2;O60716-2;O60716-2;O60716-3;O60716-3;O60716-3	http://www.phosphosite.org/proteinAction.do?id=2632200&showAllSites=true	104.9	EIPQAER	2	421.722	10173	10438				10868	CTNND1 iso3	CTNND1 iso3				CTNND1 iso3	35.55	35.57				35.45	1.305	1.386				1.396	-0.1403	0.4166				0.4417	0.1169	0.1196				0.1573	2
533	530	Adaptor/scaffold	CTNND1;CTNND1;CTNND1;CTNND1;CTNND1;CTNND1;CTNND1;CTNND1;CTNND1;CTNND1;CTNND1;CTNND1;CTNND1;CTNND1;CTNND1;CTNND1;CTNND1;CTNND1;CTNND1;CTNND1;CTNND1;CTNND1;CTNND1;CTNND1;CTNND1;CTNND1;CTNND1;CTNND1;CTNND1;CTNND1;CTNND1;CTNND1	CTNND1 iso3;CTNND1;CTNND1 iso2;CTNND1 iso4;CTNND1 iso10;CTNND1 iso10;CTNND1 iso10;CTNND1 iso10;CTNND1 iso10;CTNND1 iso10;CTNND1 iso10;CTNND1 iso10;CTNND1 iso10;CTNND1 iso10;CTNND1 iso10;CTNND1 iso10;CTNND1 iso10;CTNND1 iso10;CTNND1 iso10;CTNND1 iso2;CTNND1 iso2;CTNND1 iso2;CTNND1 iso2;CTNND1 iso2;CTNND1 iso2;CTNND1 iso2;CTNND1 iso2;CTNND1 iso2;CTNND1 iso2;CTNND1 iso3;CTNND1 iso3;CTNND1 iso3	CTNND1 iso3	Catenin delta-1	O60716-3;O60716;O60716-2;O60716-4;O60716-5;O60716-6;O60716-7;O60716-8;O60716-9;O60716-1;O60716-1;O60716-1;O60716-1;O60716-1;O60716-1;O60716-1;O60716-1;O60716-1;O60716-1;O60716-2;O60716-2;O60716-2;O60716-2;O60716-2;O60716-2;O60716-2;O60716-2;O60716-2;O60716-2;O60716-3;O60716-3;O60716-3	http://www.phosphosite.org/proteinAction.do?id=2632200&showAllSites=true	104.9	GIPVLVGLLDHPK	3	453.278	46719	46951				48213	CTNND1 iso3	CTNND1 iso3				CTNND1 iso3	132.84	132.76				132.85	3.37	3.586				3.872	0.1889	-0.0627				0.2319	0.6757	0.5706				0.5576	1
534	531	Adaptor/scaffold	CTNND1;CTNND1;CTNND1;CTNND1;CTNND1;CTNND1;CTNND1;CTNND1;CTNND1;CTNND1;CTNND1;CTNND1;CTNND1;CTNND1;CTNND1;CTNND1;CTNND1;CTNND1;CTNND1;CTNND1;CTNND1;CTNND1;CTNND1;CTNND1;CTNND1;CTNND1;CTNND1;CTNND1;CTNND1;CTNND1;CTNND1;CTNND1	CTNND1 iso3;CTNND1;CTNND1 iso2;CTNND1 iso4;CTNND1 iso10;CTNND1 iso10;CTNND1 iso10;CTNND1 iso10;CTNND1 iso10;CTNND1 iso10;CTNND1 iso10;CTNND1 iso10;CTNND1 iso10;CTNND1 iso10;CTNND1 iso10;CTNND1 iso10;CTNND1 iso10;CTNND1 iso10;CTNND1 iso10;CTNND1 iso2;CTNND1 iso2;CTNND1 iso2;CTNND1 iso2;CTNND1 iso2;CTNND1 iso2;CTNND1 iso2;CTNND1 iso2;CTNND1 iso2;CTNND1 iso2;CTNND1 iso3;CTNND1 iso3;CTNND1 iso3	CTNND1 iso3	Catenin delta-1	O60716-3;O60716;O60716-2;O60716-4;O60716-5;O60716-6;O60716-7;O60716-8;O60716-9;O60716-1;O60716-1;O60716-1;O60716-1;O60716-1;O60716-1;O60716-1;O60716-1;O60716-1;O60716-1;O60716-2;O60716-2;O60716-2;O60716-2;O60716-2;O60716-2;O60716-2;O60716-2;O60716-2;O60716-2;O60716-3;O60716-3;O60716-3	http://www.phosphosite.org/proteinAction.do?id=2632200&showAllSites=true	104.9	GKKPIEDPANDTVDFPK	3	624.323					23995						CTNND1 iso3						70.17						6.613						0.2687						0.6456
535	532	Adaptor/scaffold	CTNND1;CTNND1;CTNND1;CTNND1;CTNND1;CTNND1;CTNND1;CTNND1;CTNND1;CTNND1;CTNND1;CTNND1;CTNND1;CTNND1;CTNND1;CTNND1;CTNND1;CTNND1;CTNND1;CTNND1;CTNND1;CTNND1;CTNND1;CTNND1;CTNND1;CTNND1;CTNND1;CTNND1;CTNND1;CTNND1;CTNND1;CTNND1	CTNND1 iso3;CTNND1;CTNND1 iso2;CTNND1 iso4;CTNND1 iso10;CTNND1 iso10;CTNND1 iso10;CTNND1 iso10;CTNND1 iso10;CTNND1 iso10;CTNND1 iso10;CTNND1 iso10;CTNND1 iso10;CTNND1 iso10;CTNND1 iso10;CTNND1 iso10;CTNND1 iso10;CTNND1 iso10;CTNND1 iso10;CTNND1 iso2;CTNND1 iso2;CTNND1 iso2;CTNND1 iso2;CTNND1 iso2;CTNND1 iso2;CTNND1 iso2;CTNND1 iso2;CTNND1 iso2;CTNND1 iso2;CTNND1 iso3;CTNND1 iso3;CTNND1 iso3	CTNND1 iso3	Catenin delta-1	O60716-3;O60716;O60716-2;O60716-4;O60716-5;O60716-6;O60716-7;O60716-8;O60716-9;O60716-1;O60716-1;O60716-1;O60716-1;O60716-1;O60716-1;O60716-1;O60716-1;O60716-1;O60716-1;O60716-2;O60716-2;O60716-2;O60716-2;O60716-2;O60716-2;O60716-2;O60716-2;O60716-2;O60716-2;O60716-3;O60716-3;O60716-3	http://www.phosphosite.org/proteinAction.do?id=2632200&showAllSites=true	104.9	GKKPIEDPANDTVDFPKR	4	507.519	19389	19669	18053	17839	20280	20352	CTNND1 iso3	CTNND1 iso3	CTNND1 iso3	CTNND1 iso3	CTNND1 iso3	CTNND1 iso3	60.34	60.37	60.57	60.1	60.48	60.34	7.088	5.225	5.371	5.301	5.139	4.862	-0.5577	-0.2793	0.1247	-0.2087	0.0168	0.0022	0.6336	0.5567	0.6447	0.5702	0.6443	0.6314	1
536	533	Adaptor/scaffold	CTNND1;CTNND1;CTNND1;CTNND1;CTNND1;CTNND1;CTNND1;CTNND1;CTNND1;CTNND1;CTNND1;CTNND1;CTNND1;CTNND1;CTNND1;CTNND1;CTNND1;CTNND1;CTNND1;CTNND1;CTNND1;CTNND1;CTNND1;CTNND1;CTNND1;CTNND1;CTNND1;CTNND1;CTNND1;CTNND1;CTNND1;CTNND1	CTNND1 iso3;CTNND1;CTNND1 iso2;CTNND1 iso4;CTNND1 iso10;CTNND1 iso10;CTNND1 iso10;CTNND1 iso10;CTNND1 iso10;CTNND1 iso10;CTNND1 iso10;CTNND1 iso10;CTNND1 iso10;CTNND1 iso10;CTNND1 iso10;CTNND1 iso10;CTNND1 iso10;CTNND1 iso10;CTNND1 iso10;CTNND1 iso2;CTNND1 iso2;CTNND1 iso2;CTNND1 iso2;CTNND1 iso2;CTNND1 iso2;CTNND1 iso2;CTNND1 iso2;CTNND1 iso2;CTNND1 iso2;CTNND1 iso3;CTNND1 iso3;CTNND1 iso3	CTNND1 iso3	Catenin delta-1	O60716-3;O60716;O60716-2;O60716-4;O60716-5;O60716-6;O60716-7;O60716-8;O60716-9;O60716-1;O60716-1;O60716-1;O60716-1;O60716-1;O60716-1;O60716-1;O60716-1;O60716-1;O60716-1;O60716-2;O60716-2;O60716-2;O60716-2;O60716-2;O60716-2;O60716-2;O60716-2;O60716-2;O60716-2;O60716-3;O60716-3;O60716-3	http://www.phosphosite.org/proteinAction.do?id=2632200&showAllSites=true	104.9	GKKPIEDPANDTVDFPKR	4	507.519					20209	20328					CTNND1 iso3	CTNND1 iso3					60.29	60.28					6.456	5.012					0.095	0.3948					0.6695	0.6443
537	534	Adaptor/scaffold	CTNND1;CTNND1;CTNND1;CTNND1;CTNND1;CTNND1;CTNND1;CTNND1;CTNND1;CTNND1;CTNND1;CTNND1;CTNND1;CTNND1;CTNND1;CTNND1;CTNND1;CTNND1;CTNND1;CTNND1;CTNND1;CTNND1;CTNND1;CTNND1;CTNND1;CTNND1;CTNND1;CTNND1;CTNND1;CTNND1;CTNND1;CTNND1	CTNND1 iso3;CTNND1;CTNND1 iso2;CTNND1 iso4;CTNND1 iso10;CTNND1 iso10;CTNND1 iso10;CTNND1 iso10;CTNND1 iso10;CTNND1 iso10;CTNND1 iso10;CTNND1 iso10;CTNND1 iso10;CTNND1 iso10;CTNND1 iso10;CTNND1 iso10;CTNND1 iso10;CTNND1 iso10;CTNND1 iso10;CTNND1 iso2;CTNND1 iso2;CTNND1 iso2;CTNND1 iso2;CTNND1 iso2;CTNND1 iso2;CTNND1 iso2;CTNND1 iso2;CTNND1 iso2;CTNND1 iso2;CTNND1 iso3;CTNND1 iso3;CTNND1 iso3	CTNND1 iso3	Catenin delta-1	O60716-3;O60716;O60716-2;O60716-4;O60716-5;O60716-6;O60716-7;O60716-8;O60716-9;O60716-1;O60716-1;O60716-1;O60716-1;O60716-1;O60716-1;O60716-1;O60716-1;O60716-1;O60716-1;O60716-2;O60716-2;O60716-2;O60716-2;O60716-2;O60716-2;O60716-2;O60716-2;O60716-2;O60716-2;O60716-3;O60716-3;O60716-3	http://www.phosphosite.org/proteinAction.do?id=2632200&showAllSites=true	104.9	GSLASLDSLR	2	509.78					32774						CTNND1 iso3						93.07						2.982						-0.08						0.3118
538	535	Adaptor/scaffold	CTNND1;CTNND1;CTNND1;CTNND1;CTNND1;CTNND1;CTNND1;CTNND1;CTNND1;CTNND1;CTNND1;CTNND1;CTNND1;CTNND1;CTNND1;CTNND1;CTNND1;CTNND1;CTNND1;CTNND1;CTNND1;CTNND1;CTNND1;CTNND1;CTNND1;CTNND1;CTNND1;CTNND1;CTNND1;CTNND1;CTNND1;CTNND1	CTNND1 iso3;CTNND1;CTNND1 iso2;CTNND1 iso4;CTNND1 iso10;CTNND1 iso10;CTNND1 iso10;CTNND1 iso10;CTNND1 iso10;CTNND1 iso10;CTNND1 iso10;CTNND1 iso10;CTNND1 iso10;CTNND1 iso10;CTNND1 iso10;CTNND1 iso10;CTNND1 iso10;CTNND1 iso10;CTNND1 iso10;CTNND1 iso2;CTNND1 iso2;CTNND1 iso2;CTNND1 iso2;CTNND1 iso2;CTNND1 iso2;CTNND1 iso2;CTNND1 iso2;CTNND1 iso2;CTNND1 iso2;CTNND1 iso3;CTNND1 iso3;CTNND1 iso3	CTNND1 iso3	Catenin delta-1	O60716-3;O60716;O60716-2;O60716-4;O60716-5;O60716-6;O60716-7;O60716-8;O60716-9;O60716-1;O60716-1;O60716-1;O60716-1;O60716-1;O60716-1;O60716-1;O60716-1;O60716-1;O60716-1;O60716-2;O60716-2;O60716-2;O60716-2;O60716-2;O60716-2;O60716-2;O60716-2;O60716-2;O60716-2;O60716-3;O60716-3;O60716-3	http://www.phosphosite.org/proteinAction.do?id=2632200&showAllSites=true	104.9	GYELLFQPEVVR	2	725.39	45730				47084	47303	CTNND1 iso3				CTNND1 iso3	CTNND1 iso3	130.21				130.23	130.47	2.96				2.744	2.754	0.6603				0.9731	0.9026	0.5304				0.4721	0.4911	1
539	536	Adaptor/scaffold	CTNND1;CTNND1;CTNND1;CTNND1;CTNND1;CTNND1;CTNND1;CTNND1;CTNND1;CTNND1;CTNND1;CTNND1;CTNND1;CTNND1;CTNND1;CTNND1;CTNND1;CTNND1;CTNND1;CTNND1;CTNND1;CTNND1;CTNND1;CTNND1;CTNND1;CTNND1;CTNND1;CTNND1;CTNND1;CTNND1;CTNND1;CTNND1	CTNND1 iso3;CTNND1;CTNND1 iso2;CTNND1 iso4;CTNND1 iso10;CTNND1 iso10;CTNND1 iso10;CTNND1 iso10;CTNND1 iso10;CTNND1 iso10;CTNND1 iso10;CTNND1 iso10;CTNND1 iso10;CTNND1 iso10;CTNND1 iso10;CTNND1 iso10;CTNND1 iso10;CTNND1 iso10;CTNND1 iso10;CTNND1 iso2;CTNND1 iso2;CTNND1 iso2;CTNND1 iso2;CTNND1 iso2;CTNND1 iso2;CTNND1 iso2;CTNND1 iso2;CTNND1 iso2;CTNND1 iso2;CTNND1 iso3;CTNND1 iso3;CTNND1 iso3	CTNND1 iso3	Catenin delta-1	O60716-3;O60716;O60716-2;O60716-4;O60716-5;O60716-6;O60716-7;O60716-8;O60716-9;O60716-1;O60716-1;O60716-1;O60716-1;O60716-1;O60716-1;O60716-1;O60716-1;O60716-1;O60716-1;O60716-2;O60716-2;O60716-2;O60716-2;O60716-2;O60716-2;O60716-2;O60716-2;O60716-2;O60716-2;O60716-3;O60716-3;O60716-3	http://www.phosphosite.org/proteinAction.do?id=2632200&showAllSites=true	104.9	HAIPNLVK	2	446.274	18887	19080			19633	19718	CTNND1 iso3	CTNND1 iso3			CTNND1 iso3	CTNND1 iso3	59.01	58.81			58.79	58.68	2.947	2.868			2.939	2.91	0.5784	0.2049			0.0778	0.0961	0.3268	0.3258			0.3399	0.3355	1
540	537	Adaptor/scaffold	CTNND1;CTNND1;CTNND1;CTNND1;CTNND1;CTNND1;CTNND1;CTNND1;CTNND1;CTNND1;CTNND1;CTNND1;CTNND1;CTNND1;CTNND1;CTNND1;CTNND1;CTNND1;CTNND1;CTNND1;CTNND1;CTNND1;CTNND1;CTNND1;CTNND1;CTNND1;CTNND1;CTNND1;CTNND1;CTNND1;CTNND1;CTNND1	CTNND1 iso3;CTNND1;CTNND1 iso2;CTNND1 iso4;CTNND1 iso10;CTNND1 iso10;CTNND1 iso10;CTNND1 iso10;CTNND1 iso10;CTNND1 iso10;CTNND1 iso10;CTNND1 iso10;CTNND1 iso10;CTNND1 iso10;CTNND1 iso10;CTNND1 iso10;CTNND1 iso10;CTNND1 iso10;CTNND1 iso10;CTNND1 iso2;CTNND1 iso2;CTNND1 iso2;CTNND1 iso2;CTNND1 iso2;CTNND1 iso2;CTNND1 iso2;CTNND1 iso2;CTNND1 iso2;CTNND1 iso2;CTNND1 iso3;CTNND1 iso3;CTNND1 iso3	CTNND1 iso3	Catenin delta-1	O60716-3;O60716;O60716-2;O60716-4;O60716-5;O60716-6;O60716-7;O60716-8;O60716-9;O60716-1;O60716-1;O60716-1;O60716-1;O60716-1;O60716-1;O60716-1;O60716-1;O60716-1;O60716-1;O60716-2;O60716-2;O60716-2;O60716-2;O60716-2;O60716-2;O60716-2;O60716-2;O60716-2;O60716-2;O60716-3;O60716-3;O60716-3	http://www.phosphosite.org/proteinAction.do?id=2632200&showAllSites=true	104.9	IYISLLK	2	425.276	39199	39486			40493	40627	CTNND1 iso3	CTNND1 iso3			CTNND1 iso3	CTNND1 iso3	112.98	113.01			113.07	113.06	2.235	2.097			2.035	2.075	-0.1342	0.1022			0.0574	0.303	0.0584	0.113			0.1082	0.1152	1
541	538	Adaptor/scaffold	CTNND1;CTNND1;CTNND1;CTNND1;CTNND1;CTNND1;CTNND1;CTNND1;CTNND1;CTNND1;CTNND1;CTNND1;CTNND1;CTNND1;CTNND1;CTNND1;CTNND1;CTNND1;CTNND1;CTNND1;CTNND1;CTNND1;CTNND1;CTNND1;CTNND1;CTNND1;CTNND1;CTNND1;CTNND1;CTNND1;CTNND1;CTNND1	CTNND1 iso3;CTNND1;CTNND1 iso2;CTNND1 iso4;CTNND1 iso10;CTNND1 iso10;CTNND1 iso10;CTNND1 iso10;CTNND1 iso10;CTNND1 iso10;CTNND1 iso10;CTNND1 iso10;CTNND1 iso10;CTNND1 iso10;CTNND1 iso10;CTNND1 iso10;CTNND1 iso10;CTNND1 iso10;CTNND1 iso10;CTNND1 iso2;CTNND1 iso2;CTNND1 iso2;CTNND1 iso2;CTNND1 iso2;CTNND1 iso2;CTNND1 iso2;CTNND1 iso2;CTNND1 iso2;CTNND1 iso2;CTNND1 iso3;CTNND1 iso3;CTNND1 iso3	CTNND1 iso3	Catenin delta-1	O60716-3;O60716;O60716-2;O60716-4;O60716-5;O60716-6;O60716-7;O60716-8;O60716-9;O60716-1;O60716-1;O60716-1;O60716-1;O60716-1;O60716-1;O60716-1;O60716-1;O60716-1;O60716-1;O60716-2;O60716-2;O60716-2;O60716-2;O60716-2;O60716-2;O60716-2;O60716-2;O60716-2;O60716-2;O60716-3;O60716-3;O60716-3	http://www.phosphosite.org/proteinAction.do?id=2632200&showAllSites=true	104.9	LKGIPVLVGLLDHPK	3	533.671					46061						CTNND1 iso3						127.58						5.35						0.5434						0.5865
542	539	Adaptor/scaffold	CTNND1;CTNND1;CTNND1;CTNND1;CTNND1;CTNND1;CTNND1;CTNND1;CTNND1;CTNND1;CTNND1;CTNND1;CTNND1;CTNND1;CTNND1;CTNND1;CTNND1;CTNND1;CTNND1;CTNND1;CTNND1;CTNND1;CTNND1;CTNND1;CTNND1;CTNND1;CTNND1;CTNND1;CTNND1;CTNND1;CTNND1;CTNND1	CTNND1 iso3;CTNND1;CTNND1 iso2;CTNND1 iso4;CTNND1 iso10;CTNND1 iso10;CTNND1 iso10;CTNND1 iso10;CTNND1 iso10;CTNND1 iso10;CTNND1 iso10;CTNND1 iso10;CTNND1 iso10;CTNND1 iso10;CTNND1 iso10;CTNND1 iso10;CTNND1 iso10;CTNND1 iso10;CTNND1 iso10;CTNND1 iso2;CTNND1 iso2;CTNND1 iso2;CTNND1 iso2;CTNND1 iso2;CTNND1 iso2;CTNND1 iso2;CTNND1 iso2;CTNND1 iso2;CTNND1 iso2;CTNND1 iso3;CTNND1 iso3;CTNND1 iso3	CTNND1 iso3	Catenin delta-1	O60716-3;O60716;O60716-2;O60716-4;O60716-5;O60716-6;O60716-7;O60716-8;O60716-9;O60716-1;O60716-1;O60716-1;O60716-1;O60716-1;O60716-1;O60716-1;O60716-1;O60716-1;O60716-1;O60716-2;O60716-2;O60716-2;O60716-2;O60716-2;O60716-2;O60716-2;O60716-2;O60716-2;O60716-2;O60716-3;O60716-3;O60716-3	http://www.phosphosite.org/proteinAction.do?id=2632200&showAllSites=true	104.9	LRETQGIEK	2	537.301					9366						CTNND1 iso3						31.78						2.125						0.2065						0.1052
543	540	Adaptor/scaffold	CTNND1;CTNND1;CTNND1;CTNND1;CTNND1;CTNND1;CTNND1;CTNND1;CTNND1;CTNND1;CTNND1;CTNND1;CTNND1;CTNND1;CTNND1;CTNND1;CTNND1;CTNND1;CTNND1;CTNND1;CTNND1;CTNND1;CTNND1;CTNND1;CTNND1;CTNND1;CTNND1;CTNND1;CTNND1;CTNND1;CTNND1;CTNND1	CTNND1 iso3;CTNND1;CTNND1 iso2;CTNND1 iso4;CTNND1 iso10;CTNND1 iso10;CTNND1 iso10;CTNND1 iso10;CTNND1 iso10;CTNND1 iso10;CTNND1 iso10;CTNND1 iso10;CTNND1 iso10;CTNND1 iso10;CTNND1 iso10;CTNND1 iso10;CTNND1 iso10;CTNND1 iso10;CTNND1 iso10;CTNND1 iso2;CTNND1 iso2;CTNND1 iso2;CTNND1 iso2;CTNND1 iso2;CTNND1 iso2;CTNND1 iso2;CTNND1 iso2;CTNND1 iso2;CTNND1 iso2;CTNND1 iso3;CTNND1 iso3;CTNND1 iso3	CTNND1 iso3	Catenin delta-1	O60716-3;O60716;O60716-2;O60716-4;O60716-5;O60716-6;O60716-7;O60716-8;O60716-9;O60716-1;O60716-1;O60716-1;O60716-1;O60716-1;O60716-1;O60716-1;O60716-1;O60716-1;O60716-1;O60716-2;O60716-2;O60716-2;O60716-2;O60716-2;O60716-2;O60716-2;O60716-2;O60716-2;O60716-2;O60716-3;O60716-3;O60716-3	http://www.phosphosite.org/proteinAction.do?id=2632200&showAllSites=true	104.9	LRETQGIEK	3	358.536						9402						CTNND1 iso3						31.58						2.902						0.2127						0.1424
544	541	Adaptor/scaffold	CTNND1;CTNND1;CTNND1;CTNND1;CTNND1;CTNND1;CTNND1;CTNND1;CTNND1;CTNND1;CTNND1;CTNND1;CTNND1;CTNND1;CTNND1;CTNND1;CTNND1;CTNND1;CTNND1;CTNND1;CTNND1;CTNND1;CTNND1;CTNND1;CTNND1;CTNND1;CTNND1;CTNND1;CTNND1;CTNND1;CTNND1;CTNND1	CTNND1 iso3;CTNND1;CTNND1 iso2;CTNND1 iso4;CTNND1 iso10;CTNND1 iso10;CTNND1 iso10;CTNND1 iso10;CTNND1 iso10;CTNND1 iso10;CTNND1 iso10;CTNND1 iso10;CTNND1 iso10;CTNND1 iso10;CTNND1 iso10;CTNND1 iso10;CTNND1 iso10;CTNND1 iso10;CTNND1 iso10;CTNND1 iso2;CTNND1 iso2;CTNND1 iso2;CTNND1 iso2;CTNND1 iso2;CTNND1 iso2;CTNND1 iso2;CTNND1 iso2;CTNND1 iso2;CTNND1 iso2;CTNND1 iso3;CTNND1 iso3;CTNND1 iso3	CTNND1 iso3	Catenin delta-1	O60716-3;O60716;O60716-2;O60716-4;O60716-5;O60716-6;O60716-7;O60716-8;O60716-9;O60716-1;O60716-1;O60716-1;O60716-1;O60716-1;O60716-1;O60716-1;O60716-1;O60716-1;O60716-1;O60716-2;O60716-2;O60716-2;O60716-2;O60716-2;O60716-2;O60716-2;O60716-2;O60716-2;O60716-2;O60716-3;O60716-3;O60716-3	http://www.phosphosite.org/proteinAction.do?id=2632200&showAllSites=true	104.9	NLAVDAR	2	379.711	13805	14028			14497	14579	CTNND1 iso3	CTNND1 iso3			CTNND1 iso3	CTNND1 iso3	45.4	45.36			45.3	45.22	1.817	1.815			1.828	1.864	-0.1519	-0.3579			-0.1202	0.0313	0.1342	0.1345			0.1441	0.149	1
545	542	Adaptor/scaffold	CTNND1;CTNND1;CTNND1;CTNND1;CTNND1;CTNND1;CTNND1;CTNND1;CTNND1;CTNND1;CTNND1;CTNND1;CTNND1;CTNND1;CTNND1;CTNND1;CTNND1;CTNND1;CTNND1;CTNND1;CTNND1;CTNND1;CTNND1;CTNND1;CTNND1;CTNND1;CTNND1;CTNND1;CTNND1;CTNND1;CTNND1;CTNND1	CTNND1 iso3;CTNND1;CTNND1 iso2;CTNND1 iso4;CTNND1 iso10;CTNND1 iso10;CTNND1 iso10;CTNND1 iso10;CTNND1 iso10;CTNND1 iso10;CTNND1 iso10;CTNND1 iso10;CTNND1 iso10;CTNND1 iso10;CTNND1 iso10;CTNND1 iso10;CTNND1 iso10;CTNND1 iso10;CTNND1 iso10;CTNND1 iso2;CTNND1 iso2;CTNND1 iso2;CTNND1 iso2;CTNND1 iso2;CTNND1 iso2;CTNND1 iso2;CTNND1 iso2;CTNND1 iso2;CTNND1 iso2;CTNND1 iso3;CTNND1 iso3;CTNND1 iso3	CTNND1 iso3	Catenin delta-1	O60716-3;O60716;O60716-2;O60716-4;O60716-5;O60716-6;O60716-7;O60716-8;O60716-9;O60716-1;O60716-1;O60716-1;O60716-1;O60716-1;O60716-1;O60716-1;O60716-1;O60716-1;O60716-1;O60716-2;O60716-2;O60716-2;O60716-2;O60716-2;O60716-2;O60716-2;O60716-2;O60716-2;O60716-2;O60716-3;O60716-3;O60716-3	http://www.phosphosite.org/proteinAction.do?id=2632200&showAllSites=true	104.9	NLSYQVHR	2	508.767	14015				14736		CTNND1 iso3				CTNND1 iso3		45.95				45.92		1.723				1.332		-0.8495				-0.0627		0.1744				0.0848		1
546	543	Adaptor/scaffold	CTNND1;CTNND1;CTNND1;CTNND1;CTNND1;CTNND1;CTNND1;CTNND1;CTNND1;CTNND1;CTNND1;CTNND1;CTNND1;CTNND1;CTNND1;CTNND1;CTNND1;CTNND1;CTNND1;CTNND1;CTNND1;CTNND1;CTNND1;CTNND1;CTNND1;CTNND1;CTNND1;CTNND1;CTNND1;CTNND1;CTNND1;CTNND1	CTNND1 iso3;CTNND1;CTNND1 iso2;CTNND1 iso4;CTNND1 iso10;CTNND1 iso10;CTNND1 iso10;CTNND1 iso10;CTNND1 iso10;CTNND1 iso10;CTNND1 iso10;CTNND1 iso10;CTNND1 iso10;CTNND1 iso10;CTNND1 iso10;CTNND1 iso10;CTNND1 iso10;CTNND1 iso10;CTNND1 iso10;CTNND1 iso2;CTNND1 iso2;CTNND1 iso2;CTNND1 iso2;CTNND1 iso2;CTNND1 iso2;CTNND1 iso2;CTNND1 iso2;CTNND1 iso2;CTNND1 iso2;CTNND1 iso3;CTNND1 iso3;CTNND1 iso3	CTNND1 iso3	Catenin delta-1	O60716-3;O60716;O60716-2;O60716-4;O60716-5;O60716-6;O60716-7;O60716-8;O60716-9;O60716-1;O60716-1;O60716-1;O60716-1;O60716-1;O60716-1;O60716-1;O60716-1;O60716-1;O60716-1;O60716-2;O60716-2;O60716-2;O60716-2;O60716-2;O60716-2;O60716-2;O60716-2;O60716-2;O60716-2;O60716-3;O60716-3;O60716-3	http://www.phosphosite.org/proteinAction.do?id=2632200&showAllSites=true	104.9	NLSYQVHR	3	339.514		14239			14711	14789		CTNND1 iso3			CTNND1 iso3	CTNND1 iso3		45.92			45.85	45.76		2.579			2.563	2.628		-0.3578			-0.1134	-0.2084		0.0618			0.1109	0.0753
547	544	Adaptor/scaffold	CTNND1;CTNND1;CTNND1;CTNND1;CTNND1;CTNND1;CTNND1;CTNND1;CTNND1;CTNND1;CTNND1;CTNND1;CTNND1;CTNND1;CTNND1;CTNND1;CTNND1;CTNND1;CTNND1;CTNND1;CTNND1;CTNND1;CTNND1;CTNND1;CTNND1;CTNND1;CTNND1;CTNND1;CTNND1;CTNND1;CTNND1;CTNND1	CTNND1 iso3;CTNND1;CTNND1 iso2;CTNND1 iso4;CTNND1 iso10;CTNND1 iso10;CTNND1 iso10;CTNND1 iso10;CTNND1 iso10;CTNND1 iso10;CTNND1 iso10;CTNND1 iso10;CTNND1 iso10;CTNND1 iso10;CTNND1 iso10;CTNND1 iso10;CTNND1 iso10;CTNND1 iso10;CTNND1 iso10;CTNND1 iso2;CTNND1 iso2;CTNND1 iso2;CTNND1 iso2;CTNND1 iso2;CTNND1 iso2;CTNND1 iso2;CTNND1 iso2;CTNND1 iso2;CTNND1 iso2;CTNND1 iso3;CTNND1 iso3;CTNND1 iso3	CTNND1 iso3	Catenin delta-1	O60716-3;O60716;O60716-2;O60716-4;O60716-5;O60716-6;O60716-7;O60716-8;O60716-9;O60716-1;O60716-1;O60716-1;O60716-1;O60716-1;O60716-1;O60716-1;O60716-1;O60716-1;O60716-1;O60716-2;O60716-2;O60716-2;O60716-2;O60716-2;O60716-2;O60716-2;O60716-2;O60716-2;O60716-2;O60716-3;O60716-3;O60716-3	http://www.phosphosite.org/proteinAction.do?id=2632200&showAllSites=true	104.9	QPELPEVIAMLGFR	2	800.432					62009	62186					CTNND1 iso3	CTNND1 iso3					169.52	169.64					2.978	2.818					0.3172	0.5505					0.5293	0.5629
548	545	Adaptor/scaffold	CTNND1;CTNND1;CTNND1;CTNND1;CTNND1;CTNND1;CTNND1;CTNND1;CTNND1;CTNND1;CTNND1;CTNND1;CTNND1;CTNND1;CTNND1;CTNND1;CTNND1;CTNND1;CTNND1;CTNND1;CTNND1;CTNND1;CTNND1;CTNND1;CTNND1;CTNND1;CTNND1;CTNND1;CTNND1;CTNND1;CTNND1;CTNND1	CTNND1 iso3;CTNND1;CTNND1 iso2;CTNND1 iso4;CTNND1 iso10;CTNND1 iso10;CTNND1 iso10;CTNND1 iso10;CTNND1 iso10;CTNND1 iso10;CTNND1 iso10;CTNND1 iso10;CTNND1 iso10;CTNND1 iso10;CTNND1 iso10;CTNND1 iso10;CTNND1 iso10;CTNND1 iso10;CTNND1 iso10;CTNND1 iso2;CTNND1 iso2;CTNND1 iso2;CTNND1 iso2;CTNND1 iso2;CTNND1 iso2;CTNND1 iso2;CTNND1 iso2;CTNND1 iso2;CTNND1 iso2;CTNND1 iso3;CTNND1 iso3;CTNND1 iso3	CTNND1 iso3	Catenin delta-1	O60716-3;O60716;O60716-2;O60716-4;O60716-5;O60716-6;O60716-7;O60716-8;O60716-9;O60716-1;O60716-1;O60716-1;O60716-1;O60716-1;O60716-1;O60716-1;O60716-1;O60716-1;O60716-1;O60716-2;O60716-2;O60716-2;O60716-2;O60716-2;O60716-2;O60716-2;O60716-2;O60716-2;O60716-2;O60716-3;O60716-3;O60716-3	http://www.phosphosite.org/proteinAction.do?id=2632200&showAllSites=true	104.9	SDFQVNLNNASR	2	682.831	27161	27485	25693		28145	28295	CTNND1 iso3	CTNND1 iso3	CTNND1 iso3		CTNND1 iso3	CTNND1 iso3	80.9	81	81.24		81	81.04	3.428	3.788	2.84		3.806	3.435	0.203	0.3723	-0.0704		0.399	0.4522	0.6132	0.636	0.6177		0.6548	0.6251	1
549	546	Adaptor/scaffold	CTNND1;CTNND1;CTNND1;CTNND1;CTNND1;CTNND1;CTNND1;CTNND1;CTNND1;CTNND1;CTNND1;CTNND1;CTNND1;CTNND1;CTNND1;CTNND1;CTNND1;CTNND1;CTNND1;CTNND1;CTNND1;CTNND1;CTNND1;CTNND1;CTNND1;CTNND1;CTNND1;CTNND1;CTNND1;CTNND1;CTNND1;CTNND1	CTNND1 iso3;CTNND1;CTNND1 iso2;CTNND1 iso4;CTNND1 iso10;CTNND1 iso10;CTNND1 iso10;CTNND1 iso10;CTNND1 iso10;CTNND1 iso10;CTNND1 iso10;CTNND1 iso10;CTNND1 iso10;CTNND1 iso10;CTNND1 iso10;CTNND1 iso10;CTNND1 iso10;CTNND1 iso10;CTNND1 iso10;CTNND1 iso2;CTNND1 iso2;CTNND1 iso2;CTNND1 iso2;CTNND1 iso2;CTNND1 iso2;CTNND1 iso2;CTNND1 iso2;CTNND1 iso2;CTNND1 iso2;CTNND1 iso3;CTNND1 iso3;CTNND1 iso3	CTNND1 iso3	Catenin delta-1	O60716-3;O60716;O60716-2;O60716-4;O60716-5;O60716-6;O60716-7;O60716-8;O60716-9;O60716-1;O60716-1;O60716-1;O60716-1;O60716-1;O60716-1;O60716-1;O60716-1;O60716-1;O60716-1;O60716-2;O60716-2;O60716-2;O60716-2;O60716-2;O60716-2;O60716-2;O60716-2;O60716-2;O60716-2;O60716-3;O60716-3;O60716-3	http://www.phosphosite.org/proteinAction.do?id=2632200&showAllSites=true	104.9	SQSSHSYDDSTLPLIDR	3	640.969	30613	30977			31699	31845	CTNND1 iso3	CTNND1 iso3			CTNND1 iso3	CTNND1 iso3	90.15	90.33			90.29	90.32	4.729	5.001			3.894	4.251	0.1966	0.2217			0.2958	0.3125	0.6659	0.6896			0.5928	0.6624	1
550	547	Adaptor/scaffold	CTNND1;CTNND1;CTNND1;CTNND1;CTNND1;CTNND1;CTNND1;CTNND1;CTNND1;CTNND1;CTNND1;CTNND1;CTNND1;CTNND1;CTNND1;CTNND1;CTNND1;CTNND1;CTNND1;CTNND1;CTNND1;CTNND1;CTNND1;CTNND1;CTNND1;CTNND1;CTNND1;CTNND1;CTNND1;CTNND1;CTNND1;CTNND1	CTNND1 iso3;CTNND1;CTNND1 iso2;CTNND1 iso4;CTNND1 iso10;CTNND1 iso10;CTNND1 iso10;CTNND1 iso10;CTNND1 iso10;CTNND1 iso10;CTNND1 iso10;CTNND1 iso10;CTNND1 iso10;CTNND1 iso10;CTNND1 iso10;CTNND1 iso10;CTNND1 iso10;CTNND1 iso10;CTNND1 iso10;CTNND1 iso2;CTNND1 iso2;CTNND1 iso2;CTNND1 iso2;CTNND1 iso2;CTNND1 iso2;CTNND1 iso2;CTNND1 iso2;CTNND1 iso2;CTNND1 iso2;CTNND1 iso3;CTNND1 iso3;CTNND1 iso3	CTNND1 iso3	Catenin delta-1	O60716-3;O60716;O60716-2;O60716-4;O60716-5;O60716-6;O60716-7;O60716-8;O60716-9;O60716-1;O60716-1;O60716-1;O60716-1;O60716-1;O60716-1;O60716-1;O60716-1;O60716-1;O60716-1;O60716-2;O60716-2;O60716-2;O60716-2;O60716-2;O60716-2;O60716-2;O60716-2;O60716-2;O60716-2;O60716-3;O60716-3;O60716-3	http://www.phosphosite.org/proteinAction.do?id=2632200&showAllSites=true	104.9	YQEAAPNVANNTGPHAASCFGAK	3	792.366			20776		23032	23190			CTNND1 iso3		CTNND1 iso3	CTNND1 iso3			67.86		67.67	67.74			4.111		4.633	4.535			-0.2172		0.9227	0.1777			0.5768		0.5672	0.5479
551	548	Adaptor/scaffold	CTNND1;CTNND1;CTNND1;CTNND1;CTNND1;CTNND1;CTNND1;CTNND1;CTNND1;CTNND1;CTNND1;CTNND1;CTNND1;CTNND1;CTNND1;CTNND1;CTNND1;CTNND1;CTNND1;CTNND1;CTNND1;CTNND1;CTNND1;CTNND1;CTNND1;CTNND1;CTNND1;CTNND1;CTNND1;CTNND1;CTNND1;CTNND1;CTNND2;PKP4;CTNND2;PKP4	CTNND1 iso3;CTNND1;CTNND1 iso2;CTNND1 iso4;CTNND1 iso10;CTNND1 iso10;CTNND1 iso10;CTNND1 iso10;CTNND1 iso10;CTNND1 iso10;CTNND1 iso10;CTNND1 iso10;CTNND1 iso10;CTNND1 iso10;CTNND1 iso10;CTNND1 iso10;CTNND1 iso10;CTNND1 iso10;CTNND1 iso10;CTNND1 iso2;CTNND1 iso2;CTNND1 iso2;CTNND1 iso2;CTNND1 iso2;CTNND1 iso2;CTNND1 iso2;CTNND1 iso2;CTNND1 iso2;CTNND1 iso2;CTNND1 iso3;CTNND1 iso3;CTNND1 iso3;CTNND…	CTNND1 iso3	Catenin delta-1	O60716-3;O60716;O60716-2;O60716-4;O60716-5;O60716-6;O60716-7;O60716-8;O60716-9;O60716-1;O60716-1;O60716-1;O60716-1;O60716-1;O60716-1;O60716-1;O60716-1;O60716-1;O60716-1;O60716-2;O60716-2;O60716-2;O60716-2;O60716-2;O60716-2;O60716-2;O60716-2;O60716-2;O60716-2;O60716-3;O60716-3;O60716-3;Q9UQB3;Q99569;Q9UQB3-2;Q99569-2	http://www.phosphosite.org/proteinAction.do?id=2632200&showAllSites=true	104.9	NKELIGK	2	401.245	8114					8716	CTNND1 iso3					CTNND1 iso3	29.99					29.79	2.787					2.169	-0.3624					0.0035	0.0702					0.0757	1
552	549	Adaptor/scaffold	DIAPH1	Diaphanous-1	Diaphanous-1	Protein diaphanous homolog 1	O60610	http://www.phosphosite.org/proteinAction.do?id=6994&showAllSites=true	141.3	LMADELER	2	488.742					24383	24514					Diaphanous-1	Diaphanous-1					71.17	71.17					2.396	2.412					-0.1228	0.1578					0.4043	0.3987
553	550	Adaptor/scaffold	DIAPH1;DIAPH1;DIAPH1	Diaphanous-1;Diaphanous-1 iso2;Diaphanous-1 iso 3	Diaphanous-1	Protein diaphanous homolog 1	O60610;O60610-2;O60610-3	http://www.phosphosite.org/proteinAction.do?id=6994&showAllSites=true	141.3	AEMDEVER	2	489.714	13056				13788	13849	Diaphanous-1				Diaphanous-1	Diaphanous-1	43.41				43.44	43.3	2.038				2.025	2.055	-0.008				0.1623	0.1858	0.3198				0.3696	0.3253	1
554	551	Adaptor/scaffold	DIAPH1;DIAPH1;DIAPH1	Diaphanous-1;Diaphanous-1 iso2;Diaphanous-1 iso 3	Diaphanous-1	Protein diaphanous homolog 1	O60610;O60610-2;O60610-3	http://www.phosphosite.org/proteinAction.do?id=6994&showAllSites=true	141.3	AEPHFLSILQHLLLVR	3	629.372					61359						Diaphanous-1						167.79						5.437						0.2393						0.7095
555	552	Adaptor/scaffold	DIAPH1;DIAPH1;DIAPH1	Diaphanous-1;Diaphanous-1 iso2;Diaphanous-1 iso 3	Diaphanous-1	Protein diaphanous homolog 1	O60610;O60610-2;O60610-3	http://www.phosphosite.org/proteinAction.do?id=6994&showAllSites=true	141.3	AEPHFLSILQHLLLVR	4	472.281		60274			61350	61518		Diaphanous-1			Diaphanous-1	Diaphanous-1		167.92			167.77	167.87		4.969			5.563	5.483		0.3713			0.1573	0.0128		0.7213			0.7238	0.7313
556	553	Adaptor/scaffold	DIAPH1;DIAPH1;DIAPH1	Diaphanous-1;Diaphanous-1 iso2;Diaphanous-1 iso 3	Diaphanous-1	Protein diaphanous homolog 1	O60610;O60610-2;O60610-3	http://www.phosphosite.org/proteinAction.do?id=6994&showAllSites=true	141.3	DVQNFPAATDEKDKFVEK	3	694.344					25590	25726					Diaphanous-1	Diaphanous-1					74.33	74.33					5.173	5.3					-0.4705	-0.7711					0.4003	0.3891
557	554	Adaptor/scaffold	DIAPH1;DIAPH1;DIAPH1	Diaphanous-1;Diaphanous-1 iso2;Diaphanous-1 iso 3	Diaphanous-1	Protein diaphanous homolog 1	O60610;O60610-2;O60610-3	http://www.phosphosite.org/proteinAction.do?id=6994&showAllSites=true	141.3	EIENEDMR	2	518.224		12191			12633	12713		Diaphanous-1			Diaphanous-1	Diaphanous-1		40.45			40.4	40.31		2.36			2.245	2.114		0.1942			0.701	-0.3252		0.3527			0.3439	0.372
558	555	Adaptor/scaffold	DIAPH1;DIAPH1;DIAPH1	Diaphanous-1;Diaphanous-1 iso2;Diaphanous-1 iso 3	Diaphanous-1	Protein diaphanous homolog 1	O60610;O60610-2;O60610-3	http://www.phosphosite.org/proteinAction.do?id=6994&showAllSites=true	141.3	EMVSQYLYTSK	2	674.826		31061			31759	31901		Diaphanous-1			Diaphanous-1	Diaphanous-1		90.56			90.44	90.46		3.304			3.526	3.484		-0.8846			-0.0527	0.2247		0.5091			0.6094	0.5851
559	556	Adaptor/scaffold	DIAPH1;DIAPH1;DIAPH1	Diaphanous-1;Diaphanous-1 iso2;Diaphanous-1 iso 3	Diaphanous-1	Protein diaphanous homolog 1	O60610;O60610-2;O60610-3	http://www.phosphosite.org/proteinAction.do?id=6994&showAllSites=true	141.3	FENNELFAK	2	556.275					28967						Diaphanous-1						83.18						2.537						0.4014						0.4553
560	557	Adaptor/scaffold	DIAPH1;DIAPH1;DIAPH1	Diaphanous-1;Diaphanous-1 iso2;Diaphanous-1 iso 3	Diaphanous-1	Protein diaphanous homolog 1	O60610;O60610-2;O60610-3	http://www.phosphosite.org/proteinAction.do?id=6994&showAllSites=true	141.3	FQPLLDGLK	2	515.8	39484	39802			40775	40940	Diaphanous-1	Diaphanous-1			Diaphanous-1	Diaphanous-1	113.73	113.84			113.79	113.87	1.582	1.801			1.615	1.491	0.1966	0.0907			0.0844	0.1738	0.1884	0.2304			0.2381	0.2357	4
561	558	Adaptor/scaffold	DIAPH1;DIAPH1;DIAPH1	Diaphanous-1;Diaphanous-1 iso2;Diaphanous-1 iso 3	Diaphanous-1	Protein diaphanous homolog 1	O60610;O60610-2;O60610-3	http://www.phosphosite.org/proteinAction.do?id=6994&showAllSites=true	141.3	HELQVEMK	2	507.258	15844	16074	14645	14473	16569	16672	Diaphanous-1	Diaphanous-1	Diaphanous-1	Diaphanous-1	Diaphanous-1	Diaphanous-1	50.8	50.76	51.06	50.65	50.73	50.7	2.92	3.047	2.957	2.463	3.184	3.208	0.5145	0.7668	0.141	0.1277	0.1248	0.3607	0.3547	0.4094	0.3892	0.3903	0.4174	0.4181	1
562	559	Adaptor/scaffold	DIAPH1;DIAPH1;DIAPH1	Diaphanous-1;Diaphanous-1 iso2;Diaphanous-1 iso 3	Diaphanous-1	Protein diaphanous homolog 1	O60610;O60610-2;O60610-3	http://www.phosphosite.org/proteinAction.do?id=6994&showAllSites=true	141.3	HLQIEIEGLIDQMIDKTK	3	708.717					56029	56259					Diaphanous-1	Diaphanous-1					153.74	154.03					7.616	6.279					0.11	0.1792					0.6731	0.6395
563	560	Adaptor/scaffold	DIAPH1;DIAPH1;DIAPH1	Diaphanous-1;Diaphanous-1 iso2;Diaphanous-1 iso 3	Diaphanous-1	Protein diaphanous homolog 1	O60610;O60610-2;O60610-3	http://www.phosphosite.org/proteinAction.do?id=6994&showAllSites=true	141.3	KELEDAK	2	416.724	4164		3857		4630		Diaphanous-1		Diaphanous-1		Diaphanous-1		19.21		19.3		19.22		2.469		2.04		2.015		0.0744		0.3498		0.0347		0.0237		0.0979		0.027		1
564	561	Adaptor/scaffold	DIAPH1;DIAPH1;DIAPH1	Diaphanous-1;Diaphanous-1 iso2;Diaphanous-1 iso 3	Diaphanous-1	Protein diaphanous homolog 1	O60610;O60610-2;O60610-3	http://www.phosphosite.org/proteinAction.do?id=6994&showAllSites=true	141.3	KLDSELTAR	2	516.788	14341	14572			15046	15142	Diaphanous-1	Diaphanous-1			Diaphanous-1	Diaphanous-1	46.81	46.79			46.73	46.68	2.613	2.363			2.828	2.819	-0.0668	-0.0193			0.0214	0.2439	0.2159	0.1872			0.2634	0.2704	1
565	562	Adaptor/scaffold	DIAPH1;DIAPH1;DIAPH1	Diaphanous-1;Diaphanous-1 iso2;Diaphanous-1 iso 3	Diaphanous-1	Protein diaphanous homolog 1	O60610;O60610-2;O60610-3	http://www.phosphosite.org/proteinAction.do?id=6994&showAllSites=true	141.3	KLDSELTAR	3	344.861					15057	15160					Diaphanous-1	Diaphanous-1					46.76	46.73					2.693	2.455					-0.0786	-0.5381					0.2849	0.1691
566	563	Adaptor/scaffold	DIAPH1;DIAPH1;DIAPH1	Diaphanous-1;Diaphanous-1 iso2;Diaphanous-1 iso 3	Diaphanous-1	Protein diaphanous homolog 1	O60610;O60610-2;O60610-3	http://www.phosphosite.org/proteinAction.do?id=6994&showAllSites=true	141.3	KLSVEEFFMDLHNFR	3	637.986		51144			52132	52301		Diaphanous-1			Diaphanous-1	Diaphanous-1		143.82			143.46	143.6		3.122			6.206	5.869		-0.0368			0.2437	0.4628		0.5714			0.6119	0.5729
567	564	Adaptor/scaffold	DIAPH1;DIAPH1;DIAPH1	Diaphanous-1;Diaphanous-1 iso2;Diaphanous-1 iso 3	Diaphanous-1	Protein diaphanous homolog 1	O60610;O60610-2;O60610-3	http://www.phosphosite.org/proteinAction.do?id=6994&showAllSites=true	141.3	KLSVEEFFMDLHNFR	4	478.741						52312						Diaphanous-1						143.63						4.263						0.2722						0.5819
568	565	Adaptor/scaffold	DIAPH1;DIAPH1;DIAPH1	Diaphanous-1;Diaphanous-1 iso2;Diaphanous-1 iso 3	Diaphanous-1	Protein diaphanous homolog 1	O60610;O60610-2;O60610-3	http://www.phosphosite.org/proteinAction.do?id=6994&showAllSites=true	141.3	KLYKPEVQLR	3	425.259					19470						Diaphanous-1						58.36						3.555						-0.2061						0.2845
569	566	Adaptor/scaffold	DIAPH1;DIAPH1;DIAPH1	Diaphanous-1;Diaphanous-1 iso2;Diaphanous-1 iso 3	Diaphanous-1	Protein diaphanous homolog 1	O60610;O60610-2;O60610-3	http://www.phosphosite.org/proteinAction.do?id=6994&showAllSites=true	141.3	LHDEKEETAGSYDSR	3	579.596	7958	8311	7343	7234	8526	8583	Diaphanous-1	Diaphanous-1	Diaphanous-1	Diaphanous-1	Diaphanous-1	Diaphanous-1	29.58	29.85	30	29.71	29.58	29.44	5.908	5.489	3.752	3.288	6.603	5.985	0.3684	0.2436	0.076	0.1888	-0.0616	0.0381	0.6642	0.6742	0.6952	0.6515	0.7207	0.6778	1
570	567	Adaptor/scaffold	DIAPH1;DIAPH1;DIAPH1	Diaphanous-1;Diaphanous-1 iso2;Diaphanous-1 iso 3	Diaphanous-1	Protein diaphanous homolog 1	O60610;O60610-2;O60610-3	http://www.phosphosite.org/proteinAction.do?id=6994&showAllSites=true	141.3	LNAILFK	2	409.76	34825	35101			35993	36140	Diaphanous-1	Diaphanous-1			Diaphanous-1	Diaphanous-1	101.35	101.35			101.4	101.41	2.336	2.011			2.484	2.164	-0.2157	-0.1362			0.0412	-0.2861	0.0923	0.0986			0.0554	0.0901	1
571	568	Adaptor/scaffold	DIAPH1;DIAPH1;DIAPH1	Diaphanous-1;Diaphanous-1 iso2;Diaphanous-1 iso 3	Diaphanous-1	Protein diaphanous homolog 1	O60610;O60610-2;O60610-3	http://www.phosphosite.org/proteinAction.do?id=6994&showAllSites=true	141.3	LQDLQGEKDALHSEK	3	570.96	16344	16541			17093	17204	Diaphanous-1	Diaphanous-1			Diaphanous-1	Diaphanous-1	52.21	52.07			52.14	52.12	3.405	2.884			3.558	3.828	0.1721	-0.0294			0.2571	-0.133	0.4751	0.5021			0.4697	0.4334	1
572	569	Adaptor/scaffold	DIAPH1;DIAPH1;DIAPH1	Diaphanous-1;Diaphanous-1 iso2;Diaphanous-1 iso 3	Diaphanous-1	Protein diaphanous homolog 1	O60610;O60610-2;O60610-3	http://www.phosphosite.org/proteinAction.do?id=6994&showAllSites=true	141.3	LQDLQGEKDALHSEK	4	428.472	16355	16562			17115	17202	Diaphanous-1	Diaphanous-1			Diaphanous-1	Diaphanous-1	52.24	52.13			52.19	52.11	3.713	2.695			4.083	4.075	0.0993	0.0042			0.1117	-0.3136	0.3182	0.282			0.3979	0.3573	1
573	570	Adaptor/scaffold	DIAPH1;DIAPH1;DIAPH1	Diaphanous-1;Diaphanous-1 iso2;Diaphanous-1 iso 3	Diaphanous-1	Protein diaphanous homolog 1	O60610;O60610-2;O60610-3	http://www.phosphosite.org/proteinAction.do?id=6994&showAllSites=true	141.3	LSVEEFFMDLHNFR	3	595.287					59836	60035					Diaphanous-1	Diaphanous-1					163.76	163.96					4.495	4.527					0.1501	0.6685					0.5544	0.5388
574	571	Adaptor/scaffold	DIAPH1;DIAPH1;DIAPH1	Diaphanous-1;Diaphanous-1 iso2;Diaphanous-1 iso 3	Diaphanous-1	Protein diaphanous homolog 1	O60610;O60610-2;O60610-3	http://www.phosphosite.org/proteinAction.do?id=6994&showAllSites=true	141.3	MEMDDFNEVFQILLNTVK	2	1093.53						64816						Diaphanous-1						176.56						2.263						0.0224						0.5608
575	572	Adaptor/scaffold	DIAPH1;DIAPH1;DIAPH1	Diaphanous-1;Diaphanous-1 iso2;Diaphanous-1 iso 3	Diaphanous-1	Protein diaphanous homolog 1	O60610;O60610-2;O60610-3	http://www.phosphosite.org/proteinAction.do?id=6994&showAllSites=true	141.3	NDYEARPQYYK	3	482.893	15223				15989	16108	Diaphanous-1				Diaphanous-1	Diaphanous-1	49.16				49.19	49.21	2.819				2.876	2.552	-0.2782				0.3139	0.2056	0.4029				0.4814	0.3049	1
576	573	Adaptor/scaffold	DIAPH1;DIAPH1;DIAPH1	Diaphanous-1;Diaphanous-1 iso2;Diaphanous-1 iso 3	Diaphanous-1	Protein diaphanous homolog 1	O60610;O60610-2;O60610-3	http://www.phosphosite.org/proteinAction.do?id=6994&showAllSites=true	141.3	NMFLQAVK	2	475.76			31308		33957				Diaphanous-1		Diaphanous-1				96.55		96.14				1.448		2.223				-0.1037		0.2818				0.3665		0.4839
577	574	Adaptor/scaffold	DIAPH1;DIAPH1;DIAPH1	Diaphanous-1;Diaphanous-1 iso2;Diaphanous-1 iso 3	Diaphanous-1	Protein diaphanous homolog 1	O60610;O60610-2;O60610-3	http://www.phosphosite.org/proteinAction.do?id=6994&showAllSites=true	141.3	PQPEDMNER	2	558.243					10815						Diaphanous-1						35.6						1.12						0.8764						0.02
578	575	Adaptor/scaffold	DIAPH1;DIAPH1;DIAPH1	Diaphanous-1;Diaphanous-1 iso2;Diaphanous-1 iso 3	Diaphanous-1	Protein diaphanous homolog 1	O60610;O60610-2;O60610-3	http://www.phosphosite.org/proteinAction.do?id=6994&showAllSites=true	141.3	QMPEPEQLK	2	550.276					22564						Diaphanous-1						66.45						1.801						0.1416						0.3779
579	576	Adaptor/scaffold	DIAPH1;DIAPH1;DIAPH1	Diaphanous-1;Diaphanous-1 iso2;Diaphanous-1 iso 3	Diaphanous-1	Protein diaphanous homolog 1	O60610;O60610-2;O60610-3	http://www.phosphosite.org/proteinAction.do?id=6994&showAllSites=true	141.3	QQIATEKQDLEAEVSQLTGEVAK	3	839.101	44169	44511			45473	45712	Diaphanous-1	Diaphanous-1			Diaphanous-1	Diaphanous-1	126.05	126.26			126.04	126.33	6.672	7.448			7.435	6.775	0.3956	0.2399			0.6026	0.5219	0.5445	0.5916			0.5695	0.5752	1
580	577	Adaptor/scaffold	DIAPH1;DIAPH1;DIAPH1	Diaphanous-1;Diaphanous-1 iso2;Diaphanous-1 iso 3	Diaphanous-1	Protein diaphanous homolog 1	O60610;O60610-2;O60610-3	http://www.phosphosite.org/proteinAction.do?id=6994&showAllSites=true	141.3	RPNWSK	2	394.214					7049						Diaphanous-1						25.63						2.154						0.3762						0.1983
581	578	Adaptor/scaffold	DIAPH1;DIAPH1;DIAPH1	Diaphanous-1;Diaphanous-1 iso2;Diaphanous-1 iso 3	Diaphanous-1	Protein diaphanous homolog 1	O60610;O60610-2;O60610-3	http://www.phosphosite.org/proteinAction.do?id=6994&showAllSites=true	141.3	SAMMYIQELR	2	621.304	38210	38556			39502	39652	Diaphanous-1	Diaphanous-1			Diaphanous-1	Diaphanous-1	110.4	110.58			110.49	110.53	3.438	3.321			3.594	3.34	-0.0861	1.6159			0.208	0.3815	0.5692	0.5823			0.5535	0.5515	1
582	579	Adaptor/scaffold	DIAPH1;DIAPH1;DIAPH1	Diaphanous-1;Diaphanous-1 iso2;Diaphanous-1 iso 3	Diaphanous-1	Protein diaphanous homolog 1	O60610;O60610-2;O60610-3	http://www.phosphosite.org/proteinAction.do?id=6994&showAllSites=true	141.3	SPDELPSAGGDGGK	2	643.797	16063				16811	16930	Diaphanous-1				Diaphanous-1	Diaphanous-1	51.47				51.4	51.4	3.365				3.247	3.217	-0.0953				-0.5672	0.3684	0.4431				0.4899	0.5148	1
583	580	Adaptor/scaffold	DIAPH1;DIAPH1;DIAPH1	Diaphanous-1;Diaphanous-1 iso2;Diaphanous-1 iso 3	Diaphanous-1	Protein diaphanous homolog 1	O60610;O60610-2;O60610-3	http://www.phosphosite.org/proteinAction.do?id=6994&showAllSites=true	141.3	TAQNLSIFLGSFR	2	727.394	50088	50389	48095		51388	51586	Diaphanous-1	Diaphanous-1	Diaphanous-1		Diaphanous-1	Diaphanous-1	141.69	141.81	141.7		141.52	141.72	4.204	3.932	3.532		4.075	3.904	0.2108	0.0066	1.4296		0.103	0.8155	0.4416	0.4445	0.4455		0.4618	0.4469	1
584	581	Adaptor/scaffold	DIAPH1;DIAPH1;DIAPH1;DIAPH2;DIAPH2;DIAPH2	Diaphanous-1;Diaphanous-1 iso2;Diaphanous-1 iso 3;Diaphanous-2;Diaphanous-2 iso 2;Diaphanous-2 iso 3	Diaphanous-1	Protein diaphanous homolog 1	O60610;O60610-2;O60610-3;O60879;O60879-2;O60879-3	http://www.phosphosite.org/proteinAction.do?id=6994&showAllSites=true	141.3	AFMNNK	2	362.676		11246			11645	11686		Diaphanous-1			Diaphanous-1	Diaphanous-1		37.74			37.77	37.6		1.603			1.651	1.656		-0.0873			-0.2277	-0.2395		0.0956			0.142	0.1477
585	582	Adaptor/scaffold	DLG5;DLG5;DLG5;DLG5	DLG5;DLG5 iso2;DLG5 iso4;DLG5 iso4	DLG5	Disks large homolog 5	Q8TDM6;Q8TDM6-2;Q8TDM6-4;Q8TDM6-5	http://www.phosphosite.org/proteinAction.do?id=11755&showAllSites=true	213.7	VHQLSSHSR	3	350.853						9705						DLG5						32.38						1.63						-0.2213						0.0194
586	583	Adaptor/scaffold	DLG5;EIF3A;EIF3A;MRM3;DLG5;DLG5	DLG5;eIF3-theta;eIF3-theta iso 2;RNMTL1;DLG5 iso2;DLG5 iso4	DLG5	Disks large homolog 5	Q8TDM6;Q14152;Q14152-2;Q9HC36;Q8TDM6-2;Q8TDM6-4	http://www.phosphosite.org/proteinAction.do?id=11755&showAllSites=true	213.7	LCDNLR	2	395.697				12391						DLG5						44.74						1.325						0.1469						0.0744
587	584	Adaptor/scaffold	DLG5;HADHA;DLG5;DLG5;DLG5	DLG5;HADHA;DLG5 iso2;DLG5 iso4;DLG5 iso4	DLG5	Disks large homolog 5	Q8TDM6;P40939;Q8TDM6-2;Q8TDM6-4;Q8TDM6-5	http://www.phosphosite.org/proteinAction.do?id=11755&showAllSites=true	213.7	LLDVVK	2	343.726	21403	21659	20064	19805	22220	22329	DLG5	DLG5	DLG5	DLG5	DLG5	DLG5	65.62	65.56	65.9	65.33	65.56	65.51	1.815	1.806	1.693	1.663	1.872	1.977	0.0814	0.0636	-0.0157	-0.2486	0.0135	-0.0614	0.1675	0.1659	0.1214	0.1013	0.1655	0.1959	1
588	585	Adaptor/scaffold	DLG5;KRT10;DLG5;DLG5	DLG5;K10;DLG5 iso2;DLG5 iso4	DLG5	Disks large homolog 5	Q8TDM6;P13645;Q8TDM6-2;Q8TDM6-4	http://www.phosphosite.org/proteinAction.do?id=11755&showAllSites=true	213.7	SELTELR	2	424.23	19550	19825	18213	17983	20370	20474	DLG5	DLG5	DLG5	DLG5	DLG5	DLG5	60.76	60.78	61	60.48	60.71	60.66	2.217	2.238	2.347	2.282	2.197	2.262	-0.107	-0.4139	0.1425	0.1038	-0.0725	-0.2059	0.146	0.1648	0.1572	0.169	0.1599	0.1731	1
589	586	Adaptor/scaffold	DLG5;RPL6;DLG5;DLG5;DLG5;RALGAPA2;RALGAPA2;RALGAPA2	DLG5;RPL6;DLG5 iso2;DLG5 iso4;DLG5 iso4;RALGAPA2;RALGAPA2 iso2;RALGAPA2 iso3	DLG5	Disks large homolog 5	Q8TDM6;Q02878;Q8TDM6-2;Q8TDM6-4;Q8TDM6-5;Q2PPJ7;Q2PPJ7-2;Q2PPJ7-3	http://www.phosphosite.org/proteinAction.do?id=11755&showAllSites=true	213.7	RVVFIK	2	381.255			18571						DLG5						61.94						1.96						-0.0715						0.0809
590	587	Adaptor/scaffold	DMXL2;DMXL2;DMXL2	RC3;RC3 iso2;RC3 iso2	RC3	DmX-like protein 2	Q8TDJ6;Q8TDJ6-2;Q8TDJ6-3	http://www.phosphosite.org/proteinAction.do?id=5451&showAllSites=true	339.4	LSVPMPLPTVLLDR	2	775.952					58669						RC3						160.7						1.956						1.1481						0.4271
591	588	Adaptor/scaffold	DTL;DTL	RAMP;RAMP iso4	RAMP	Denticleless protein homolog	Q9NZJ0;Q9NZJ0-2	http://www.phosphosite.org/proteinAction.do?id=6421&showAllSites=true	79.4	LVTAAGDQTAK	2	537.793		10822						RAMP						36.6						2.358						0.6853						0.3818
592	589	Adaptor/scaffold	DVL2	DVL2	DVL2	Segment polarity protein dishevelled homolog DVL-2	O14641	http://www.phosphosite.org/proteinAction.do?id=8550&showAllSites=true	78.9	AMAAPESGLEVR	2	615.811						26257						DVL2						75.74						2.182						0.1039						0.5219
593	590	Adaptor/scaffold	DVL2	DVL2	DVL2	Segment polarity protein dishevelled homolog DVL-2	O14641	http://www.phosphosite.org/proteinAction.do?id=8550&showAllSites=true	78.9	VIYHLDEEETPYLVK	3	616.652					35637						DVL2						100.48						5.511						-0.0827						0.5718
594	591	Adaptor/scaffold	DVL2;DVL3;DVL3	DVL2;DVL3;DVL3 iso 2	DVL2	Segment polarity protein dishevelled homolog DVL-2	O14641;Q92997;Q92997-2	http://www.phosphosite.org/proteinAction.do?id=8550&showAllSites=true	78.9	FSSSTEQSSASR	2	637.286					8043						DVL2						28.3						3.248						0.5982						0.5442
595	592	Adaptor/scaffold	ECSIT;ECSIT	ECSIT;ECSIT iso2	ECSIT	Evolutionarily conserved signaling intermediate in Toll pathway, mitochondrial	Q9BQ95;Q9BQ95-3	http://www.phosphosite.org/proteinAction.do?id=1290676&showAllSites=true	49.1	DSTGAADPPQPHIVGIQSPDQQAALAR	3	914.126						33371						ECSIT						94.27						6.517						-0.3279						0.7187
596	593	Adaptor/scaffold	ENAH;ENAH;ENAH	Mena;Mena iso2;Mena iso 3	Mena	Protein enabled homolog	Q8N8S7;Q8N8S7-2;Q8N8S7-3	http://www.phosphosite.org/proteinAction.do?id=5158&showAllSites=true	66.5	GSTIETEQKEDKGEDSEPVTSK	3	798.71	10960	11253	10103	10014	11613		Mena	Mena	Mena	Mena	Mena		37.66	37.76	37.99	37.72	37.69		2.962	5.474	2.986	3.553	5.633		-0.2592	0.4817	1.064	-0.4851	-0.3937		0.5567	0.6627	0.6786	0.6624	0.7194		1
597	594	Adaptor/scaffold	ENAH;ENAH;ENAH	Mena;Mena iso2;Mena iso 3	Mena	Protein enabled homolog	Q8N8S7;Q8N8S7-2;Q8N8S7-3	http://www.phosphosite.org/proteinAction.do?id=5158&showAllSites=true	66.5	GSTIETEQKEDKGEDSEPVTSK	4	599.284			10102						Mena						37.99						2.344						-0.3794						0.3864
598	595	Adaptor/scaffold	ENAH;ENAH;ENAH	Mena;Mena iso2;Mena iso 3	Mena	Protein enabled homolog	Q8N8S7;Q8N8S7-2;Q8N8S7-3	http://www.phosphosite.org/proteinAction.do?id=5158&showAllSites=true	66.5	VHIYHHTGNNTFR	4	399.701		10154						Mena						34.81						3.232						0.1303						0.4135
599	596	Adaptor/scaffold	ENAH;ENAH;ENAH	Mena;Mena iso2;Mena iso 3	Mena	Protein enabled homolog	Q8N8S7;Q8N8S7-2;Q8N8S7-3	http://www.phosphosite.org/proteinAction.do?id=5158&showAllSites=true	66.5	YNQATQTFHQWR	3	527.251		22271						Mena						67.16						3.375						0.3692						0.4397
600	597	Adaptor/scaffold	ENAH;HGH1;ENAH;ENAH	Mena;BRP16;Mena iso2;Mena iso 3	Mena	Protein enabled homolog	Q8N8S7;Q9BTY7;Q8N8S7-2;Q8N8S7-3	http://www.phosphosite.org/proteinAction.do?id=5158&showAllSites=true	66.5	EQEQLER	2	466.228	8181	8500			8750	8821	Mena	Mena			Mena	Mena	30.17	30.35			30.17	30.06	2.118	1.978			2.056	2.023	-0.2392	0.1856			-0.0149	-0.1623	0.1344	0.1242			0.1542	0.1213	1
601	598	Adaptor/scaffold	ERC1;ERC1;ERC1;ERC1	ERC1;ERC1 iso2;ERC1 iso 3;ERC1 iso4	ERC1	ELKS/Rab6-interacting/CAST family member 1	Q8IUD2;Q8IUD2-2;Q8IUD2-3;Q8IUD2-4	http://www.phosphosite.org/proteinAction.do?id=12140&showAllSites=true	128	LETLTNQFSDSK	2	691.843					28461						ERC1						81.82						3.807						0.8505						0.4381
602	599	Adaptor/scaffold	ERC1;ERC1;ERC1;ERC1;ERC1	ERC1;ERC1 iso2;ERC1 iso 3;ERC1 iso4;ERC1 iso 5	ERC1	ELKS/Rab6-interacting/CAST family member 1	Q8IUD2;Q8IUD2-2;Q8IUD2-3;Q8IUD2-4;Q8IUD2-5	http://www.phosphosite.org/proteinAction.do?id=12140&showAllSites=true	128	KVNVLQK	2	414.769			8843						ERC1						34.34						2.173						0.3196						0.0703
603	600	Adaptor/scaffold	ERC1;ERC1;ERC1;ERC1;ERC1	ERC1;ERC1 iso2;ERC1 iso 3;ERC1 iso4;ERC1 iso 5	ERC1	ELKS/Rab6-interacting/CAST family member 1	Q8IUD2;Q8IUD2-2;Q8IUD2-3;Q8IUD2-4;Q8IUD2-5	http://www.phosphosite.org/proteinAction.do?id=12140&showAllSites=true	128	SLQADTTNTDTALTTLEEALAEKER	3	907.786	48896	49229			50214	50439	ERC1	ERC1			ERC1	ERC1	138.55	138.75			138.46	138.71	7.883	8.963			8.519	6.917	-0.5461	-0.1759			-0.1067	1.0002	0.729	0.7186			0.7268	0.6788	1
604	601	Adaptor/scaffold	ERC1;ERC1;ERC1;ERC1;ERC1	ERC1;ERC1 iso2;ERC1 iso 3;ERC1 iso4;ERC1 iso 5	ERC1	ELKS/Rab6-interacting/CAST family member 1	Q8IUD2;Q8IUD2-2;Q8IUD2-3;Q8IUD2-4;Q8IUD2-5	http://www.phosphosite.org/proteinAction.do?id=12140&showAllSites=true	128	TQEEVAALKR	3	382.216		13734				14265		ERC1				ERC1		44.58				44.39		2.921				2.117		-0.4341				-0.6013		0.2379				0.2552
605	602	Adaptor/scaffold	ERC1;ERC2;ERC1;ERC1;ERC1;ERC1	ERC1;ERC2;ERC1 iso2;ERC1 iso 3;ERC1 iso4;ERC1 iso 5	ERC1	ELKS/Rab6-interacting/CAST family member 1	Q8IUD2;O15083;Q8IUD2-2;Q8IUD2-3;Q8IUD2-4;Q8IUD2-5	http://www.phosphosite.org/proteinAction.do?id=12140&showAllSites=true	128	AQAEVDR	2	394.699						5300						ERC1						20.74						2.049						-0.0537						0.1369
606	603	Adaptor/scaffold	FADD	FADD	FADD	FAS-associated death domain protein	Q13158	http://www.phosphosite.org/proteinAction.do?id=1124&showAllSites=true	23.3	ELLASLR	2	401.245		30058						FADD						87.93						2.211						-0.1483						0.0531
607	604	Adaptor/scaffold	FADD	FADD	FADD	FAS-associated death domain protein	Q13158	http://www.phosphosite.org/proteinAction.do?id=1124&showAllSites=true	23.3	IDSIEDRYPR	3	421.882	18593	18918				19551	FADD	FADD				FADD	58.2	58.36				58.25	2.025	2.226				2.217	-0.0967	0.1881				-0.0443	0.1037	0.1361				0.1382	1
608	605	Adaptor/scaffold	FADD	FADD	FADD	FAS-associated death domain protein	Q13158	http://www.phosphosite.org/proteinAction.do?id=1124&showAllSites=true	23.3	VQSGLDLFSM*LLEQNDLEPGHTELLR	3	990.834		59670						FADD						166.32						4.486						1.1895						0.6274
609	606	Adaptor/scaffold	FADD	FADD	FADD	FAS-associated death domain protein	Q13158	http://www.phosphosite.org/proteinAction.do?id=1124&showAllSites=true	23.3	VQSGLDLFSMLLEQNDLEPGHTELLR	3	985.503	60356					61867	FADD					FADD	168.84					168.8	3.186					7.377	2.1956					-0.0369	0.4919					0.7122	1
610	607	Adaptor/scaffold	FLOT1	FLOT1	FLOT1	Flotillin-1	O75955	http://www.phosphosite.org/proteinAction.do?id=8372&showAllSites=true	47.3	TEAEIAHIALETLEGHQR	4	505.263	42322					43822	FLOT1					FLOT1	121.17					121.38	5.934					6.316	0.3712					0.1113	0.652					0.5509	1
611	608	Adaptor/scaffold	FLOT1;FLOT1	FLOT1;FLOT1 iso 2	FLOT1	Flotillin-1	O75955;O75955-2	http://www.phosphosite.org/proteinAction.do?id=8372&showAllSites=true	47.3	AQQVAVQEQEIAR	2	735.389					20795	20908					FLOT1	FLOT1					61.82	61.8					3.32	3.726					0.9132	0.9139					0.1654	0.2959
612	609	Adaptor/scaffold	FLOT1;FLOT1	FLOT1;FLOT1 iso 2	FLOT1	Flotillin-1	O75955;O75955-2	http://www.phosphosite.org/proteinAction.do?id=8372&showAllSites=true	47.3	DIHDDQDYLHSLGK	3	552.593	26720				27719	27859	FLOT1				FLOT1	FLOT1	79.75				79.89	79.91	5.303				5.676	5.654	0.1538				-0.7774	0.2451	0.7108				0.6753	0.6621	1
613	610	Adaptor/scaffold	FLOT1;FLOT1	FLOT1;FLOT1 iso 2	FLOT1	Flotillin-1	O75955;O75955-2	http://www.phosphosite.org/proteinAction.do?id=8372&showAllSites=true	47.3	SQLIMQAEAEAASVR	2	802.409						39432						FLOT1						109.96						4.212						0.0544						0.5174
614	611	Adaptor/scaffold	FLOT1;FLOT1	FLOT1;FLOT1 iso 2	FLOT1	Flotillin-1	O75955;O75955-2	http://www.phosphosite.org/proteinAction.do?id=8372&showAllSites=true	47.3	VASSDLVNMGISVVSYTLK	3	661.687					60914	61132					FLOT1	FLOT1					166.6	166.84					6.185	6.628					0.2477	0.2256					0.6481	0.6752
615	612	Adaptor/scaffold	G3BP1	G3BP-1	G3BP-1	Ras GTPase-activating protein-binding protein 1	Q13283	http://www.phosphosite.org/proteinAction.do?id=2711&showAllSites=true	52.1	DFFQSYGNVVELR	2	787.386	46779	47175	44869	44686	48164	48355	G3BP-1	G3BP-1	G3BP-1	G3BP-1	G3BP-1	G3BP-1	133	133.34	133.15	132.93	133.05	133.22	3.951	3.511	3.771	3.579	3.748	3.711	0.508	0.8892	0.3826	0.7126	0.7635	0.7999	0.6602	0.6473	0.6574	0.6364	0.6599	0.6426	1
616	613	Adaptor/scaffold	G3BP1	G3BP-1	G3BP-1	Ras GTPase-activating protein-binding protein 1	Q13283	http://www.phosphosite.org/proteinAction.do?id=2711&showAllSites=true	52.1	EAGEQGDIEPR	2	600.778	12325	12638	11427	11281	13049	13131	G3BP-1	G3BP-1	G3BP-1	G3BP-1	G3BP-1	G3BP-1	41.42	41.63	41.89	41.51	41.5	41.41	2.789	2.945	3.4	2.597	3.157	3.146	0.3384	0.1003	0.4274	0.57	0.2777	0.4258	0.4571	0.437	0.5498	0.4469	0.4786	0.4884	1
617	614	Adaptor/scaffold	G3BP1	G3BP-1	G3BP-1	Ras GTPase-activating protein-binding protein 1	Q13283	http://www.phosphosite.org/proteinAction.do?id=2711&showAllSites=true	52.1	FM*QTFVLAPEGSVANK	2	877.943	36676	37045			37913		G3BP-1	G3BP-1			G3BP-1		106.35	106.61			106.36		5.409	4.904			5.405		0.3774	0.425			0.3979		0.7344	0.6948			0.7384		1
618	615	Adaptor/scaffold	G3BP1	G3BP-1	G3BP-1	Ras GTPase-activating protein-binding protein 1	Q13283	http://www.phosphosite.org/proteinAction.do?id=2711&showAllSites=true	52.1	FMQTFVLAPEGSVANK	2	869.945	41618	41960	39888	39695	42935	43090	G3BP-1	G3BP-1	G3BP-1	G3BP-1	G3BP-1	G3BP-1	119.32	119.5	119.52	119.25	119.41	119.46	5.113	4.391	4.465	4.452	4.658	5.037	0.4485	0.5011	0.1769	0.728	0.5172	0.4907	0.7175	0.6571	0.6986	0.661	0.67	0.6988	1
619	616	Adaptor/scaffold	G3BP1	G3BP-1	G3BP-1	Ras GTPase-activating protein-binding protein 1	Q13283	http://www.phosphosite.org/proteinAction.do?id=2711&showAllSites=true	52.1	FMQTFVLAPEGSVANK	3	580.299						43150						G3BP-1						119.62						3.246						-0.1914						0.4425
620	617	Adaptor/scaffold	G3BP1	G3BP-1	G3BP-1	Ras GTPase-activating protein-binding protein 1	Q13283	http://www.phosphosite.org/proteinAction.do?id=2711&showAllSites=true	52.1	FYVHNDIFR	2	605.804	31169	31496		29416	32269	32417	G3BP-1	G3BP-1		G3BP-1	G3BP-1	G3BP-1	91.63	91.73		91.72	91.77	91.8	2.679	2.42		2.054	2.085	2.093	0.3829	0.3477		0.1681	0.1306	0.3462	0.4955	0.4474		0.5683	0.4633	0.4692	1
621	618	Adaptor/scaffold	G3BP1	G3BP-1	G3BP-1	Ras GTPase-activating protein-binding protein 1	Q13283	http://www.phosphosite.org/proteinAction.do?id=2711&showAllSites=true	52.1	FYVHNDIFR	3	404.205	31152	31491	29629	29369	32254	32399	G3BP-1	G3BP-1	G3BP-1	G3BP-1	G3BP-1	G3BP-1	91.58	91.71	92.08	91.59	91.73	91.75	2.355	2.379	2.875	2.733	2.349	2.389	0.1578	0.0674	-0.0562	-0.1972	0.0402	0.0875	0.4074	0.4388	0.5546	0.5764	0.407	0.4293	1
622	619	Adaptor/scaffold	G3BP1	G3BP-1	G3BP-1	Ras GTPase-activating protein-binding protein 1	Q13283	http://www.phosphosite.org/proteinAction.do?id=2711&showAllSites=true	52.1	HPDSHQLFIGNLPHEVDK	4	521.514	28662						G3BP-1						85.01						5.818						-0.285						0.5499						1
623	620	Adaptor/scaffold	G3BP1	G3BP-1	G3BP-1	Ras GTPase-activating protein-binding protein 1	Q13283	http://www.phosphosite.org/proteinAction.do?id=2711&showAllSites=true	52.1	HPDSHQLFIGNLPHEVDK	4	521.514	28671						G3BP-1						85.03						5.75						0.0179						0.6058						1
624	621	Adaptor/scaffold	G3BP1	G3BP-1	G3BP-1	Ras GTPase-activating protein-binding protein 1	Q13283	http://www.phosphosite.org/proteinAction.do?id=2711&showAllSites=true	52.1	HPDSHQLFIGNLPHEVDKSELK	4	635.828		29987			30712	30867		G3BP-1			G3BP-1	G3BP-1		87.74			87.73	87.78		6.192			6.517	6.835		0.3856			0.0412	0.326		0.6366			0.6645	0.684
625	622	Adaptor/scaffold	G3BP1	G3BP-1	G3BP-1	Ras GTPase-activating protein-binding protein 1	Q13283	http://www.phosphosite.org/proteinAction.do?id=2711&showAllSites=true	52.1	HPDSHQLFIGNLPHEVDKSELK	5	508.864	29667		28101	27879	30699	30848	G3BP-1		G3BP-1	G3BP-1	G3BP-1	G3BP-1	87.66		88.04	87.67	87.7	87.73	7.562		7.203	7.142	7.974	7.407	0.1548		-0.3273	-0.2599	-0.0017	-0.0264	0.5916		0.5984	0.6016	0.6357	0.6373	1
626	623	Adaptor/scaffold	G3BP1	G3BP-1	G3BP-1	Ras GTPase-activating protein-binding protein 1	Q13283	http://www.phosphosite.org/proteinAction.do?id=2711&showAllSites=true	52.1	HPDSHQLFIGNLPHEVDKSELK	5	508.864			28125						G3BP-1						88.1						7.449						-0.163						0.6521
627	624	Adaptor/scaffold	G3BP1	G3BP-1	G3BP-1	Ras GTPase-activating protein-binding protein 1	Q13283	http://www.phosphosite.org/proteinAction.do?id=2711&showAllSites=true	52.1	HPDSHQLFIGNLPHEVDKSELKDFFQSYGNVVELR	4	1024.51	48529						G3BP-1						137.58						8.487						-1.0981						0.7313						1
628	625	Adaptor/scaffold	G3BP1	G3BP-1	G3BP-1	Ras GTPase-activating protein-binding protein 1	Q13283	http://www.phosphosite.org/proteinAction.do?id=2711&showAllSites=true	52.1	HPDSHQLFIGNLPHEVDKSELKDFFQSYGNVVELR	5	819.813	48496	48817			49816	50014	G3BP-1	G3BP-1			G3BP-1	G3BP-1	137.5	137.65			137.4	137.59	8.07	5.677			7.617	5.952	0.4926	0.4429			0.4551	0.4778	0.6419	0.5757			0.6904	0.6455	1
629	626	Adaptor/scaffold	G3BP1	G3BP-1	G3BP-1	Ras GTPase-activating protein-binding protein 1	Q13283	http://www.phosphosite.org/proteinAction.do?id=2711&showAllSites=true	52.1	HPDSHQLFIGNLPHEVDKSELKDFFQSYGNVVELR	6	683.345		48848			49824			G3BP-1			G3BP-1			137.74			137.42			8.195			6.722			0.3121			-0.1895			0.5643			0.604
630	627	Adaptor/scaffold	G3BP1	G3BP-1	G3BP-1	Ras GTPase-activating protein-binding protein 1	Q13283	http://www.phosphosite.org/proteinAction.do?id=2711&showAllSites=true	52.1	HPDSHQLFIGNLPHEVDKSELKDFFQSYGNVVELR	6	683.345					49817						G3BP-1						137.41						8.146						-0.1895						0.5802
631	628	Adaptor/scaffold	G3BP1	G3BP-1	G3BP-1	Ras GTPase-activating protein-binding protein 1	Q13283	http://www.phosphosite.org/proteinAction.do?id=2711&showAllSites=true	52.1	INIPPQR	2	419.251		19232		17834	19814	19915		G3BP-1		G3BP-1	G3BP-1	G3BP-1		59.22		60.09	59.26	59.2		1.955		1.74	1.877	2.006		0.0589		-0.5488	-0.0435	0.0442		0.0614		0.0571	0.0348	0.0556
632	629	Adaptor/scaffold	G3BP1	G3BP-1	G3BP-1	Ras GTPase-activating protein-binding protein 1	Q13283	http://www.phosphosite.org/proteinAction.do?id=2711&showAllSites=true	52.1	INIPPQR	2	419.251				17303	19045					G3BP-1	G3BP-1					58.67	57.24					1.635	1.346					-0.5278	-0.2518					0.1453	0.1121
633	630	Adaptor/scaffold	G3BP1	G3BP-1	G3BP-1	Ras GTPase-activating protein-binding protein 1	Q13283	http://www.phosphosite.org/proteinAction.do?id=2711&showAllSites=true	52.1	INSGGKLPNFGFVVFDDSEPVQK	3	832.092		47507			48536	48712		G3BP-1			G3BP-1	G3BP-1		134.22			134.02	134.16		4.94			5.967	6.514		0.4797			0.0583	-0.229		0.5139			0.5481	0.6179
634	631	Adaptor/scaffold	G3BP1	G3BP-1	G3BP-1	Ras GTPase-activating protein-binding protein 1	Q13283	http://www.phosphosite.org/proteinAction.do?id=2711&showAllSites=true	52.1	LPNFGFVVFDDSEPVQK	2	969.486	53325	53607	51288	51163			G3BP-1	G3BP-1	G3BP-1	G3BP-1			150.22	150.31	150.11	149.98			6.199	5.521	5.452	5.34			1.2547	1.1782	-0.0082	0.7608			0.7497	0.7286	0.733	0.7166			1
635	632	Adaptor/scaffold	G3BP1	G3BP-1	G3BP-1	Ras GTPase-activating protein-binding protein 1	Q13283	http://www.phosphosite.org/proteinAction.do?id=2711&showAllSites=true	52.1	LPNFGFVVFDDSEPVQK	3	646.66	53289	53574		51123	54597	54801	G3BP-1	G3BP-1		G3BP-1	G3BP-1	G3BP-1	150.13	150.22		149.87	149.95	150.17	5.279	4.657		3.589	4.278	4.612	0.5521	0.572		-0.0954	0.2488	0.3761	0.6298	0.6007		0.6113	0.5894	0.586	1
636	633	Adaptor/scaffold	G3BP1	G3BP-1	G3BP-1	Ras GTPase-activating protein-binding protein 1	Q13283	http://www.phosphosite.org/proteinAction.do?id=2711&showAllSites=true	52.1	NLPPSGAVPVTGIPPHVVK	3	627.032	33036	34003			34914	35092	G3BP-1	G3BP-1			G3BP-1	G3BP-1	96.67	98.48			98.62	98.71	3.925	4.158			3.475	3.462	0.425	0.2145			0.0459	0.2273	0.5778	0.614			0.5301	0.5394	1
637	634	Adaptor/scaffold	G3BP1	G3BP-1	G3BP-1	Ras GTPase-activating protein-binding protein 1	Q13283	http://www.phosphosite.org/proteinAction.do?id=2711&showAllSites=true	52.1	NLPPSGAVPVTGIPPHVVK	3	627.032	33615				34442		G3BP-1				G3BP-1		98.19				97.4		3.706				4.016		-0.2997				0.3218		0.4677				0.5845		1
638	635	Adaptor/scaffold	G3BP1	G3BP-1	G3BP-1	Ras GTPase-activating protein-binding protein 1	Q13283	http://www.phosphosite.org/proteinAction.do?id=2711&showAllSites=true	52.1	RFMQTFVLAPEGSVANK	3	632.333					37790						G3BP-1						106.04						3.788						0.396						0.5299
639	636	Adaptor/scaffold	G3BP1	G3BP-1	G3BP-1	Ras GTPase-activating protein-binding protein 1	Q13283	http://www.phosphosite.org/proteinAction.do?id=2711&showAllSites=true	52.1	SELKDFFQSYGNVVELR	3	677.678	47483	47844			48835	49025	G3BP-1	G3BP-1			G3BP-1	G3BP-1	134.84	135.1			134.81	134.98	5.505	5.309			5.685	5.75	0.7847	0.6446			0.3874	0.4034	0.6697	0.6814			0.6873	0.6935	1
640	637	Adaptor/scaffold	G3BP1	G3BP-1	G3BP-1	Ras GTPase-activating protein-binding protein 1	Q13283	http://www.phosphosite.org/proteinAction.do?id=2711&showAllSites=true	52.1	SNRPIMFR	2	510.774	26446						G3BP-1						79.04						1.807						-0.5836						0.2336						11
641	638	Adaptor/scaffold	G3BP1	G3BP-1	G3BP-1	Ras GTPase-activating protein-binding protein 1	Q13283	http://www.phosphosite.org/proteinAction.do?id=2711&showAllSites=true	52.1	SSSPAPADIAQTVQEDLR	2	942.968	42785	43162	40986	40849	44061	44252	G3BP-1	G3BP-1	G3BP-1	G3BP-1	G3BP-1	G3BP-1	122.38	122.67	122.49	122.36	122.35	122.51	4.155	4.5	4.224	4.28	4.81	5.073	0.4298	0.2164	0.2381	-1.2644	-0.6703	-0.5017	0.6603	0.6726	0.6504	0.7095	0.7131	0.7233	1
642	639	Adaptor/scaffold	G3BP1	G3BP-1	G3BP-1	Ras GTPase-activating protein-binding protein 1	Q13283	http://www.phosphosite.org/proteinAction.do?id=2711&showAllSites=true	52.1	SSSPAPADIAQTVQEDLR	2	942.968			41006						G3BP-1						122.54						4.594						0.1459						0.6573
643	640	Adaptor/scaffold	G3BP1	G3BP-1	G3BP-1	Ras GTPase-activating protein-binding protein 1	Q13283	http://www.phosphosite.org/proteinAction.do?id=2711&showAllSites=true	52.1	SSSPAPADIAQTVQEDLR	3	628.981	42771	43131			44082	44276	G3BP-1	G3BP-1			G3BP-1	G3BP-1	122.35	122.6			122.41	122.58	6.21	6.415			6.522	5.996	-0.2012	0.1984			1.0808	-0.4395	0.5907	0.5807			0.5887	0.4802	1
644	641	Adaptor/scaffold	G3BP1	G3BP-1	G3BP-1	Ras GTPase-activating protein-binding protein 1	Q13283	http://www.phosphosite.org/proteinAction.do?id=2711&showAllSites=true	52.1	SSSPAPADIAQTVQEDLR	3	628.981		43178						G3BP-1						122.72						4.101						0.3478						0.4639
645	642	Adaptor/scaffold	G3BP1	G3BP-1	G3BP-1	Ras GTPase-activating protein-binding protein 1	Q13283	http://www.phosphosite.org/proteinAction.do?id=2711&showAllSites=true	52.1	TFSWASVTSK	2	557.282	34008	34395					G3BP-1	G3BP-1					99.21	99.5					2.125	2.103					0.2408	0.3145					0.4706	0.4904					1
646	643	Adaptor/scaffold	G3BP1	G3BP-1	G3BP-1	Ras GTPase-activating protein-binding protein 1	Q13283	http://www.phosphosite.org/proteinAction.do?id=2711&showAllSites=true	52.1	VLAPEGSVANK	2	542.803					17135						G3BP-1						52.25						2.23						0.1106						0.2898
647	644	Adaptor/scaffold	G3BP1	G3BP-1	G3BP-1	Ras GTPase-activating protein-binding protein 1	Q13283	http://www.phosphosite.org/proteinAction.do?id=2711&showAllSites=true	52.1	VLSNRPIMFR	3	411.569	26424	26667			27326	27460	G3BP-1	G3BP-1			G3BP-1	G3BP-1	78.98	78.85			78.88	78.89	2.442	2.027			2.481	2.274	-0.0497	-0.0845			0.012	-0.0322	0.2649	0.1522			0.2849	0.2099	1
648	645	Adaptor/scaffold	G3BP1	G3BP-1	G3BP-1	Ras GTPase-activating protein-binding protein 1	Q13283	http://www.phosphosite.org/proteinAction.do?id=2711&showAllSites=true	52.1	VPASQPRPESKPESQIPPQRPQR	4	653.103	12696	13380	11662		13224	14349	G3BP-1	G3BP-1	G3BP-1		G3BP-1	G3BP-1	42.4	43.65	42.56		41.96	44.62	2.89	2.612	1.226		4.163	3.472	-0.1338	-0.2338	-1.6273		-0.3528	0.0771	0.5298	0.4892	0.3629		0.5546	0.4823	1
649	646	Adaptor/scaffold	G3BP1	G3BP-1	G3BP-1	Ras GTPase-activating protein-binding protein 1	Q13283	http://www.phosphosite.org/proteinAction.do?id=2711&showAllSites=true	52.1	VPASQPRPESKPESQIPPQRPQR	4	653.103	13105	12833	11642		14266	14319	G3BP-1	G3BP-1	G3BP-1		G3BP-1	G3BP-1	43.55	42.14	42.5		44.69	44.54	3.356	2.603	1.135		3.765	3.398	-0.132	0.1398	-0.5981		-0.5138	-0.1902	0.5749	0.4455	0.2842		0.5342	0.5411	1
650	647	Adaptor/scaffold	G3BP1	G3BP-1	G3BP-1	Ras GTPase-activating protein-binding protein 1	Q13283	http://www.phosphosite.org/proteinAction.do?id=2711&showAllSites=true	52.1	VPASQPRPESKPESQIPPQRPQR	4	653.103	12720	13178	11992		13997	13386	G3BP-1	G3BP-1	G3BP-1		G3BP-1	G3BP-1	42.46	43.12	43.54		43.98	42.09	3.368	3.319	1.402		3.207	2.984	0.0029	-0.822	-0.1903		-0.1001	-0.0029	0.5579	0.5505	0.2425		0.487	0.507	1
651	648	Adaptor/scaffold	G3BP1	G3BP-1	G3BP-1	Ras GTPase-activating protein-binding protein 1	Q13283	http://www.phosphosite.org/proteinAction.do?id=2711&showAllSites=true	52.1	VPASQPRPESKPESQIPPQRPQR	4	653.103	12945		12025		13824	13664	G3BP-1		G3BP-1		G3BP-1	G3BP-1	43.12		43.64		43.53	42.82	3.059		2.231		3.351	2.884	-0.0614		0.1285		0.3516	0.0762	0.4073		0.5129		0.5653	0.4655	1
652	649	Adaptor/scaffold	G3BP1	G3BP-1	G3BP-1	Ras GTPase-activating protein-binding protein 1	Q13283	http://www.phosphosite.org/proteinAction.do?id=2711&showAllSites=true	52.1	VPASQPRPESKPESQIPPQRPQR	4	653.103	12486				13619	13397	G3BP-1				G3BP-1	G3BP-1	41.84				42.99	42.12	3.405				3.928	3.19	0.1581				-0.0421	-0.0029	0.5574				0.5796	0.5157	1
653	650	Adaptor/scaffold	G3BP1	G3BP-1	G3BP-1	Ras GTPase-activating protein-binding protein 1	Q13283	http://www.phosphosite.org/proteinAction.do?id=2711&showAllSites=true	52.1	VPASQPRPESKPESQIPPQRPQR	4	653.103	13171					13906	G3BP-1					G3BP-1	43.72					43.45	3.005					4.3	0.3433					0.4406	0.5148					0.5471	1
654	651	Adaptor/scaffold	G3BP1	G3BP-1	G3BP-1	Ras GTPase-activating protein-binding protein 1	Q13283	http://www.phosphosite.org/proteinAction.do?id=2711&showAllSites=true	52.1	VPASQPRPESKPESQIPPQRPQR	5	522.684	12937	13213	11984	11877	14539	13464	G3BP-1	G3BP-1	G3BP-1	G3BP-1	G3BP-1	G3BP-1	43.09	43.21	43.51	43.22	45.41	42.29	2.555	3.048	2.318	1.984	2.598	2.616	0.1211	0.1393	-1.1148	0.0636	0.2731	-0.0641	0.4406	0.4364	0.4695	0.315	0.2816	0.4364	1
655	652	Adaptor/scaffold	G3BP1	G3BP-1	G3BP-1	Ras GTPase-activating protein-binding protein 1	Q13283	http://www.phosphosite.org/proteinAction.do?id=2711&showAllSites=true	52.1	VPASQPRPESKPESQIPPQRPQR	5	522.684	12641	13292	11664	12002	13292	13739	G3BP-1	G3BP-1	G3BP-1	G3BP-1	G3BP-1	G3BP-1	42.25	43.42	42.56	43.6	42.14	43.01	3.341	2.869	1.651	2.312	2.478	3.082	0.1978	0.461	0.5184	0.0456	0.0825	-0.2005	0.5227	0.4236	0.3006	0.4028	0.2569	0.3881	1
656	653	Adaptor/scaffold	G3BP1	G3BP-1	G3BP-1	Ras GTPase-activating protein-binding protein 1	Q13283	http://www.phosphosite.org/proteinAction.do?id=2711&showAllSites=true	52.1	VPASQPRPESKPESQIPPQRPQR	5	522.684	13675	13418	11965		13642	13511	G3BP-1	G3BP-1	G3BP-1		G3BP-1	G3BP-1	45.06	43.75	43.45		43.06	42.41	3.276	3.102	1.8		2.511	3.442	0.1672	0.1144	-1.2198		-0.0907	0.0815	0.4843	0.4655	0.3656		0.3922	0.4971	1
657	654	Adaptor/scaffold	G3BP1	G3BP-1	G3BP-1	Ras GTPase-activating protein-binding protein 1	Q13283	http://www.phosphosite.org/proteinAction.do?id=2711&showAllSites=true	52.1	VPASQPRPESKPESQIPPQRPQR	5	522.684	13146	13641			13862	14674	G3BP-1	G3BP-1			G3BP-1	G3BP-1	43.65	44.34			43.63	45.46	3.359	3.425			3.065	3.379	-0.1019	-0.0196			-0.1731	0.227	0.4475	0.4204			0.4606	0.4511	1
658	655	Adaptor/scaffold	G3BP1	G3BP-1	G3BP-1	Ras GTPase-activating protein-binding protein 1	Q13283	http://www.phosphosite.org/proteinAction.do?id=2711&showAllSites=true	52.1	VPASQPRPESKPESQIPPQRPQR	5	522.684		12889				14148		G3BP-1				G3BP-1		42.29				44.09		2.831				2.912		0.2443				-0.0695		0.1585				0.1716
659	656	Adaptor/scaffold	G3BP1	G3BP-1	G3BP-1	Ras GTPase-activating protein-binding protein 1	Q13283	http://www.phosphosite.org/proteinAction.do?id=2711&showAllSites=true	52.1	VPASQPRPESKPESQIPPQRPQR	5	522.684		12921				13940		G3BP-1				G3BP-1		42.37				43.54		3.494				2.925		0.396				-0.0648		0.4975				0.4064
660	657	Adaptor/scaffold	G3BP1;G3BP1	G3BP-1;G3BP-1 iso 2	G3BP-1	Ras GTPase-activating protein-binding protein 1	Q13283;Q13283-2	http://www.phosphosite.org/proteinAction.do?id=2711&showAllSites=true	52.1	HVDAHATLNDGVVVQVMGLLSNNNQALR	3	995.849					54807	55003					G3BP-1	G3BP-1					150.49	150.7					7.293	7.548					1.0417	1.7313					0.6715	0.708
661	658	Adaptor/scaffold	G3BP1;G3BP1	G3BP-1;G3BP-1 iso 2	G3BP-1	Ras GTPase-activating protein-binding protein 1	Q13283;Q13283-2	http://www.phosphosite.org/proteinAction.do?id=2711&showAllSites=true	52.1	HVDAHATLNDGVVVQVMGLLSNNNQALR	3	995.849					54786						G3BP-1						150.44						7.186						1.6071						0.6998
662	659	Adaptor/scaffold	G3BP1;G3BP1	G3BP-1;G3BP-1 iso 2	G3BP-1	Ras GTPase-activating protein-binding protein 1	Q13283;Q13283-2	http://www.phosphosite.org/proteinAction.do?id=2711&showAllSites=true	52.1	HVDAHATLNDGVVVQVMGLLSNNNQALR	4	747.139	53482	53805	51438	51300	54790	55012	G3BP-1	G3BP-1	G3BP-1	G3BP-1	G3BP-1	G3BP-1	150.63	150.83	150.5	150.34	150.45	150.72	9.023	7.52	7.615	7.655	7.786	8.132	0.9451	0.4186	0.6968	-0.0052	0.5835	0.636	0.5928	0.5494	0.5565	0.6144	0.5732	0.6096	1
663	660	Adaptor/scaffold	G3BP1;G3BP1	G3BP-1;G3BP-1 iso 2	G3BP-1	Ras GTPase-activating protein-binding protein 1	Q13283;Q13283-2	http://www.phosphosite.org/proteinAction.do?id=2711&showAllSites=true	52.1	HVDAHATLNDGVVVQVMGLLSNNNQALRR	4	786.164	50103					51572	G3BP-1					G3BP-1	141.73					141.69	8.471					9.291	-0.4253					-0.1454	0.6478					0.6576	1
664	661	Adaptor/scaffold	G3BP1;G3BP1	G3BP-1;G3BP-1 iso 2	G3BP-1	Ras GTPase-activating protein-binding protein 1	Q13283;Q13283-2	http://www.phosphosite.org/proteinAction.do?id=2711&showAllSites=true	52.1	HVDAHATLNDGVVVQVMGLLSNNNQALRR	5	629.133	50107		48069	47911	51391	51557	G3BP-1		G3BP-1	G3BP-1	G3BP-1	G3BP-1	141.74		141.63	141.42	141.53	141.65	6.954		5.703	5.679	7.05	6.562	-0.0377		0.1129	-0.5205	0.4087	0.3851	0.5908		0.6447	0.611	0.6287	0.6073	1
665	662	Adaptor/scaffold	G3BP1;G3BP1	G3BP-1;G3BP-1 iso 2	G3BP-1	Ras GTPase-activating protein-binding protein 1	Q13283;Q13283-2	http://www.phosphosite.org/proteinAction.do?id=2711&showAllSites=true	52.1	HVDAHATLNDGVVVQVMGLLSNNNQALRR	5	629.133			48093	47924	51423				G3BP-1	G3BP-1	G3BP-1				141.7	141.45	141.61				5.346	5.995	6.745				0.3359	0.6141	0.3653				0.5457	0.6105	0.599
666	663	Adaptor/scaffold	G3BP1;G3BP1	G3BP-1;G3BP-1 iso 2	G3BP-1	Ras GTPase-activating protein-binding protein 1	Q13283;Q13283-2	http://www.phosphosite.org/proteinAction.do?id=2711&showAllSites=true	52.1	IRHVDAHATLNDGVVVQVMGLLSNNNQALR	4	814.435				47787						G3BP-1						141.09						2.702						0.9515						0.3216
667	664	Adaptor/scaffold	G3BP1;G3BP1	G3BP-1;G3BP-1 iso 2	G3BP-1	Ras GTPase-activating protein-binding protein 1	Q13283;Q13283-2	http://www.phosphosite.org/proteinAction.do?id=2711&showAllSites=true	52.1	NSSYVHGGLDSNGKPADAVYGQK	3	788.712	19372	19652	18043	17836	20196	20334	G3BP-1	G3BP-1	G3BP-1	G3BP-1	G3BP-1	G3BP-1	60.29	60.33	60.55	60.09	60.26	60.3	8.22	8.062	6.827	6.507	8.467	8.047	0.1793	0.3956	0.0578	0.1197	0.0694	0.5552	0.7129	0.736	0.6872	0.7155	0.7274	0.7254	1
668	665	Adaptor/scaffold	G3BP1;G3BP1	G3BP-1;G3BP-1 iso 2	G3BP-1	Ras GTPase-activating protein-binding protein 1	Q13283;Q13283-2	http://www.phosphosite.org/proteinAction.do?id=2711&showAllSites=true	52.1	NSSYVHGGLDSNGKPADAVYGQK	4	591.786	19394	19677	18042	17828	20222	20339	G3BP-1	G3BP-1	G3BP-1	G3BP-1	G3BP-1	G3BP-1	60.35	60.39	60.54	60.08	60.33	60.31	4.123	5.609	5.059	5.756	6.432	6.329	0.123	-0.0289	0.4427	0.2529	0.336	-0.0493	0.5087	0.5882	0.5652	0.5808	0.5956	0.6568	1
669	666	Adaptor/scaffold	G3BP1;G3BP1	G3BP-1;G3BP-1 iso 2	G3BP-1	Ras GTPase-activating protein-binding protein 1	Q13283;Q13283-2	http://www.phosphosite.org/proteinAction.do?id=2711&showAllSites=true	52.1	QYYTLLNQAPDM*LHR	3	626.977		33559						G3BP-1						97.31						3.633						0.2614						0.5604
670	667	Adaptor/scaffold	G3BP1;G3BP1	G3BP-1;G3BP-1 iso 2	G3BP-1	Ras GTPase-activating protein-binding protein 1	Q13283;Q13283-2	http://www.phosphosite.org/proteinAction.do?id=2711&showAllSites=true	52.1	QYYTLLNQAPDMLHR	3	621.645	39315	39678	37651	37444	40625	40781	G3BP-1	G3BP-1	G3BP-1	G3BP-1	G3BP-1	G3BP-1	113.28	113.51	113.55	113.25	113.41	113.46	5.027	4.806	5.145	5.022	4.985	4.883	0.2399	0.2598	0.4242	0.3086	0.401	0.3967	0.5487	0.5492	0.5668	0.5462	0.5837	0.5892	1
671	668	Adaptor/scaffold	G3BP1;G3BP1	G3BP-1;G3BP-1 iso 2	G3BP-1	Ras GTPase-activating protein-binding protein 1	Q13283;Q13283-2	http://www.phosphosite.org/proteinAction.do?id=2711&showAllSites=true	52.1	VMSQNFTNCHTK	2	733.829	13190	13454			13908	13982	G3BP-1	G3BP-1			G3BP-1	G3BP-1	43.77	43.84			43.75	43.65	3.691	3.328			3.375	3.696	-0.1874	0.2195			0.055	0.2148	0.7094	0.6687			0.6299	0.6862	1
672	669	Adaptor/scaffold	G3BP1;G3BP1	G3BP-1;G3BP-1 iso 2	G3BP-1	Ras GTPase-activating protein-binding protein 1	Q13283;Q13283-2	http://www.phosphosite.org/proteinAction.do?id=2711&showAllSites=true	52.1	VMSQNFTNCHTK	3	489.555	13166	13434			13873	13958	G3BP-1	G3BP-1			G3BP-1	G3BP-1	43.71	43.79			43.66	43.59	3.821	3.928			3.392	3.547	0.0426	-0.115			-0.019	0.1021	0.5857	0.5523			0.5071	0.5178	1
673	670	Adaptor/scaffold	G3BP1;G3BP2;G3BP2	G3BP-1;G3BP-2;G3BP-2 iso2	G3BP-1	Ras GTPase-activating protein-binding protein 1	Q13283;Q9UN86;Q9UN86-2	http://www.phosphosite.org/proteinAction.do?id=2711&showAllSites=true	52.1	LNVEEKK	2	430.248		6547				6886		G3BP-1				G3BP-1		25.07				24.92		2.067				2.234		-0.0861				0.0481		0.113				0.0986
674	671	Adaptor/scaffold	G3BP1;G3BP2;G3BP2;G3BP1	G3BP-1;G3BP-2;G3BP-2 iso2;G3BP-1 iso 2	G3BP-1	Ras GTPase-activating protein-binding protein 1	Q13283;Q9UN86;Q9UN86-2;Q13283-2	http://www.phosphosite.org/proteinAction.do?id=2711&showAllSites=true	52.1	VM*EKPSPLLVGR	3	447.923	22247	22541		20622			G3BP-1	G3BP-1		G3BP-1			67.86	67.87		67.61			4.47	3.68		4.003			-0.1996	-0.2421		-0.575			0.3708	0.4199		0.4246			1
675	672	Adaptor/scaffold	G3BP1;G3BP2;G3BP2;G3BP1	G3BP-1;G3BP-2;G3BP-2 iso2;G3BP-1 iso 2	G3BP-1	Ras GTPase-activating protein-binding protein 1	Q13283;Q9UN86;Q9UN86-2;Q13283-2	http://www.phosphosite.org/proteinAction.do?id=2711&showAllSites=true	52.1	VMEKPSPLLVGR	2	663.384		25960		23966	26611	26737		G3BP-1		G3BP-1	G3BP-1	G3BP-1		77.02		76.79	77	76.99		2.538		1.53	2.288	2.244		0.7663		0.21	0.1953	0.2895		0.4871		0.1222	0.4687	0.4436
676	673	Adaptor/scaffold	G3BP1;G3BP2;G3BP2;G3BP1	G3BP-1;G3BP-2;G3BP-2 iso2;G3BP-1 iso 2	G3BP-1	Ras GTPase-activating protein-binding protein 1	Q13283;Q9UN86;Q9UN86-2;Q13283-2	http://www.phosphosite.org/proteinAction.do?id=2711&showAllSites=true	52.1	VMEKPSPLLVGR	3	442.592	25652	25951	24245	23960	26617	26739	G3BP-1	G3BP-1	G3BP-1	G3BP-1	G3BP-1	G3BP-1	76.96	76.99	77.32	76.77	77.02	76.99	3.94	3.943	4.593	4.149	4.005	3.786	-0.0194	0.0598	0.0436	-0.0297	0.073	0.1304	0.5349	0.5113	0.4983	0.457	0.4386	0.4232	1
677	674	Adaptor/scaffold	G3BP2;G3BP2	G3BP-2;G3BP-2 iso2	G3BP-2	Ras GTPase-activating protein-binding protein 2	Q9UN86;Q9UN86-2	http://www.phosphosite.org/proteinAction.do?id=4544&showAllSites=true	54.1	FMQTFVLAPEGSVPNK	2	882.953	41792	42174			43105	43280	G3BP-2	G3BP-2			G3BP-2	G3BP-2	119.77	120.07			119.85	119.96	5.253	4.928			4.94	4.781	0.7197	-0.0918			-0.6031	1.0732	0.7151	0.7141			0.68	0.667	1
678	675	Adaptor/scaffold	G3BP2;G3BP2	G3BP-2;G3BP-2 iso2	G3BP-2	Ras GTPase-activating protein-binding protein 2	Q9UN86;Q9UN86-2	http://www.phosphosite.org/proteinAction.do?id=4544&showAllSites=true	54.1	FYVHNDMFR	2	614.782	28960						G3BP-2						85.81						1.735						-0.1618						0.2567						1
679	676	Adaptor/scaffold	G3BP2;G3BP2	G3BP-2;G3BP-2 iso2	G3BP-2	Ras GTPase-activating protein-binding protein 2	Q9UN86;Q9UN86-2	http://www.phosphosite.org/proteinAction.do?id=4544&showAllSites=true	54.1	FYVHNDMFR	3	410.19	28912	29251	27387	27114	29962	30097	G3BP-2	G3BP-2	G3BP-2	G3BP-2	G3BP-2	G3BP-2	85.68	85.82	86.15	85.65	85.79	85.79	2.96	2.864	2.903	2.941	3.077	2.98	-0.116	0.0561	-0.189	0.2341	0.1101	0.2187	0.5179	0.5499	0.496	0.5002	0.5097	0.532	1
680	677	Adaptor/scaffold	G3BP2;G3BP2	G3BP-2;G3BP-2 iso2	G3BP-2	Ras GTPase-activating protein-binding protein 2	Q9UN86;Q9UN86-2	http://www.phosphosite.org/proteinAction.do?id=4544&showAllSites=true	54.1	GDMEQNDSDNRR	2	718.795	4098	4536			4580		G3BP-2	G3BP-2			G3BP-2		19.04	19.7			19.09		2.033	1.69			1.731		0.2185	-0.0346			0.3124		0.4545	0.348			0.3832		2
681	678	Adaptor/scaffold	G3BP2;G3BP2	G3BP-2;G3BP-2 iso2	G3BP-2	Ras GTPase-activating protein-binding protein 2	Q9UN86;Q9UN86-2	http://www.phosphosite.org/proteinAction.do?id=4544&showAllSites=true	54.1	GDMEQNDSDNRR	3	479.532	4091	4527	3807	3645	4599		G3BP-2	G3BP-2	G3BP-2	G3BP-2	G3BP-2		19.02	19.68	19.16	18.85	19.14		1.336	2.669	2.104	2.874	1.903		-0.048	0.0721	0.0029	0.8213	0.1223		0.3569	0.4941	0.3404	0.502	0.476		1
682	679	Adaptor/scaffold	G3BP2;G3BP2	G3BP-2;G3BP-2 iso2	G3BP-2	Ras GTPase-activating protein-binding protein 2	Q9UN86;Q9UN86-2	http://www.phosphosite.org/proteinAction.do?id=4544&showAllSites=true	54.1	GIVGGGMMR	2	439.223			22104	21831	24319	24453			G3BP-2	G3BP-2	G3BP-2	G3BP-2			71.37	70.8	71.01	71.02			1.935	1.758	1.889	1.926			0.0319	0.1279	0.0052	0.3412			0.4098	0.4008	0.4177	0.4188
683	680	Adaptor/scaffold	G3BP2;G3BP2	G3BP-2;G3BP-2 iso2	G3BP-2	Ras GTPase-activating protein-binding protein 2	Q9UN86;Q9UN86-2	http://www.phosphosite.org/proteinAction.do?id=4544&showAllSites=true	54.1	GVGGKLPNFGFVVFDDSEPVQR	3	788.738						49960						G3BP-2						137.45						5.174						0.6011						0.6373
684	681	Adaptor/scaffold	G3BP2;G3BP2	G3BP-2;G3BP-2 iso2	G3BP-2	Ras GTPase-activating protein-binding protein 2	Q9UN86;Q9UN86-2	http://www.phosphosite.org/proteinAction.do?id=4544&showAllSites=true	54.1	HVDAHATLSDGVVVQVMGLLSNSGQPERK	4	761.895						51075						G3BP-2						140.38						6.163						-0.9883						0.5468
685	682	Adaptor/scaffold	G3BP2;G3BP2	G3BP-2;G3BP-2 iso2	G3BP-2	Ras GTPase-activating protein-binding protein 2	Q9UN86;Q9UN86-2	http://www.phosphosite.org/proteinAction.do?id=4544&showAllSites=true	54.1	ILIAKPIMFR	3	401.255	36519	36804	34930	34690	37767	37917	G3BP-2	G3BP-2	G3BP-2	G3BP-2	G3BP-2	G3BP-2	105.94	105.97	106.28	105.88	105.99	106.03	3.145	3.102	2.755	2.843	3.33	3.501	-0.11	0.1017	-0.1994	0.2032	0.0386	-0.0576	0.2783	0.262	0.272	0.2902	0.3072	0.2987	1
686	683	Adaptor/scaffold	G3BP2;G3BP2	G3BP-2;G3BP-2 iso2	G3BP-2	Ras GTPase-activating protein-binding protein 2	Q9UN86;Q9UN86-2	http://www.phosphosite.org/proteinAction.do?id=4544&showAllSites=true	54.1	KPIMFRGEVR	2	616.85	26451						G3BP-2						79.05						1.203						0.1584						0.1297						1
687	684	Adaptor/scaffold	G3BP2;G3BP2	G3BP-2;G3BP-2 iso2	G3BP-2	Ras GTPase-activating protein-binding protein 2	Q9UN86;Q9UN86-2	http://www.phosphosite.org/proteinAction.do?id=4544&showAllSites=true	54.1	LPNFGFVVFDDSEPVQR	2	983.489	53774	54050	51773	51624	55080	55293	G3BP-2	G3BP-2	G3BP-2	G3BP-2	G3BP-2	G3BP-2	151.4	151.47	151.38	151.19	151.22	151.47	5.052	5.85	4.641	5.376	5.947	6.105	0.0713	0.3154	0.6432	0.0686	1.0809	0.6661	0.7059	0.7407	0.6724	0.6888	0.7215	0.7111	1
688	685	Adaptor/scaffold	G3BP2;G3BP2	G3BP-2;G3BP-2 iso2	G3BP-2	Ras GTPase-activating protein-binding protein 2	Q9UN86;Q9UN86-2	http://www.phosphosite.org/proteinAction.do?id=4544&showAllSites=true	54.1	LPNFGFVVFDDSEPVQR	3	655.995	53796	54068	51800	51649	55102	55295	G3BP-2	G3BP-2	G3BP-2	G3BP-2	G3BP-2	G3BP-2	151.46	151.52	151.45	151.25	151.28	151.47	5.874	5.614	3.326	3.312	5.385	5.411	-0.5306	0.2146	0.146	-0.1524	-0.197	0.2338	0.6801	0.6669	0.6247	0.5232	0.7031	0.6777	1
689	686	Adaptor/scaffold	G3BP2;G3BP2	G3BP-2;G3BP-2 iso2	G3BP-2	Ras GTPase-activating protein-binding protein 2	Q9UN86;Q9UN86-2	http://www.phosphosite.org/proteinAction.do?id=4544&showAllSites=true	54.1	NLEELEEK	2	502.251		21068		19244	21602	21722		G3BP-2		G3BP-2	G3BP-2	G3BP-2		64.02		63.82	63.94	63.93		2.452		2.152	2.257	2.213		0.1322		0.1478	0.2766	0.0867		0.1832		0.1274	0.1924	0.1992
690	687	Adaptor/scaffold	G3BP2;G3BP2	G3BP-2;G3BP-2 iso2	G3BP-2	Ras GTPase-activating protein-binding protein 2	Q9UN86;Q9UN86-2	http://www.phosphosite.org/proteinAction.do?id=4544&showAllSites=true	54.1	NSSYVHGGVDASGKPQEAVYGQNDIHHK	4	749.358			15162	14792	17173	17267			G3BP-2	G3BP-2	G3BP-2	G3BP-2			52.7	51.69	52.34	52.28			2.279	9.655	11.452	10.879			0.0659	-0.876	0.306	-0.0646			0.5426	0.7425	0.725	0.71
691	688	Adaptor/scaffold	G3BP2;G3BP2	G3BP-2;G3BP-2 iso2	G3BP-2	Ras GTPase-activating protein-binding protein 2	Q9UN86;Q9UN86-2	http://www.phosphosite.org/proteinAction.do?id=4544&showAllSites=true	54.1	NSSYVHGGVDASGKPQEAVYGQNDIHHK	4	749.358			15114						G3BP-2						52.56						9.064						0.2818						0.7663
692	689	Adaptor/scaffold	G3BP2;G3BP2	G3BP-2;G3BP-2 iso2	G3BP-2	Ras GTPase-activating protein-binding protein 2	Q9UN86;Q9UN86-2	http://www.phosphosite.org/proteinAction.do?id=4544&showAllSites=true	54.1	NSSYVHGGVDASGKPQEAVYGQNDIHHK	5	599.688	16401	16604	15137	14800	17163	17259	G3BP-2	G3BP-2	G3BP-2	G3BP-2	G3BP-2	G3BP-2	52.36	52.24	52.62	51.71	52.32	52.26	9.868	9.236	7.45	8.165	9.713	9.058	-0.0434	0.2713	0.251	-0.1673	0.2632	0.2164	0.5125	0.5964	0.627	0.6382	0.5276	0.6287	1
693	690	Adaptor/scaffold	G3BP2;G3BP2	G3BP-2;G3BP-2 iso2	G3BP-2	Ras GTPase-activating protein-binding protein 2	Q9UN86;Q9UN86-2	http://www.phosphosite.org/proteinAction.do?id=4544&showAllSites=true	54.1	QYYTLLNK	2	521.782	28443				29531	29641	G3BP-2				G3BP-2	G3BP-2	84.42				84.66	84.6	2.614				2.582	2.451	0.2119				0.0558	0.077	0.4122				0.444	0.4138	2
694	691	Adaptor/scaffold	G3BP2;G3BP2	G3BP-2;G3BP-2 iso2	G3BP-2	Ras GTPase-activating protein-binding protein 2	Q9UN86;Q9UN86-2	http://www.phosphosite.org/proteinAction.do?id=4544&showAllSites=true	54.1	TEELKPQVEEK	2	665.348	13445	13703	12406	12254	14152	14238	G3BP-2	G3BP-2	G3BP-2	G3BP-2	G3BP-2	G3BP-2	44.45	44.5	44.76	44.33	44.39	44.32	3.928	4.044	3.36	4.071	3.929	4.062	0.1152	0.1064	0.1894	0.1833	0.4107	0.4056	0.3691	0.4358	0.332	0.39	0.3743	0.3887	1
695	692	Adaptor/scaffold	G3BP2;G3BP2	G3BP-2;G3BP-2 iso2	G3BP-2	Ras GTPase-activating protein-binding protein 2	Q9UN86;Q9UN86-2	http://www.phosphosite.org/proteinAction.do?id=4544&showAllSites=true	54.1	TEELKPQVEEK	3	443.901	13457	13725			14166	14251	G3BP-2	G3BP-2			G3BP-2	G3BP-2	44.48	44.56			44.43	44.35	3.412	3.503			3.322	4.026	0.0771	0.0318			-0.0731	-0.1433	0.4453	0.4773			0.4477	0.4923	1
696	693	Adaptor/scaffold	G3BP2;G3BP2	G3BP-2;G3BP-2 iso2	G3BP-2	Ras GTPase-activating protein-binding protein 2	Q9UN86;Q9UN86-2	http://www.phosphosite.org/proteinAction.do?id=4544&showAllSites=true	54.1	VEAKPEVQSQPPR	2	732.894	11309	11632	10491	10353	11985	12042	G3BP-2	G3BP-2	G3BP-2	G3BP-2	G3BP-2	G3BP-2	38.65	38.84	39.08	38.68	38.67	38.54	3.13	3.165	2.4	2.063	2.83	3.117	0.2826	0.086	-0.4225	0.3277	0.0649	0.2833	0.5853	0.5682	0.5953	0.5119	0.5447	0.5531	1
697	694	Adaptor/scaffold	G3BP2;G3BP2	G3BP-2;G3BP-2 iso2	G3BP-2	Ras GTPase-activating protein-binding protein 2	Q9UN86;Q9UN86-2	http://www.phosphosite.org/proteinAction.do?id=4544&showAllSites=true	54.1	VEAKPEVQSQPPR	3	488.932	11313	11615	10470	10344	11962	12019	G3BP-2	G3BP-2	G3BP-2	G3BP-2	G3BP-2	G3BP-2	38.66	38.79	39.03	38.66	38.61	38.48	5.383	5.493	5.33	4.931	5.216	5.817	0.2622	0.3057	0.021	-0.0546	0.1623	0.1436	0.547	0.5424	0.562	0.5799	0.5409	0.5507	1
698	695	Adaptor/scaffold	G3BP2;G3BP2	G3BP-2;G3BP-2 iso2	G3BP-2	Ras GTPase-activating protein-binding protein 2	Q9UN86;Q9UN86-2	http://www.phosphosite.org/proteinAction.do?id=4544&showAllSites=true	54.1	VLSLNFSECHTK	3	478.906	29123		27568	27298	30182	30308	G3BP-2		G3BP-2	G3BP-2	G3BP-2	G3BP-2	86.24		86.63	86.14	86.36	86.34	4.55		3.687	3.865	4.144	4.114	0.3245		0.014	-0.2873	0.1135	-0.0043	0.5134		0.4686	0.5206	0.4853	0.4588	1
699	696	Adaptor/scaffold	GGA2	GGA2	GGA2	ADP-ribosylation factor-binding protein GGA2	Q9UJY4	http://www.phosphosite.org/proteinAction.do?id=13838&showAllSites=true	67.1	LPAFSPLMPPAVISQMLLLDNPHKEPIR	4	781.932						61542						GGA2						167.94						9.015						-0.1079						0.6783
700	697	Adaptor/scaffold	GPHN;GAPVD1;GAPVD1;GAPVD1;GAPVD1;GAPVD1;GAPVD1;GPHN;STMN3	gephyrin;GAPVD1;GAPVD1 iso2;GAPVD1 iso3;GAPVD1 iso5;GAPVD1 iso5;GAPVD1 iso6;gephyrin iso2;STMN3	gephyrin	Gephyrin	Q9NQX3;Q14C86;Q14C86-2;Q14C86-3;Q14C86-4;Q14C86-5;Q14C86-6;Q9NQX3-2;Q9NZ72	http://www.phosphosite.org/proteinAction.do?id=20674&showAllSites=true	79.7	TISAYK	2	341.692						10982						gephyrin						35.75						1.476						0.1986						0.0859
701	698	Adaptor/scaffold	GPHN;GPHN	gephyrin;gephyrin iso2	gephyrin	Gephyrin	Q9NQX3;Q9NQX3-2	http://www.phosphosite.org/proteinAction.do?id=20674&showAllSites=true	79.7	DTASLSTTPSESPR	2	724.847	17412						gephyrin						55.04						3.557						-0.0294						0.3705						1
702	699	Adaptor/scaffold	GPHN;GPHN	gephyrin;gephyrin iso2	gephyrin	Gephyrin	Q9NQX3;Q9NQX3-2	http://www.phosphosite.org/proteinAction.do?id=20674&showAllSites=true	79.7	VLAQDVYAK	2	503.782	19798	20068				20739	gephyrin	gephyrin				gephyrin	61.42	61.42				61.36	1.978	1.674				1.637	-0.4206	0.6364				0.5879	0.1569	0.1417				0.084	1
703	700	Adaptor/scaffold	GRB10;GRB10;GRB10;GRB10	GRB10;GRB10 iso2;GRB10 iso 3;GRB10 iso 4	GRB10	Growth factor receptor-bound protein 10	Q13322;Q13322-2;Q13322-3;Q13322-4	http://www.phosphosite.org/proteinAction.do?id=1091&showAllSites=true	67.2	QQGLVDGLFLLR	2	679.893						54370						GRB10						149.03						3.048						0.4057						0.4742
704	701	Adaptor/scaffold	GRB10;GRB10;GRB10;GRB10	GRB10;GRB10 iso2;GRB10 iso 3;GRB10 iso 4	GRB10	Growth factor receptor-bound protein 10	Q13322;Q13322-2;Q13322-3;Q13322-4	http://www.phosphosite.org/proteinAction.do?id=1091&showAllSites=true	67.2	SVSENSLVAMDFSGQTGR	3	628.963				28213						GRB10						88.55						1.465						1.6981						0.2817
705	702	Adaptor/scaffold	HGS;HGS	Hrs;Hrs iso2	Hrs	Hepatocyte growth factor-regulated tyrosine kinase substrate	O14964;O14964-2	http://www.phosphosite.org/proteinAction.do?id=3904&showAllSites=true	86.1	ESDAMFAAER	2	563.745					23491						Hrs						68.86						3.073						0.3214						0.5694
706	703	Adaptor/scaffold	HGS;HGS	Hrs;Hrs iso2	Hrs	Hepatocyte growth factor-regulated tyrosine kinase substrate	O14964;O14964-2	http://www.phosphosite.org/proteinAction.do?id=3904&showAllSites=true	86.1	ILYLIQAWAHAFR	3	534.637					58908	59145					Hrs	Hrs					161.33	161.63					4.176	4.12					0.3336	-0.0748					0.4284	0.4222
707	704	Adaptor/scaffold	HGS;HGS	Hrs;Hrs iso2	Hrs	Hepatocyte growth factor-regulated tyrosine kinase substrate	O14964;O14964-2	http://www.phosphosite.org/proteinAction.do?id=3904&showAllSites=true	86.1	QVEVNVR	2	422.238	14910						Hrs						48.33						1.659						-0.1964						0.0838						1
708	705	Adaptor/scaffold	HGS;HGS	Hrs;Hrs iso2	Hrs	Hepatocyte growth factor-regulated tyrosine kinase substrate	O14964;O14964-2	http://www.phosphosite.org/proteinAction.do?id=3904&showAllSites=true	86.1	VEGHVFPEFK	3	396.873						29421						Hrs						84.01						2.57						-0.1143						0.3994
709	706	Adaptor/scaffold	HGS;HGS	Hrs;Hrs iso2	Hrs	Hepatocyte growth factor-regulated tyrosine kinase substrate	O14964;O14964-2	http://www.phosphosite.org/proteinAction.do?id=3904&showAllSites=true	86.1	VNDKNPHVALYALEVMESVVK	4	589.565	53350				54569	54777	Hrs				Hrs	Hrs	150.29				149.87	150.1	5.261				6.366	6.281	0.1482				0.1581	0.0542	0.5157				0.5732	0.5875	1
710	707	Adaptor/scaffold	HGS;HGS;MME;PTGIS	Hrs;Hrs iso2;CD10;PTGIS	Hrs	Hepatocyte growth factor-regulated tyrosine kinase substrate	O14964;O14964-2;P08473;Q16647	http://www.phosphosite.org/proteinAction.do?id=3904&showAllSites=true	86.1	YAVNSIK	2	397.724	15899						Hrs						50.94						2.002						-0.5529						0.2019						1
711	708	Adaptor/scaffold	HOMER1	HOMER1	HOMER1	Homer protein homolog 1	Q86YM7	http://www.phosphosite.org/proteinAction.do?id=22067&showAllSites=true	40.3	AALLESTANVK	2	558.817			27813	27535	30412	30555			HOMER1	HOMER1	HOMER1	HOMER1			87.28	86.76	86.95	86.97			1.867	1.897	2.045	1.857			0.1809	0.2368	-0.1303	-0.0121			0.0636	0.0958	0.0216	0.0165
712	709	Adaptor/scaffold	HOMER1	HOMER1	HOMER1	Homer protein homolog 1	Q86YM7	http://www.phosphosite.org/proteinAction.do?id=22067&showAllSites=true	40.3	AEPTQNALPFSHSSAISK	3	628.986	27071	27369	25596	25330	28046	28206	HOMER1	HOMER1	HOMER1	HOMER1	HOMER1	HOMER1	80.67	80.69	80.98	80.5	80.74	80.81	4.775	3.62	4.612	3.803	4.065	4.431	0.1178	-0.0798	0.0365	0.0342	0.0308	0.2672	0.4905	0.4552	0.528	0.3553	0.485	0.4776	1
713	710	Adaptor/scaffold	HOMER1	HOMER1	HOMER1	Homer protein homolog 1	Q86YM7	http://www.phosphosite.org/proteinAction.do?id=22067&showAllSites=true	40.3	AEPTQNALPFSHSSAISK	3	628.986		27343						HOMER1						80.63						4.138						0.1528						0.3818
714	711	Adaptor/scaffold	HOMER1	HOMER1	HOMER1	Homer protein homolog 1	Q86YM7	http://www.phosphosite.org/proteinAction.do?id=22067&showAllSites=true	40.3	HWEAELATLK	2	599.317	29864	30208	28320		30933		HOMER1	HOMER1	HOMER1		HOMER1		88.18	88.32	88.62		88.31		3.212	3.478	3.652		3.208		0.2912	0.2322	0.5997		0.4508		0.3706	0.4555	0.4972		0.4479		1
715	712	Adaptor/scaffold	HOMER1	HOMER1	HOMER1	Homer protein homolog 1	Q86YM7	http://www.phosphosite.org/proteinAction.do?id=22067&showAllSites=true	40.3	LESTANVK	2	431.238	3579						HOMER1						16.98						1.368						-0.3624						0.0874						8
716	713	Adaptor/scaffold	HOMER1	HOMER1	HOMER1	Homer protein homolog 1	Q86YM7	http://www.phosphosite.org/proteinAction.do?id=22067&showAllSites=true	40.3	LESTANVK	2	431.238	3467						HOMER1						16.48						1.337						-0.097						0.0302						6
717	714	Adaptor/scaffold	HOMER1	HOMER1	HOMER1	Homer protein homolog 1	Q86YM7	http://www.phosphosite.org/proteinAction.do?id=22067&showAllSites=true	40.3	LTAALLESTANVK	2	665.883	33971	34331	32412	32181	35155	35328	HOMER1	HOMER1	HOMER1	HOMER1	HOMER1	HOMER1	99.12	99.34	99.46	99.06	99.23	99.32	3.013	3.99	4.414	4.146	4.162	4.214	0.4416	0.4721	0.5578	0.7057	0.6518	0.5237	0.4077	0.4044	0.4869	0.4855	0.4265	0.4019	1
718	715	Adaptor/scaffold	HOMER1	HOMER1	HOMER1	Homer protein homolog 1	Q86YM7	http://www.phosphosite.org/proteinAction.do?id=22067&showAllSites=true	40.3	QQLAAYQEEAER	2	718.344	19484	19769	18119	17919	20318	20420	HOMER1	HOMER1	HOMER1	HOMER1	HOMER1	HOMER1	60.59	60.64	60.74	60.31	60.58	60.52	3.562	3.898	3.607	3.409	3.521	3.711	-0.0777	0.7173	0.3946	0.1679	-0.4169	0.0595	0.5776	0.5349	0.5752	0.5717	0.5742	0.5481	1
719	716	Adaptor/scaffold	HOMER1;HOMER1	HOMER1;HOMER1 iso2	HOMER1	Homer protein homolog 1	Q86YM7;Q86YM7-2	http://www.phosphosite.org/proteinAction.do?id=22067&showAllSites=true	40.3	ELQEQR	2	401.706				4835						HOMER1						22.34						1.681						-0.2523						0.0001
720	717	Adaptor/scaffold	HOMER1;HOMER1	HOMER1;HOMER1 iso2	HOMER1	Homer protein homolog 1	Q86YM7;Q86YM7-2	http://www.phosphosite.org/proteinAction.do?id=22067&showAllSites=true	40.3	IFELTELR	2	510.79	40685	41017	38976	38751	41998	42161	HOMER1	HOMER1	HOMER1	HOMER1	HOMER1	HOMER1	116.88	117.03	117.12	116.76	116.98	117.05	2.489	2.365	2.234	2.39	2.43	2.378	0.1732	0.0434	0.0021	-0.0058	0.1222	0.249	0.2367	0.2066	0.1776	0.1994	0.2173	0.1924	2
721	718	Adaptor/scaffold	HOMER1;HOMER1	HOMER1;HOMER1 iso2	HOMER1	Homer protein homolog 1	Q86YM7;Q86YM7-2	http://www.phosphosite.org/proteinAction.do?id=22067&showAllSites=true	40.3	IFELTELRDNLAK	3	521.291	40719	41067		38827	42030	42198	HOMER1	HOMER1		HOMER1	HOMER1	HOMER1	116.97	117.17		116.96	117.07	117.15	3.452	3.353		2.451	3.345	3.445	0.3085	0.0591		0.4114	0.3728	0.1026	0.3784	0.3954		0.3493	0.3685	0.3982	1
722	719	Adaptor/scaffold	HOMER1;HOMER1	HOMER1;HOMER1 iso2	HOMER1	Homer protein homolog 1	Q86YM7;Q86YM7-2	http://www.phosphosite.org/proteinAction.do?id=22067&showAllSites=true	40.3	LKQEIDNAR	2	543.799	8112	8426	7467	7365	8688	8758	HOMER1	HOMER1	HOMER1	HOMER1	HOMER1	HOMER1	29.99	30.16	30.36	30.08	30	29.9	2.44	2.309	2.246	2.345	2.414	2.273	0.439	0.5167	0.3522	0.2428	0.4519	0.1196	0.2682	0.2301	0.1998	0.2557	0.2529	0.2325	1
723	720	Adaptor/scaffold	HOMER1;HOMER1	HOMER1;HOMER1 iso2	HOMER1	Homer protein homolog 1	Q86YM7;Q86YM7-2	http://www.phosphosite.org/proteinAction.do?id=22067&showAllSites=true	40.3	LKQEIDNAR	3	362.868	8102	8407	7472	7355	8676	8739	HOMER1	HOMER1	HOMER1	HOMER1	HOMER1	HOMER1	29.96	30.11	30.37	30.06	29.97	29.84	3.289	3.376	2.995	3.212	3.281	3.454	-0.2128	0.0474	-0.1683	-0.362	0.0722	-0.2671	0.243	0.2045	0.2806	0.23	0.2413	0.2321	1
724	721	Adaptor/scaffold	HOMER1;HOMER1	HOMER1;HOMER1 iso2	HOMER1	Homer protein homolog 1	Q86YM7;Q86YM7-2	http://www.phosphosite.org/proteinAction.do?id=22067&showAllSites=true	40.3	SQNEQEAFR	2	554.755	11839	12095			12598	12654	HOMER1	HOMER1			HOMER1	HOMER1	40.1	40.18			40.31	40.16	2.818	2.944			2.736	2.918	1.0552	-0.1118			-0.3541	-0.2528	0.3621	0.3602			0.4081	0.345	1
725	722	Adaptor/scaffold	HOMER1;HOMER1	HOMER1;HOMER1 iso2	HOMER1	Homer protein homolog 1	Q86YM7;Q86YM7-2	http://www.phosphosite.org/proteinAction.do?id=22067&showAllSites=true	40.3	SQNEQEAFRNNLK	3	526.594	16661		15373	15171			HOMER1		HOMER1	HOMER1			53.05		53.28	52.77			3.155		2.385	2.572			-0.8199		0.2705	-0.7624			0.4488		0.1474	0.3933			1
726	723	Adaptor/scaffold	HOMER1;HOMER1	HOMER1;HOMER1 iso2	HOMER1	Homer protein homolog 1	Q86YM7;Q86YM7-2	http://www.phosphosite.org/proteinAction.do?id=22067&showAllSites=true	40.3	TELNQTIQELEETLK	2	894.965	54255	54549	52240	52092	55565	55779	HOMER1	HOMER1	HOMER1	HOMER1	HOMER1	HOMER1	152.66	152.78	152.61	152.41	152.52	152.77	5.145	4.679	4.825	4.234	4.819	4.628	0.3684	0.408	0.4533	0.2734	0.6893	0.3177	0.6092	0.5725	0.6314	0.5396	0.5924	0.5877	1
727	724	Adaptor/scaffold	HOMER1;HOMER1	HOMER1;HOMER1 iso2	HOMER1	Homer protein homolog 1	Q86YM7;Q86YM7-2	http://www.phosphosite.org/proteinAction.do?id=22067&showAllSites=true	40.3	TELNQTIQELEETLK	3	596.979	54269	54572	52232	52111	55573	55809	HOMER1	HOMER1	HOMER1	HOMER1	HOMER1	HOMER1	152.7	152.85	152.59	152.45	152.54	152.85	4.731	5.035	4.09	3.782	5.237	4.461	0.4391	0.1606	1.0262	0.2449	0.4118	0.1931	0.5671	0.518	0.5222	0.5477	0.5448	0.5163	1
728	725	Adaptor/scaffold	HOMER1;HOMER1	HOMER1;HOMER1 iso2	HOMER1	Homer protein homolog 1	Q86YM7;Q86YM7-2	http://www.phosphosite.org/proteinAction.do?id=22067&showAllSites=true	40.3	TELNQTIQELEETLKLKEEEIER	4	704.62					54971						HOMER1						150.93						6.33						0.376						0.5501
729	726	Adaptor/scaffold	HOMER1;HOMER1	HOMER1;HOMER1 iso2	HOMER1	Homer protein homolog 1	Q86YM7;Q86YM7-2	http://www.phosphosite.org/proteinAction.do?id=22067&showAllSites=true	40.3	TLLEILDGK	2	501.298	45303	45598	43448	43246	46629	46818	HOMER1	HOMER1	HOMER1	HOMER1	HOMER1	HOMER1	129.08	129.16	129.24	128.94	129.06	129.22	2.69	2.419	2.663	2.588	2.702	2.402	0.171	0.164	0.6296	0.6916	-0.1372	0.5855	0.4006	0.2979	0.3726	0.3891	0.4106	0.2955	1
730	727	Adaptor/scaffold	HOMER1;HOMER1	HOMER1;HOMER1 iso3	HOMER1	Homer protein homolog 1	Q86YM7;Q86YM7-3	http://www.phosphosite.org/proteinAction.do?id=22067&showAllSites=true	40.3	TPDVTQNSEPR	2	622.299				10735						HOMER1						39.75						1.757						-0.6133						0.5544
731	728	Adaptor/scaffold	HOMER1;HOMER1;HOMER1	HOMER1;HOMER1 iso2;HOMER1 iso3	HOMER1	Homer protein homolog 1	Q86YM7;Q86YM7-2;Q86YM7-3	http://www.phosphosite.org/proteinAction.do?id=22067&showAllSites=true	40.3	AIINSTITPNMTFTK	2	826.44	39187	39555	37528	37339	40506	40667	HOMER1	HOMER1	HOMER1	HOMER1	HOMER1	HOMER1	112.95	113.19	113.23	112.97	113.1	113.16	4.89	5.067	4.567	4.233	4.886	5.102	1.9534	0.6163	0.5572	1.3995	0.8312	1.1653	0.5926	0.6475	0.5015	0.5511	0.5861	0.6319	1
732	729	Adaptor/scaffold	HOMER1;HOMER1;HOMER1	HOMER1;HOMER1 iso2;HOMER1 iso3	HOMER1	Homer protein homolog 1	Q86YM7;Q86YM7-2;Q86YM7-3	http://www.phosphosite.org/proteinAction.do?id=22067&showAllSites=true	40.3	ANTVYGLGFSSEHHLSK	3	616.308	25286	25555	23876	23607			HOMER1	HOMER1	HOMER1	HOMER1			76	75.95	76.34	75.84			5.056	5.136	4.211	4.739			1.1399	0.9255	0.7766	1.0686			0.4625	0.4359	0.6249	0.5717			1
733	730	Adaptor/scaffold	HOMER1;HOMER1;HOMER1	HOMER1;HOMER1 iso2;HOMER1 iso3	HOMER1	Homer protein homolog 1	Q86YM7;Q86YM7-2;Q86YM7-3	http://www.phosphosite.org/proteinAction.do?id=22067&showAllSites=true	40.3	ANTVYGLGFSSEHHLSK	4	462.483	25284	25560					HOMER1	HOMER1					76	75.97					5.041	4.7					-0.0906	0.2023					0.5189	0.5271					1
734	731	Adaptor/scaffold	HOMER1;HOMER1;HOMER1	HOMER1;HOMER1 iso2;HOMER1 iso3	HOMER1	Homer protein homolog 1	Q86YM7;Q86YM7-2;Q86YM7-3	http://www.phosphosite.org/proteinAction.do?id=22067&showAllSites=true	40.3	HAVTVSYFYDSTR	3	515.916				27244						HOMER1						85.99						3.477						-0.2963						0.617
735	732	Adaptor/scaffold	HOMER1;HOMER1;HOMER1	HOMER1;HOMER1 iso2;HOMER1 iso3	HOMER1	Homer protein homolog 1	Q86YM7;Q86YM7-2;Q86YM7-3	http://www.phosphosite.org/proteinAction.do?id=22067&showAllSites=true	40.3	IISLDGSK	2	416.742	22209	22500			23062		HOMER1	HOMER1			HOMER1		67.76	67.76			67.75		1.961	1.886			1.986		0.0123	-0.1059			-0.0433		0.169	0.197			0.1443		1
736	733	Adaptor/scaffold	HOMER1;HOMER1;HOMER1	HOMER1;HOMER1 iso2;HOMER1 iso3	HOMER1	Homer protein homolog 1	Q86YM7;Q86YM7-2;Q86YM7-3	http://www.phosphosite.org/proteinAction.do?id=22067&showAllSites=true	40.3	NWVPTSK	2	416.222				17684						HOMER1						59.69						1.679						0.5043						0.1348
737	734	Adaptor/scaffold	HOMER1;HOMER1;PRSS36;PRSS36;PRSS36	HOMER1;HOMER1 iso2;PRSS36;PRSS36 iso 2;PRSS36 iso 3	HOMER1	Homer protein homolog 1	Q86YM7;Q86YM7-2;Q5K4E3;Q5K4E3-2;Q5K4E3-3	http://www.phosphosite.org/proteinAction.do?id=22067&showAllSites=true	40.3	LQEVEIR	2	443.753		21266			21814	21930		HOMER1			HOMER1	HOMER1		64.53			64.5	64.48		1.905			1.91	1.778		0.0587			0.1958	0.2139		0.1064			0.1208	0.1046
738	735	Adaptor/scaffold	HOMER1;HOMER2;HOMER1;HOMER1;HOMER2	HOMER1;HOMER2;HOMER1 iso2;HOMER1 iso3;HOMER2 iso2	HOMER1	Homer protein homolog 1	Q86YM7;Q9NSB8;Q86YM7-2;Q86YM7-3;Q9NSB8-2	http://www.phosphosite.org/proteinAction.do?id=22067&showAllSites=true	40.3	AHVFQIDPNTK	3	423.891	22536	22799	21166	20914	23402	23558	HOMER1	HOMER1	HOMER1	HOMER1	HOMER1	HOMER1	68.61	68.55	68.89	68.38	68.63	68.7	3.343	3.452	1.892	2.415	3.327	3.134	-0.2057	-0.214	-0.2318	-0.286	-0.2601	-0.0218	0.511	0.5259	0.3125	0.4501	0.4216	0.395	1
739	736	Adaptor/scaffold	HOMER1;HOMER2;HOMER1;HOMER1;HOMER2	HOMER1;HOMER2;HOMER1 iso2;HOMER1 iso3;HOMER2 iso2	HOMER1	Homer protein homolog 1	Q86YM7;Q9NSB8;Q86YM7-2;Q86YM7-3;Q9NSB8-2	http://www.phosphosite.org/proteinAction.do?id=22067&showAllSites=true	40.3	AHVFQIDPNTKK	3	466.589	17458	17654	16173	15939		18255	HOMER1	HOMER1	HOMER1	HOMER1		HOMER1	55.16	55.01	55.5	54.96		54.86	4.49	4.341	4.226	3.78		4.585	-0.029	0.1773	-0.0067	-0.1256		-0.0577	0.5511	0.5413	0.5466	0.5535		0.5223	1
740	737	Adaptor/scaffold	HOMER1;HOMER2;HOMER1;HOMER1;HOMER2	HOMER1;HOMER2;HOMER1 iso2;HOMER1 iso3;HOMER2 iso2	HOMER1	Homer protein homolog 1	Q86YM7;Q9NSB8;Q86YM7-2;Q86YM7-3;Q9NSB8-2	http://www.phosphosite.org/proteinAction.do?id=22067&showAllSites=true	40.3	AHVFQIDPNTKK	4	350.194			16177						HOMER1						55.51						2.921						0.0322						0.3763
741	738	Adaptor/scaffold	HOMER1;HOMER2;HOMER1;HOMER1;HOMER2;HOMER3;HOMER3;HOMER3;HOMER3;HOMER3	HOMER1;HOMER2;HOMER1 iso2;HOMER1 iso3;HOMER2 iso2;HOMER3;HOMER3 iso2;HOMER3 iso5;HOMER3 iso5;HOMER3 iso5	HOMER1	Homer protein homolog 1	Q86YM7;Q9NSB8;Q86YM7-2;Q86YM7-3;Q9NSB8-2;Q9NSC5;Q9NSC5-2;Q9NSC5-3;Q9NSC5-4;Q9NSC5-5	http://www.phosphosite.org/proteinAction.do?id=22067&showAllSites=true	40.3	FGQWADSR	2	483.725	22460	22764	21131	20879	23343	23475	HOMER1	HOMER1	HOMER1	HOMER1	HOMER1	HOMER1	68.41	68.46	68.8	68.29	68.48	68.48	2.813	2.63	2.562	2.614	2.731	2.709	0.0507	0.0169	0.0752	-0.0756	0.3892	-0.1631	0.4181	0.4272	0.4285	0.4311	0.3984	0.3965	1
742	739	Adaptor/scaffold	HOMER2	HOMER2	HOMER2	Homer protein homolog 2	Q9NSB8	http://www.phosphosite.org/proteinAction.do?id=2473048&showAllSites=true	40.6	ETPSSTQASSVNGTDDEKASHAGPANTHLK	5	608.288	12624						HOMER2						42.21						4.827						0.2976						0.5127						1
743	740	Adaptor/scaffold	HOMER2	HOMER2 iso2	HOMER2 iso2	Homer protein homolog 2	Q9NSB8-2	http://www.phosphosite.org/proteinAction.do?id=19000701&showAllSites=true	39.4	IETSSNHSQASSVNGTDDEK	3	702.645	7872	8225	7245	7119		8466	HOMER2 iso2	HOMER2 iso2	HOMER2 iso2	HOMER2 iso2		HOMER2 iso2	29.35	29.63	29.71	29.36		29.13	5.092	6.22	5.131	4.708		5.553	-0.0508	-0.4748	0.3643	0.5226		0.125	0.643	0.6438	0.6425	0.6127		0.6096	1
744	741	Adaptor/scaffold	HOMER2	HOMER2 iso2	HOMER2 iso2	Homer protein homolog 2	Q9NSB8-2	http://www.phosphosite.org/proteinAction.do?id=19000701&showAllSites=true	39.4	IETSSNHSQASSVNGTDDEKASHAGPANTHLK	4	823.387		11083	9977	9890				HOMER2 iso2	HOMER2 iso2	HOMER2 iso2				37.3	37.63	37.37				9.723	2.82	5.158				-1.1237	-0.4947	0.1003				0.7038	0.4426	0.6012
745	742	Adaptor/scaffold	HOMER2	HOMER2 iso2	HOMER2 iso2	Homer protein homolog 2	Q9NSB8-2	http://www.phosphosite.org/proteinAction.do?id=19000701&showAllSites=true	39.4	IETSSNHSQASSVNGTDDEKASHAGPANTHLK	5	658.911	10774	11095	9973		11441		HOMER2 iso2	HOMER2 iso2	HOMER2 iso2		HOMER2 iso2		37.16	37.33	37.62		37.24		7.99	7.858	3.545		8.114		0.1935	0.0821	0.7349		0.6111		0.6824	0.6667	0.5197		0.6639		1
746	743	Adaptor/scaffold	HOMER2	HOMER2 iso2	HOMER2 iso2	Homer protein homolog 2	Q9NSB8-2	http://www.phosphosite.org/proteinAction.do?id=19000701&showAllSites=true	39.4	IETSSNHSQASSVNGTDDEKASHAGPANTHLK	5	658.911		11073	9955					HOMER2 iso2	HOMER2 iso2					37.28	37.57					8.924	5.305					0.0821	0.6564					0.6598	0.6466
747	744	Adaptor/scaffold	HOMER2	HOMER2 iso2	HOMER2 iso2	Homer protein homolog 2	Q9NSB8-2	http://www.phosphosite.org/proteinAction.do?id=19000701&showAllSites=true	39.4	IETSSNHSQASSVNGTDDEKASHAGPANTHLK	6	549.26	10776	11091	9961	9888	11439		HOMER2 iso2	HOMER2 iso2	HOMER2 iso2	HOMER2 iso2	HOMER2 iso2		37.17	37.32	37.58	37.36	37.24		5.586	4.311	4.173	4.372	4.677		-1.2058	0.2813	1.2247	0.5863	0.6319		0.6305	0.6635	0.6551	0.6249	0.6246		1
748	745	Adaptor/scaffold	HOMER2	HOMER2 iso2	HOMER2 iso2	Homer protein homolog 2	Q9NSB8-2	http://www.phosphosite.org/proteinAction.do?id=19000701&showAllSites=true	39.4	IETSSNHSQASSVNGTDDEKASHAGPANTHLK	6	549.26			9948	9885					HOMER2 iso2	HOMER2 iso2					37.55	37.35					4.163	4.809					1.2247	1.1101					0.5982	0.6264
749	746	Adaptor/scaffold	HOMER2;HOMER2	HOMER2;HOMER2 iso2	HOMER2	Homer protein homolog 2	Q9NSB8;Q9NSB8-2	http://www.phosphosite.org/proteinAction.do?id=2473048&showAllSites=true	40.6	ANTVFGLGFSSEQQLTK	2	913.968	42879	43219	41118	40931	44207	44384	HOMER2	HOMER2	HOMER2	HOMER2	HOMER2	HOMER2	122.63	122.82	122.84	122.58	122.73	122.85	5.477	5.021	4.941	4.434	4.788	4.842	0.08	0.5259	0.5029	0.3626	-0.1053	0.2616	0.6729	0.6615	0.6913	0.6345	0.614	0.6407	1
750	747	Adaptor/scaffold	HOMER2;HOMER2	HOMER2;HOMER2 iso2	HOMER2	Homer protein homolog 2	Q9NSB8;Q9NSB8-2	http://www.phosphosite.org/proteinAction.do?id=2473048&showAllSites=true	40.6	ASHAGPANTHLK	3	401.879			4740						HOMER2						21.99						3.382						-0.2719						0.3574
751	748	Adaptor/scaffold	HOMER2;HOMER2	HOMER2;HOMER2 iso2	HOMER2	Homer protein homolog 2	Q9NSB8;Q9NSB8-2	http://www.phosphosite.org/proteinAction.do?id=2473048&showAllSites=true	40.6	DNQNLEDKVR	3	410.874	12898	13210					HOMER2	HOMER2					42.99	43.2					3.267	3.035					-0.2969	-0.2343					0.1314	0.1885					1
752	749	Adaptor/scaffold	HOMER2;HOMER2	HOMER2;HOMER2 iso2	HOMER2	Homer protein homolog 2	Q9NSB8;Q9NSB8-2	http://www.phosphosite.org/proteinAction.do?id=2473048&showAllSites=true	40.6	DNQNLEDKVR	3	410.874	12910						HOMER2						43.02						3.441						-0.2808						0.156						1
753	750	Adaptor/scaffold	HOMER2;HOMER2	HOMER2;HOMER2 iso2	HOMER2	Homer protein homolog 2	Q9NSB8;Q9NSB8-2	http://www.phosphosite.org/proteinAction.do?id=2473048&showAllSites=true	40.6	IALTQSAANVK	2	558.325	21219						HOMER2						65.14						2.958						0.0553						0.1975						1
754	751	Adaptor/scaffold	HOMER2;HOMER2	HOMER2;HOMER2 iso2	HOMER2	Homer protein homolog 2	Q9NSB8;Q9NSB8-2	http://www.phosphosite.org/proteinAction.do?id=2473048&showAllSites=true	40.6	IEELEAELR	2	551.293	29457						HOMER2						87.11						2.464						0.0831						0.055						1
755	752	Adaptor/scaffold	HOMER2;HOMER2	HOMER2;HOMER2 iso2	HOMER2	Homer protein homolog 2	Q9NSB8;Q9NSB8-2	http://www.phosphosite.org/proteinAction.do?id=2473048&showAllSites=true	40.6	IISVDGAK	2	401.737	17265	17521	15943	15742	18050	18156	HOMER2	HOMER2	HOMER2	HOMER2	HOMER2	HOMER2	54.65	54.66	54.89	54.43	54.64	54.6	2.024	2.002	2.129	2.029	1.997	1.978	-0.4149	-0.2237	-0.7151	-0.7799	-0.4543	-0.1578	0.1256	0.1364	0.1418	0.1169	0.1276	0.1392	2
756	753	Adaptor/scaffold	HOMER2;HOMER2	HOMER2;HOMER2 iso2	HOMER2	Homer protein homolog 2	Q9NSB8;Q9NSB8-2	http://www.phosphosite.org/proteinAction.do?id=2473048&showAllSites=true	40.6	KWEIELQTLR	3	439.25	36721		35133				HOMER2		HOMER2				106.47		106.81				3.36		2.993				-0.0997		-0.081				0.3196		0.3347				1
757	754	Adaptor/scaffold	HOMER2;HOMER2	HOMER2;HOMER2 iso2	HOMER2	Homer protein homolog 2	Q9NSB8;Q9NSB8-2	http://www.phosphosite.org/proteinAction.do?id=2473048&showAllSites=true	40.6	LTTALQESAASVEQWKR	3	640.006	33123	33502	31604	31368	34318	34477	HOMER2	HOMER2	HOMER2	HOMER2	HOMER2	HOMER2	96.9	97.16	97.33	96.91	97.08	97.13	6.652	6.585	5.946	6.215	5.901	5.909	0.4611	0.2819	-0.2697	-0.2653	0.1805	-0.0809	0.4766	0.4892	0.5271	0.5323	0.5346	0.5195	1
758	755	Adaptor/scaffold	HOMER2;HOMER2	HOMER2;HOMER2 iso2	HOMER2	Homer protein homolog 2	Q9NSB8;Q9NSB8-2	http://www.phosphosite.org/proteinAction.do?id=2473048&showAllSites=true	40.6	RIEELEAELR	2	629.343	26971					28112	HOMER2					HOMER2	80.41					80.57	3.435					2.814	0.0598					0.7392	0.1424					0.1015	1
759	756	Adaptor/scaffold	HOMER2;HOMER2	HOMER2;HOMER2 iso2	HOMER2	Homer protein homolog 2	Q9NSB8;Q9NSB8-2	http://www.phosphosite.org/proteinAction.do?id=2473048&showAllSites=true	40.6	RIEELEAELR	3	419.898	26988			25251			HOMER2			HOMER2			80.45			80.29			3.307			3.521			0.2816			0.3632			0.0985			0.0971			1
760	757	Adaptor/scaffold	HOMER2;HOMER2	HOMER2;HOMER2 iso2	HOMER2	Homer protein homolog 2	Q9NSB8;Q9NSB8-2	http://www.phosphosite.org/proteinAction.do?id=2473048&showAllSites=true	40.6	SFLEVLDGK	2	504.274	42705	43048	40941	40746		44199	HOMER2	HOMER2	HOMER2	HOMER2		HOMER2	122.17	122.37	122.37	122.07		122.38	2.558	2.455	2.389	2.414		2.475	0.1747	0.4745	-0.0432	0.0937		0.0276	0.4321	0.4295	0.4097	0.4425		0.3957	1
761	758	Adaptor/scaffold	HOMER2;HOMER2	HOMER2;HOMER2 iso2	HOMER2	Homer protein homolog 2	Q9NSB8;Q9NSB8-2	http://www.phosphosite.org/proteinAction.do?id=2473048&showAllSites=true	40.6	SFLEVLDGKIDDLHDFR	4	505.51		49539						HOMER2						139.57						4.381						-0.2163						0.475
762	759	Adaptor/scaffold	HOMER2;HOMER2	HOMER2;HOMER2 iso2	HOMER2	Homer protein homolog 2	Q9NSB8;Q9NSB8-2	http://www.phosphosite.org/proteinAction.do?id=2473048&showAllSites=true	40.6	SFLEVLDGKIDDLHDFRR	4	544.535	44834						HOMER2						127.8						2.85						0.9137						0.2071						1
763	760	Adaptor/scaffold	HOMER2;HOMER2	HOMER2;HOMER2 iso2	HOMER2	Homer protein homolog 2	Q9NSB8;Q9NSB8-2	http://www.phosphosite.org/proteinAction.do?id=2473048&showAllSites=true	40.6	VIINSTITPNMTFTK	2	840.456	39264	39639	37596		40592	40762	HOMER2	HOMER2	HOMER2		HOMER2	HOMER2	113.15	113.41	113.41		113.32	113.41	5.15	5.265	4.915		5.517	5.188	0.082	0.4103	0.2424		0.3642	0.5053	0.5757	0.579	0.5882		0.6038	0.5927	1
764	761	Adaptor/scaffold	HOMER3;HOMER3;HOMER3	HOMER3;HOMER3 iso2;HOMER3 iso5	HOMER3	Homer protein homolog 3	Q9NSC5;Q9NSC5-2;Q9NSC5-5	http://www.phosphosite.org/proteinAction.do?id=12200&showAllSites=true	39.8	DQEIQTLK	2	487.761				16036						HOMER3						55.21						1.742						0.4576						0.0572
765	762	Adaptor/scaffold	HOMER3;HOMER3;HOMER3	HOMER3;HOMER3 iso2;HOMER3 iso5	HOMER3	Homer protein homolog 3	Q9NSC5;Q9NSC5-2;Q9NSC5-5	http://www.phosphosite.org/proteinAction.do?id=12200&showAllSites=true	39.8	LFELSELR	2	503.782			39170						HOMER3						117.64						1.982						0.2879						0.0796
766	763	Adaptor/scaffold	HOMER3;HOMER3;HOMER3	HOMER3;HOMER3 iso2;HOMER3 iso5	HOMER3	Homer protein homolog 3	Q9NSC5;Q9NSC5-2;Q9NSC5-5	http://www.phosphosite.org/proteinAction.do?id=12200&showAllSites=true	39.8	SQSADAPGPTER	2	608.284				7591						HOMER3						30.73						2.232						0.3072						0.5189
767	764	Adaptor/scaffold	HOMER3;HOMER3;HOMER3;HOMER3	HOMER3;HOMER3 iso2;HOMER3 iso5;HOMER3 iso5	HOMER3	Homer protein homolog 3	Q9NSC5;Q9NSC5-2;Q9NSC5-3;Q9NSC5-4	http://www.phosphosite.org/proteinAction.do?id=12200&showAllSites=true	39.8	ANTVYGLGFASEQHLTQFAEK	3	771.05		40969	38929		41927			HOMER3	HOMER3		HOMER3			116.91	117		116.8			5.12	2.957		4.347			0.5448	0.8833		1.708			0.5741	0.3957		0.4446
768	765	Adaptor/scaffold	HOMER3;HOMER3;HOMER3;HOMER3	HOMER3;HOMER3 iso2;HOMER3 iso5;HOMER3 iso5	HOMER3	Homer protein homolog 3	Q9NSC5;Q9NSC5-2;Q9NSC5-3;Q9NSC5-4	http://www.phosphosite.org/proteinAction.do?id=12200&showAllSites=true	39.8	LGFASEQHLTQFAEK	3	569.29	55735	55997	53662	53536	57007	57219	HOMER3	HOMER3	HOMER3	HOMER3	HOMER3	HOMER3	156.57	156.62	156.42	156.31	156.31	156.55	2.323	2.396	1.475	2.078	1.661	1.825	-3.9859	-3.9097	-3.9366	-4.1962	-4.0031	-4.2669	0.3753	0.2671	0.2336	0.2816	0.3096	0.2006	3
769	766	Adaptor/scaffold	HOOK3	HOOK3	HOOK3	Protein Hook homolog 3	Q86VS8	http://www.phosphosite.org/proteinAction.do?id=13090&showAllSites=true	83.1	ETIEELR	2	445.235						23082						HOOK3						67.46						1.683						0.0923						0.001
770	767	Adaptor/scaffold	HOOK3	HOOK3	HOOK3	Protein Hook homolog 3	Q86VS8	http://www.phosphosite.org/proteinAction.do?id=13090&showAllSites=true	83.1	QQNDELTTLADEAQSLKDEIDVLR	3	915.458		58126				59318		HOOK3				HOOK3		162.25				162.08		4.487				5.946		0.4278				1.543		0.6699				0.718
771	768	Adaptor/scaffold	IKBIP	IKIP iso4	IKIP iso4	Inhibitor of nuclear factor kappa-B kinase-interacting protein	Q70UQ0-4	http://www.phosphosite.org/proteinAction.do?id=23103&showAllSites=true	43.1	VSQDLIETEK	2	581.303	20796	21073					IKIP iso4	IKIP iso4					64.03	64.03					2.389	2.837					0.4487	-0.3819					0.3387	0.426					1
772	769	Adaptor/scaffold	IKBIP;IKBIP	IKIP iso4;IKIP	IKIP iso4	Inhibitor of nuclear factor kappa-B kinase-interacting protein	Q70UQ0-4;Q70UQ0	http://www.phosphosite.org/proteinAction.do?id=23103&showAllSites=true	43.1	VENQYQLLK	2	567.811	26239						IKIP iso4						78.5						2.546						0.8709						0.4098						1
773	770	Adaptor/scaffold	IRS4	IRS4	IRS4	Insulin receptor substrate 4	O14654	http://www.phosphosite.org/proteinAction.do?id=7928&showAllSites=true	133.7	AAAAAAAAAASGAAIPPLIPPRR	3	685.732					37925						IRS4						106.4						6.245						0.0276						0.6163
774	771	Adaptor/scaffold	IRS4	IRS4	IRS4	Insulin receptor substrate 4	O14654	http://www.phosphosite.org/proteinAction.do?id=7928&showAllSites=true	133.7	AAVSAFPTDSLER	2	682.346	31307	31688	29811	29569	32467	32625	IRS4	IRS4	IRS4	IRS4	IRS4	IRS4	92.07	92.32	92.56	92.12	92.28	92.33	3.637	3.399	3.45	3.71	3.826	3.838	0.128	0.2092	0.5112	0.0664	0.1383	0.4063	0.4489	0.4116	0.4982	0.4807	0.5058	0.5266	1
775	772	Adaptor/scaffold	IRS4	IRS4	IRS4	Insulin receptor substrate 4	O14654	http://www.phosphosite.org/proteinAction.do?id=7928&showAllSites=true	133.7	AFDEDEDDPYVPMRPGVATPLVSSSDYMPMAPQNVSASK	3	1405.31					48030						IRS4						132.7						5.93						0.4661						0.7976
776	773	Adaptor/scaffold	IRS4	IRS4	IRS4	Insulin receptor substrate 4	O14654	http://www.phosphosite.org/proteinAction.do?id=7928&showAllSites=true	133.7	AFDEDEDDPYVPMRPGVATPLVSSSDYMPMAPQNVSASK	4	1054.23					47993	48164					IRS4	IRS4					132.6	132.72					6.016	6.091					0.7481	0.1929					0.7092	0.6398
777	774	Adaptor/scaffold	IRS4	IRS4	IRS4	Insulin receptor substrate 4	O14654	http://www.phosphosite.org/proteinAction.do?id=7928&showAllSites=true	133.7	AFDEDEDDPYVPMRPGVATPLVSSSDYMPMAPQNVSASK	4	1054.23					48029						IRS4						132.7						5.837						0.8382						0.6248
778	775	Adaptor/scaffold	IRS4	IRS4	IRS4	Insulin receptor substrate 4	O14654	http://www.phosphosite.org/proteinAction.do?id=7928&showAllSites=true	133.7	AIGDGEDEMLFTR	2	727.335	36633				37899	38053	IRS4				IRS4	IRS4	106.24				106.33	106.38	3.322				3.537	3.437	0.2865				0.2009	0.4411	0.6085				0.6618	0.6035	1
779	776	Adaptor/scaffold	IRS4	IRS4	IRS4	Insulin receptor substrate 4	O14654	http://www.phosphosite.org/proteinAction.do?id=7928&showAllSites=true	133.7	AIGDGEDEMLFTRR	3	537.26					32543						IRS4						92.47						1.651						0.4241						0.2446
780	777	Adaptor/scaffold	IRS4	IRS4	IRS4	Insulin receptor substrate 4	O14654	http://www.phosphosite.org/proteinAction.do?id=7928&showAllSites=true	133.7	ANPLSLDSAR	2	522.278	25045	25310	23610	23352	25964	26102	IRS4	IRS4	IRS4	IRS4	IRS4	IRS4	75.37	75.29	75.6	75.1	75.31	75.32	2.357	2.261	2.134	2.259	2.385	2.307	0.3325	0.1338	-0.3029	-0.4154	-0.2751	0.0039	0.4437	0.4188	0.4107	0.4033	0.4285	0.4297	1
781	778	Adaptor/scaffold	IRS4	IRS4	IRS4	Insulin receptor substrate 4	O14654	http://www.phosphosite.org/proteinAction.do?id=7928&showAllSites=true	133.7	AVSVPASFFR	2	540.795					40407	40536					IRS4	IRS4					112.84	112.83					2.125	1.908					0.7119	0.6056					0.2997	0.2989
782	779	Adaptor/scaffold	IRS4	IRS4	IRS4	Insulin receptor substrate 4	O14654	http://www.phosphosite.org/proteinAction.do?id=7928&showAllSites=true	133.7	AVSVPASFFR	2	540.795					40427						IRS4						112.89						2.392						0.5592						0.2188
783	780	Adaptor/scaffold	IRS4	IRS4	IRS4	Insulin receptor substrate 4	O14654	http://www.phosphosite.org/proteinAction.do?id=7928&showAllSites=true	133.7	DAASKPSGEGSFSKPGDGGSPSKPSDHEPPKNK	4	820.643						10301						IRS4						33.94						5.26						0.6355						0.7293
784	781	Adaptor/scaffold	IRS4	IRS4	IRS4	Insulin receptor substrate 4	O14654	http://www.phosphosite.org/proteinAction.do?id=7928&showAllSites=true	133.7	DAASKPSGEGSFSKPGDGGSPSKPSDHEPPKNK	5	656.716	9559		8813	8742	10349	10240	IRS4		IRS4	IRS4	IRS4	IRS4	33.91		34.25	34.05	34.36	33.78	6.736		2.305	3.053	6.958	7.376	0.007		0.0649	0.7725	0.1425	-0.2044	0.6871		0.4437	0.4805	0.653	0.6639	1
785	782	Adaptor/scaffold	IRS4	IRS4	IRS4	Insulin receptor substrate 4	O14654	http://www.phosphosite.org/proteinAction.do?id=7928&showAllSites=true	133.7	DAASKPSGEGSFSKPGDGGSPSKPSDHEPPKNK	5	656.716			9069	8651	10287	10502			IRS4	IRS4	IRS4	IRS4			35	33.79	34.19	34.49			3.253	2.512	8.376	6.988			1.754	-0.8571	-0.0149	0.1376			0.5169	0.437	0.7124	0.6453
786	783	Adaptor/scaffold	IRS4	IRS4	IRS4	Insulin receptor substrate 4	O14654	http://www.phosphosite.org/proteinAction.do?id=7928&showAllSites=true	133.7	DAASKPSGEGSFSKPGDGGSPSKPSDHEPPKNK	5	656.716			8855	8892		10356			IRS4	IRS4		IRS4			34.37	34.49		34.1			3.922	3.199		7.314			-0.0465	0.3228		0.191			0.5658	0.5503		0.672
787	784	Adaptor/scaffold	IRS4	IRS4	IRS4	Insulin receptor substrate 4	O14654	http://www.phosphosite.org/proteinAction.do?id=7928&showAllSites=true	133.7	DAASKPSGEGSFSKPGDGGSPSKPSDHEPPKNK	5	656.716			9045						IRS4						34.93						3.641						-0.3582						0.5589
788	785	Adaptor/scaffold	IRS4	IRS4	IRS4	Insulin receptor substrate 4	O14654	http://www.phosphosite.org/proteinAction.do?id=7928&showAllSites=true	133.7	DAEIPEGAAR	2	514.754						16928						IRS4						51.4						2.032						-0.2339						0.1134
789	786	Adaptor/scaffold	IRS4	IRS4	IRS4	Insulin receptor substrate 4	O14654	http://www.phosphosite.org/proteinAction.do?id=7928&showAllSites=true	133.7	DAEIPEGAAR	2	514.754						16916						IRS4						51.37						1.968						-0.2999						0.1166
790	787	Adaptor/scaffold	IRS4	IRS4	IRS4	Insulin receptor substrate 4	O14654	http://www.phosphosite.org/proteinAction.do?id=7928&showAllSites=true	133.7	DLSPSSAPAVASAAEPTLALSQVVAAASALAAAPGIGAAAAAAGFDSASAR	4	1130.84		64004		61572	65139	65374		IRS4		IRS4	IRS4	IRS4		177.74		177.82	177.78	178.02		5.991		7.465	8.805	7.137		-0.5323		-1.1534	1.0655	0.1875		0.7402		0.7599	0.7356	0.7333
791	788	Adaptor/scaffold	IRS4	IRS4	IRS4	Insulin receptor substrate 4	O14654	http://www.phosphosite.org/proteinAction.do?id=7928&showAllSites=true	133.7	DVWQVIVKPR	3	413.912	36702	37020	35079	34851	37935	38085	IRS4	IRS4	IRS4	IRS4	IRS4	IRS4	106.42	106.54	106.67	106.31	106.42	106.46	2.446	2.725	2.47	2.669	2.741	2.5	0.0921	0.2212	-0.1775	0.199	-0.1368	0.0662	0.4724	0.5109	0.5018	0.5876	0.4844	0.4133	1
792	789	Adaptor/scaffold	IRS4	IRS4	IRS4	Insulin receptor substrate 4	O14654	http://www.phosphosite.org/proteinAction.do?id=7928&showAllSites=true	133.7	EADSSSDYVNMDFTK	2	854.854						33525						IRS4						94.67						4.502						0.2143						0.721
793	790	Adaptor/scaffold	IRS4	IRS4	IRS4	Insulin receptor substrate 4	O14654	http://www.phosphosite.org/proteinAction.do?id=7928&showAllSites=true	133.7	ESNTPAPSTQGLPDSWGIIAEPR	2	1212.1					45845	46061					IRS4	IRS4					127.02	127.25					5.32	5.145					-0.7261	0.7795					0.7447	0.7151
794	791	Adaptor/scaffold	IRS4	IRS4	IRS4	Insulin receptor substrate 4	O14654	http://www.phosphosite.org/proteinAction.do?id=7928&showAllSites=true	133.7	ESNTPAPSTQGLPDSWGIIAEPR	2	1212.1						46052						IRS4						127.22						4.787						-0.1076						0.6958
795	792	Adaptor/scaffold	IRS4	IRS4	IRS4	Insulin receptor substrate 4	O14654	http://www.phosphosite.org/proteinAction.do?id=7928&showAllSites=true	133.7	ESNTPAPSTQGLPDSWGIIAEPR	3	808.399		44879	42681	42542	45814	46015		IRS4	IRS4	IRS4	IRS4	IRS4		127.23	127.02	126.9	126.94	127.13		6.536	5.969	5.953	7.235	7.13		1.0159	0.2303	-0.2767	0.5861	1.0184		0.6998	0.6867	0.7087	0.7252	0.7246
796	793	Adaptor/scaffold	IRS4	IRS4	IRS4	Insulin receptor substrate 4	O14654	http://www.phosphosite.org/proteinAction.do?id=7928&showAllSites=true	133.7	EVSYNWDPK	2	569.264			24999		27407				IRS4		IRS4				79.39		79.09				1.712		2.314				0.8139		-0.2748				0.4315		0.4516
797	794	Adaptor/scaffold	IRS4	IRS4	IRS4	Insulin receptor substrate 4	O14654	http://www.phosphosite.org/proteinAction.do?id=7928&showAllSites=true	133.7	FVTPSEPVAHSR	3	442.898		18657	17017	16827	19093	19257		IRS4	IRS4	IRS4	IRS4	IRS4		57.68	57.78	57.38	57.37	57.48		2.903	3.313	3.017	3.559	3.61		0.0725	1.571	0.2639	0.1598	0.3256		0.3985	0.429	0.5007	0.4254	0.4714
798	795	Adaptor/scaffold	IRS4	IRS4	IRS4	Insulin receptor substrate 4	O14654	http://www.phosphosite.org/proteinAction.do?id=7928&showAllSites=true	133.7	GAQDVAGGSNPGAHNPSANLAR	2	1031			15146	14949	17236				IRS4	IRS4	IRS4				52.64	52.12	52.51				3.811	1.673	5.493				0.858	-1.8742	0.7677				0.6639	0.4733	0.6599
799	796	Adaptor/scaffold	IRS4	IRS4	IRS4	Insulin receptor substrate 4	O14654	http://www.phosphosite.org/proteinAction.do?id=7928&showAllSites=true	133.7	GAQDVAGGSNPGAHNPSANLAR	3	687.667	16412	16656	15124	14878	17189	17286	IRS4	IRS4	IRS4	IRS4	IRS4	IRS4	52.39	52.37	52.59	51.93	52.38	52.33	4.36	5.032	4.399	4.126	5.451	5.289	0.2453	0.4049	0.2436	0.0525	0.3864	0.3989	0.6312	0.6121	0.6813	0.6306	0.6566	0.618	1
800	797	Adaptor/scaffold	IRS4	IRS4	IRS4	Insulin receptor substrate 4	O14654	http://www.phosphosite.org/proteinAction.do?id=7928&showAllSites=true	133.7	GDNQAGGAAAAAAAPEPPPR	2	894.935			16462	16308	18637	18797			IRS4	IRS4	IRS4	IRS4			56.27	55.98	56.17	56.28			4.43	4.401	6.023	5.925			0.0479	0.3996	0.1187	0.0327			0.7084	0.6873	0.7346	0.7277
801	798	Adaptor/scaffold	IRS4	IRS4	IRS4	Insulin receptor substrate 4	O14654	http://www.phosphosite.org/proteinAction.do?id=7928&showAllSites=true	133.7	GDNQAGGAAAAAAAPEPPPR	3	596.959			16449	16307	18624	18831			IRS4	IRS4	IRS4	IRS4			56.23	55.98	56.14	56.37			5.003	3.179	4.45	4.629			0.1044	0.4075	0.3257	0.1016			0.6622	0.5452	0.5181	0.5694
802	799	Adaptor/scaffold	IRS4	IRS4	IRS4	Insulin receptor substrate 4	O14654	http://www.phosphosite.org/proteinAction.do?id=7928&showAllSites=true	133.7	GLDKEVSYNWDPK	3	517.588					28929	29050					IRS4	IRS4					83.08	83.05					4.692	4.678					0.4594	0.2					0.5701	0.5663
803	800	Adaptor/scaffold	IRS4	IRS4	IRS4	Insulin receptor substrate 4	O14654	http://www.phosphosite.org/proteinAction.do?id=7928&showAllSites=true	133.7	GYMMMFPR	2	516.727	39300			37424	40582	40722	IRS4			IRS4	IRS4	IRS4	113.25			113.2	113.29	113.3	2.226			2.264	2.399	2.411	-0.1318			-0.0558	0.0149	0.0551	0.6026			0.6299	0.6025	0.61	1
804	801	Adaptor/scaffold	IRS4	IRS4	IRS4	Insulin receptor substrate 4	O14654	http://www.phosphosite.org/proteinAction.do?id=7928&showAllSites=true	133.7	HLGLVPLEPGGWLR	2	772.441					47916						IRS4						132.4						3.268						1.3113						0.5564
805	802	Adaptor/scaffold	IRS4	IRS4	IRS4	Insulin receptor substrate 4	O14654	http://www.phosphosite.org/proteinAction.do?id=7928&showAllSites=true	133.7	HLGLVPLEPGGWLR	3	515.296	46572	46840	44681	44446	47867	48056	IRS4	IRS4	IRS4	IRS4	IRS4	IRS4	132.46	132.47	132.65	132.29	132.27	132.43	4.296	4.381	3.918	3.857	4.372	4.572	0.5287	0.1995	0.0517	0.1818	-0.293	0.0013	0.629	0.658	0.6188	0.6423	0.6145	0.6396	1
806	803	Adaptor/scaffold	IRS4	IRS4	IRS4	Insulin receptor substrate 4	O14654	http://www.phosphosite.org/proteinAction.do?id=7928&showAllSites=true	133.7	LAPSPARPR	3	322.194	8571	8860	7928		9176	9242	IRS4	IRS4	IRS4		IRS4	IRS4	31.2	31.3	31.69		31.29	31.16	2.536	2.666	2.394		2.888	3.056	-0.2834	-0.6926	-0.3536		-0.3981	-0.1821	0.116	0.1133	0.0815		0.1092	0.1037	1
807	804	Adaptor/scaffold	IRS4	IRS4	IRS4	Insulin receptor substrate 4	O14654	http://www.phosphosite.org/proteinAction.do?id=7928&showAllSites=true	133.7	LETADAPAR	2	472.246					11357	11401					IRS4	IRS4					37.02	36.85					2.235	2.532					0.18	0.1586					0.3837	0.4109
808	805	Adaptor/scaffold	IRS4	IRS4	IRS4	Insulin receptor substrate 4	O14654	http://www.phosphosite.org/proteinAction.do?id=7928&showAllSites=true	133.7	LEYYENAR	2	529.251	17822	18111	16494	16317	18605	18735	IRS4	IRS4	IRS4	IRS4	IRS4	IRS4	56.14	56.24	56.35	56.01	56.09	56.12	2.301	2.118	2.24	2.097	2.291	2.281	-0.314	0.7125	0.1637	0.0605	0.3037	0.2812	0.3876	0.3546	0.4009	0.378	0.3986	0.4052	1
809	806	Adaptor/scaffold	IRS4	IRS4	IRS4	Insulin receptor substrate 4	O14654	http://www.phosphosite.org/proteinAction.do?id=7928&showAllSites=true	133.7	LLQEEEQER	2	587.291	13817	14090	12749	12579	14545	14622	IRS4	IRS4	IRS4	IRS4	IRS4	IRS4	45.43	45.52	45.78	45.33	45.42	45.33	2.826	2.691	2.799	2.689	2.888	2.801	0.5345	0.2893	0.2579	0.332	0.2904	0.2835	0.4222	0.4457	0.4155	0.4235	0.4184	0.4395	1
810	807	Adaptor/scaffold	IRS4	IRS4	IRS4	Insulin receptor substrate 4	O14654	http://www.phosphosite.org/proteinAction.do?id=7928&showAllSites=true	133.7	LLQEEEQER	2	587.291						14615						IRS4						45.31						2.158						0.3058						0.3514
811	808	Adaptor/scaffold	IRS4	IRS4	IRS4	Insulin receptor substrate 4	O14654	http://www.phosphosite.org/proteinAction.do?id=7928&showAllSites=true	133.7	LNTEVASVVVQLLSIR	2	871.015					62872	63040					IRS4	IRS4					171.81	171.9					5.443	5.22					1.0703	0.3274					0.6596	0.6341
812	809	Adaptor/scaffold	IRS4	IRS4	IRS4	Insulin receptor substrate 4	O14654	http://www.phosphosite.org/proteinAction.do?id=7928&showAllSites=true	133.7	LNTEVASVVVQLLSIR	3	581.012		61753			62870	63034		IRS4			IRS4	IRS4		171.82			171.8	171.88		4.879			5.329	5.469		-0.0287			0.4528	0.1176		0.6158			0.645	0.6425
813	810	Adaptor/scaffold	IRS4	IRS4	IRS4	Insulin receptor substrate 4	O14654	http://www.phosphosite.org/proteinAction.do?id=7928&showAllSites=true	133.7	LNTEVASVVVQLLSIRR	3	633.046		58662		56130	59621	59838		IRS4		IRS4	IRS4	IRS4		163.65		163.21	163.19	163.44		2.373		2.127	3.269	3.411		-0.1042		0.231	0.2229	0.4825		0.4855		0.4663	0.4142	0.4836
814	811	Adaptor/scaffold	IRS4	IRS4	IRS4	Insulin receptor substrate 4	O14654	http://www.phosphosite.org/proteinAction.do?id=7928&showAllSites=true	133.7	LYFCVDR	2	486.734					32399						IRS4						92.1						1.906						0.2846						0.3551
815	812	Adaptor/scaffold	IRS4	IRS4	IRS4	Insulin receptor substrate 4	O14654	http://www.phosphosite.org/proteinAction.do?id=7928&showAllSites=true	133.7	RDNQFDSPK	2	553.765					8884	8963					IRS4	IRS4					30.52	30.43					2.608	2.272					0.2278	0.151					0.3639	0.3242
816	813	Adaptor/scaffold	IRS4	IRS4	IRS4	Insulin receptor substrate 4	O14654	http://www.phosphosite.org/proteinAction.do?id=7928&showAllSites=true	133.7	RFVTPSEPVAHSR	3	494.932					15990						IRS4						49.19						3.977						0.0973						0.5172
817	814	Adaptor/scaffold	IRS4	IRS4	IRS4	Insulin receptor substrate 4	O14654	http://www.phosphosite.org/proteinAction.do?id=7928&showAllSites=true	133.7	SPFEDSR	2	419.19	12738	13006	11812	11652	13433	13514	IRS4	IRS4	IRS4	IRS4	IRS4	IRS4	42.51	42.6	43	42.56	42.51	42.42	2.206	2.27	2.14	2.161	2.118	1.955	0.4404	0.7669	0.1823	0.3379	0.7545	0.4446	0.3291	0.3778	0.3312	0.3499	0.3691	0.2702	1
818	815	Adaptor/scaffold	IRS4	IRS4	IRS4	Insulin receptor substrate 4	O14654	http://www.phosphosite.org/proteinAction.do?id=7928&showAllSites=true	133.7	SQSFFAAAR	2	492.748		26823	25144	24783	27490	27616		IRS4	IRS4	IRS4	IRS4	IRS4		79.26	79.78	79.04	79.3	79.29		2.348	1.882	2.156	2.099	2.091		0.1678	-0.2825	0.1933	0.1524	0.0574		0.4331	0.2748	0.3447	0.4075	0.4005
819	816	Adaptor/scaffold	IRS4	IRS4	IRS4	Insulin receptor substrate 4	O14654	http://www.phosphosite.org/proteinAction.do?id=7928&showAllSites=true	133.7	SQSFFAAAR	2	492.748			25086						IRS4						79.62						2.286						-0.1664						0.3478
820	817	Adaptor/scaffold	IRS4	IRS4	IRS4	Insulin receptor substrate 4	O14654	http://www.phosphosite.org/proteinAction.do?id=7928&showAllSites=true	133.7	SSPLGQNDNSEYVPMLPGK	2	1016.99	37139				38380	38541	IRS4				IRS4	IRS4	107.58				107.58	107.66	4.148				5.072	4.79	1.4684				0.6577	0.9668	0.7108				0.7367	0.7298	1
821	818	Adaptor/scaffold	IRS4	IRS4	IRS4	Insulin receptor substrate 4	O14654	http://www.phosphosite.org/proteinAction.do?id=7928&showAllSites=true	133.7	SWSSYFSLPNPFR	2	794.383	55973	56250			57215	57437	IRS4	IRS4			IRS4	IRS4	157.19	157.28			156.86	157.12	3.482	3.806			3.867	3.669	0.5103	0.8809			0.4909	0.5412	0.6294	0.634			0.582	0.6043	1
822	819	Adaptor/scaffold	IRS4	IRS4	IRS4	Insulin receptor substrate 4	O14654	http://www.phosphosite.org/proteinAction.do?id=7928&showAllSites=true	133.7	SYSISIGAHLLTLLSAR	3	601.344					56191	56419					IRS4	IRS4					154.16	154.45					3.824	3.607					0.6397	0.3075					0.6289	0.6038
823	820	Adaptor/scaffold	IRS4	IRS4	IRS4	Insulin receptor substrate 4	O14654	http://www.phosphosite.org/proteinAction.do?id=7928&showAllSites=true	133.7	WFQPVANAADAEAVR	2	822.91	35735	36085	34126	33888	36964	37116	IRS4	IRS4	IRS4	IRS4	IRS4	IRS4	103.89	104.09	104.15	103.75	103.91	103.95	4.045	3.971	4.013	3.865	4.082	3.898	0.405	-0.1852	0.5235	0.4198	0.5132	0.4963	0.6263	0.6223	0.6586	0.6588	0.6857	0.6484	1
824	821	Adaptor/scaffold	IRS4	IRS4	IRS4	Insulin receptor substrate 4	O14654	http://www.phosphosite.org/proteinAction.do?id=7928&showAllSites=true	133.7	YDAETGR	2	406.183					6601	6682					IRS4	IRS4					24.46	24.38					2.199	2.171					-0.1057	-0.1689					0.3344	0.3451
825	822	Adaptor/scaffold	IRS4;PPP4R3A;PPP4R3B;PPP4R3A;PPP4R3A;PPP4R3A;PPP4R3B;PPP4R3B;GAPVD1;GAPVD1;GAPVD1;GAPVD1;GAPVD1;GAPVD1;GCRG224;NLRP10;RIMS1;RIMS1;RIMS1;RIMS1;RIMS1;RIMS1;RIMS1;RIMS1;RIMS1;RIMS1;RIMS1;RIMS1	IRS4;SMEK1;SMEK2;SMEK1 iso2;SMEK1 iso2;SMEK1 iso2;SMEK2 iso3;SMEK2 iso3;GAPVD1;GAPVD1 iso2;GAPVD1 iso3;GAPVD1 iso5;GAPVD1 iso5;GAPVD1 iso6;GCRG224;NALP10;RIMS1;RIMS1 iso6;RIMS1 iso3;RIMS1 iso6;RIMS1 iso6;RIMS1 iso6;RIMS1 iso6;RIMS1 iso6;RIMS1 iso6;RIMS1 iso6;RIMS1 iso6;RIMS1 iso6	IRS4	Insulin receptor substrate 4	O14654;Q6IN85;Q5MIZ7;Q6IN85-2;Q6IN85-4;Q6IN85-5;Q5MIZ7-2;Q5MIZ7-3;Q14C86;Q14C86-2;Q14C86-3;Q14C86-4;Q14C86-5;Q14C86-6;Q8WZA8;Q86W26;Q86UR5;Q86UR5-2;Q86UR5-3;Q86UR5-4;Q86UR5-5;Q86UR5-6;Q86UR5-7;Q86UR5-8;Q86UR5-9;Q86UR5-1;Q86UR5-1;Q86UR5-1	http://www.phosphosite.org/proteinAction.do?id=7928&showAllSites=true	133.7	LLLESK	2	351.724		21575				22267		IRS4				IRS4		65.34				65.35		1.743				1.779		0.1581				-0.2156		0.0871				0.0781
826	823	Adaptor/scaffold	KPNA1	KPNA1	KPNA1	Importin subunit alpha-5	P52294	http://www.phosphosite.org/proteinAction.do?id=5732&showAllSites=true	60.2	EAAWAITNATSGGSAEQIK	2	952.971		32597			33417	33576		KPNA1			KPNA1	KPNA1		94.75			94.74	94.8		4.711			5.224	4.998		0.6324			0.1442	0.4934		0.522			0.5675	0.5733
827	824	Adaptor/scaffold	KPNA1	KPNA1	KPNA1	Importin subunit alpha-5	P52294	http://www.phosphosite.org/proteinAction.do?id=5732&showAllSites=true	60.2	EPNPPIDEVISTPGVVAR	2	945.502	40380	40761			41658	41894	KPNA1	KPNA1			KPNA1	KPNA1	116.08	116.36			116.1	116.36	3.732	3.623			3.701	3.935	0.3786	0.4738			0.7681	0.3276	0.6108	0.6588			0.6933	0.6522	1
828	825	Adaptor/scaffold	KPNA1	KPNA1	KPNA1	Importin subunit alpha-5	P52294	http://www.phosphosite.org/proteinAction.do?id=5732&showAllSites=true	60.2	EPNPPIDEVISTPGVVAR	3	630.67	40425				41713	41920	KPNA1				KPNA1	KPNA1	116.2				116.24	116.43	4.227				4.426	4.13	-0.5549				-0.2673	-0.7248	0.5334				0.568	0.533	1
829	826	Adaptor/scaffold	KPNA1	KPNA1	KPNA1	Importin subunit alpha-5	P52294	http://www.phosphosite.org/proteinAction.do?id=5732&showAllSites=true	60.2	EPNPPIDEVISTPGVVAR	3	630.67					41726						KPNA1						116.27						4.426						-0.5467						0.5846
830	827	Adaptor/scaffold	KPNA1	KPNA1	KPNA1	Importin subunit alpha-5	P52294	http://www.phosphosite.org/proteinAction.do?id=5732&showAllSites=true	60.2	LGEQEAKR	3	310.838						4880						KPNA1						19.61						2.235						-0.1641						0.1331
831	828	Adaptor/scaffold	KPNA1	KPNA1	KPNA1	Importin subunit alpha-5	P52294	http://www.phosphosite.org/proteinAction.do?id=5732&showAllSites=true	60.2	LLSKEPNPPIDEVISTPGVVAR	3	777.769	38447	38800			39740	39891	KPNA1	KPNA1			KPNA1	KPNA1	111.02	111.22			111.11	111.15	6.007	5.99			6.28	5.608	0.0892	0.423			0.3465	0.1672	0.3419	0.3691			0.7145	0.6697	1
832	829	Adaptor/scaffold	KPNA1	KPNA1	KPNA1	Importin subunit alpha-5	P52294	http://www.phosphosite.org/proteinAction.do?id=5732&showAllSites=true	60.2	NGTGINPYCALIEEAYGLDKIEFLQSHENQEIYQK	4	1022	56348						KPNA1						158.17						4.068						2.9393						0.5449						1
833	830	Adaptor/scaffold	KPNA1	KPNA1	KPNA1	Importin subunit alpha-5	P52294	http://www.phosphosite.org/proteinAction.do?id=5732&showAllSites=true	60.2	SLNPDEMR	2	481.224	17736	17993	16430	16226	18522	18629	KPNA1	KPNA1	KPNA1	KPNA1	KPNA1	KPNA1	55.9	55.92	56.18	55.75	55.87	55.84	1.992	1.996	1.837	1.722	2.049	1.991	-0.0706		-0.2465	-0.3722	-0.0381	0.2924	0.3917	0.3656	0.3213	0.2862	0.387	0.3876	1
834	831	Adaptor/scaffold	KPNA1	KPNA1	KPNA1	Importin subunit alpha-5	P52294	http://www.phosphosite.org/proteinAction.do?id=5732&showAllSites=true	60.2	SPEQQLSATQK	2	608.812	12801	13078	11834	11677	13470	13569	KPNA1	KPNA1	KPNA1	KPNA1	KPNA1	KPNA1	42.69	42.83	43.06	42.64	42.6	42.57	4.028	4.487	3.229	3.811	4.221	4.229	0.1281	-0.1537	0.1002	0.0246	0.1424	0.3014	0.532	0.5704	0.5816	0.5133	0.5856	0.5042	1
835	832	Adaptor/scaffold	KPNA1;KPNA5	KPNA1;KPNA5	KPNA1	Importin subunit alpha-5	P52294;O15131	http://www.phosphosite.org/proteinAction.do?id=5732&showAllSites=true	60.2	REEQLFK	2	475.259	15086					15851	KPNA1					KPNA1	48.79					48.53	2.182					1.967	-0.068					-0.0398	0.0771					0.0648	1
836	833	Adaptor/scaffold	KPNA1;KPNA6	KPNA1;KPNA6	KPNA1	Importin subunit alpha-5	P52294;O60684	http://www.phosphosite.org/proteinAction.do?id=5732&showAllSites=true	60.2	EACWTISNITAGNR	2	796.878					37200	37359					KPNA1	KPNA1					104.52	104.58					3.626	3.705					0.3695	0.3791					0.5987	0.6077
837	834	Adaptor/scaffold	KPNA1;KPNA6	KPNA1;KPNA6	KPNA1	Importin subunit alpha-5	P52294;O60684	http://www.phosphosite.org/proteinAction.do?id=5732&showAllSites=true	60.2	FVEFLKR	3	313.52	27447	27715			28398	28544	KPNA1	KPNA1			KPNA1	KPNA1	81.64	81.59			81.65	81.69	2.234	1.975			2.216	2.191	-0.2195	-0.0642			0.0817	0.0682	0.2626	0.1887			0.2343	0.2343	1
838	835	Adaptor/scaffold	KPNA1;KPNA6;KPNA5	KPNA1;KPNA6;KPNA5	KPNA1	Importin subunit alpha-5	P52294;O60684;O15131	http://www.phosphosite.org/proteinAction.do?id=5732&showAllSites=true	60.2	EEEGLQLR	2	487.251	20525						KPNA1						63.32						2.093						0.3234						0.1283						1
839	836	Adaptor/scaffold	KPNA1;KPNA6;KPNA5	KPNA1;KPNA6;KPNA5	KPNA1	Importin subunit alpha-5	P52294;O60684;O15131	http://www.phosphosite.org/proteinAction.do?id=5732&showAllSites=true	60.2	IVQVALNGLENILR	2	776.465	53156	53429	51130	50986	54456	54658	KPNA1	KPNA1	KPNA1	KPNA1	KPNA1	KPNA1	149.78	149.84	149.69	149.52	149.58	149.79	4.65	4.588	4.097	3.872	4.427	4.721	0.1728	0.2969	0.3971	0.5517	0.3391	0.3412	0.5959	0.5438	0.5598	0.5544	0.5501	0.5826	1
840	837	Adaptor/scaffold	KPNA1;KPNA6;KPNA5	KPNA1;KPNA6;KPNA5	KPNA1	Importin subunit alpha-5	P52294;O60684;O15131	http://www.phosphosite.org/proteinAction.do?id=5732&showAllSites=true	60.2	IVQVALNGLENILR	3	517.979	53176	53443			54476	54668	KPNA1	KPNA1			KPNA1	KPNA1	149.83	149.87			149.63	149.82	4.8	5.077			5.254	5.636	0.0218	-0.0895			0.0497	0.1382	0.585	0.6093			0.6077	0.6174	1
841	838	Adaptor/scaffold	KPNA1;KPNA6;KPNA5	KPNA1;KPNA6;KPNA5	KPNA1	Importin subunit alpha-5	P52294;O60684;O15131	http://www.phosphosite.org/proteinAction.do?id=5732&showAllSites=true	60.2	LVELLM*HNDYK	3	464.239		27713						KPNA1						81.59						3.102						-0.3555						0.2389
842	839	Adaptor/scaffold	KPNA1;KPNA6;KPNA5	KPNA1;KPNA6;KPNA5	KPNA1	Importin subunit alpha-5	P52294;O60684;O15131	http://www.phosphosite.org/proteinAction.do?id=5732&showAllSites=true	60.2	LVELLMHNDYK	2	687.858		32869			33698	33852		KPNA1			KPNA1	KPNA1		95.48			95.48	95.52		3.587			3.379	3.954		0.27			0.1817	0.3938		0.5314			0.5357	0.527
843	840	Adaptor/scaffold	KPNA1;KPNA6;KPNA5	KPNA1;KPNA6;KPNA5	KPNA1	Importin subunit alpha-5	P52294;O60684;O15131	http://www.phosphosite.org/proteinAction.do?id=5732&showAllSites=true	60.2	LVELLMHNDYK	3	458.908	32508	32829	31022	30768	33667	33836	KPNA1	KPNA1	KPNA1	KPNA1	KPNA1	KPNA1	95.27	95.38	95.79	95.33	95.4	95.48	3.981	3.767	3.536	3.461	3.754	3.81	0.0546	0.0252	0.1425	0.022	0.1198	0.229	0.4526	0.4713	0.4716	0.4416	0.4181	0.4231	1
844	841	Adaptor/scaffold	KPNA1;KPNA6;KPNA5	KPNA1;KPNA6;KPNA5	KPNA1	Importin subunit alpha-5	P52294;O60684;O15131	http://www.phosphosite.org/proteinAction.do?id=5732&showAllSites=true	60.2	NAVWALSNLCR	2	652.332	40303	40669			41656		KPNA1	KPNA1			KPNA1		115.88	116.13			116.1		3.47	2.983			3.231		0.2407	-0.0789			-0.2815		0.5167	0.4429			0.4795		1
845	842	Adaptor/scaffold	KPNA1;KPNA6;KPNA5	KPNA1;KPNA6;KPNA5	KPNA1	Importin subunit alpha-5	P52294;O60684;O15131	http://www.phosphosite.org/proteinAction.do?id=5732&showAllSites=true	60.2	RLVELLMHNDYK	3	510.941	29818	30131			30844	30981	KPNA1	KPNA1			KPNA1	KPNA1	88.05	88.12			88.07	88.07	3.363	3.932			4.24	3.522	0.4087	-0.0193			0.2849	0.2405	0.4966	0.6359			0.6599	0.615	1
846	843	Adaptor/scaffold	KPNA1;KPNA6;KPNA5	KPNA1;KPNA6;KPNA5	KPNA1	Importin subunit alpha-5	P52294;O60684;O15131	http://www.phosphosite.org/proteinAction.do?id=5732&showAllSites=true	60.2	RREEEGLQLR	3	429.237		12719			13125	13209		KPNA1			KPNA1	KPNA1		41.84			41.7	41.62		2.432			2.533	2.202		-0.5617			-0.3713	-0.2033		0.3205			0.3305	0.2955
847	844	Adaptor/scaffold	KPNA1;KPNA6;SNX31	KPNA1;KPNA6;SNX31	KPNA1	Importin subunit alpha-5	P52294;O60684;Q8N9S9	http://www.phosphosite.org/proteinAction.do?id=5732&showAllSites=true	60.2	FVEFLK	2	391.726	34321	34631	32859		35526		KPNA1	KPNA1	KPNA1		KPNA1		100.03	100.11	100.66		100.2		1.87	1.839	1.831		1.829		-0.0494	0.1892	-0.0294		0.0805		0.0895	0.0246	0.1076		0.057		1
848	845	Adaptor/scaffold	KPNA3	KPNA3	KPNA3	Importin subunit alpha-4	O00505	http://www.phosphosite.org/proteinAction.do?id=16536&showAllSites=true	57.8	AQNVTLEAILQNATSDNPVVQLSAVQAAR	3	1007.87	60097				61447		KPNA3				KPNA3		168.15				168.04		5.403				5.509		0.236				0.8165		0.6425				0.6804		1
849	846	Adaptor/scaffold	KPNA3	KPNA3	KPNA3	Importin subunit alpha-4	O00505	http://www.phosphosite.org/proteinAction.do?id=16536&showAllSites=true	57.8	DSQVVQVVLDGLK	2	700.393			47346	47184	50652	50851			KPNA3	KPNA3	KPNA3	KPNA3			139.72	139.51	139.6	139.79			3.33	2.978	3.657	3.504			0.5693	0.4902	0.1569	0.219			0.6094	0.5743	0.6067	0.565
850	847	Adaptor/scaffold	KPNA3	KPNA3	KPNA3	Importin subunit alpha-4	O00505	http://www.phosphosite.org/proteinAction.do?id=16536&showAllSites=true	57.8	DSQVVQVVLDGLK	3	467.265					50702						KPNA3						139.73						2.429						0.4253						0.4941
851	848	Adaptor/scaffold	KPNA3	KPNA3	KPNA3	Importin subunit alpha-4	O00505	http://www.phosphosite.org/proteinAction.do?id=16536&showAllSites=true	57.8	HRNEVTVELRK	4	345.948	10442					11110	KPNA3					KPNA3	36.28					36.09	4.947					3.932	-0.5944					-0.2382	0.5133					0.3621	1
852	849	Adaptor/scaffold	KPNA3	KPNA3	KPNA3	Importin subunit alpha-4	O00505	http://www.phosphosite.org/proteinAction.do?id=16536&showAllSites=true	57.8	KDQVEYLVQQNVIPPFCNLLSVK	3	911.154	54231						KPNA3						152.6						4.921						1.2653						0.5911						1
853	850	Adaptor/scaffold	KPNA3	KPNA3	KPNA3	Importin subunit alpha-4	O00505	http://www.phosphosite.org/proteinAction.do?id=16536&showAllSites=true	57.8	SGILPILVK	2	470.315	43601	43891		41606	44903	45072	KPNA3	KPNA3		KPNA3	KPNA3	KPNA3	124.56	124.62		124.44	124.56	124.66	3.071	2.853		2.502	2.777	2.556	0.0669	0.1665		-0.1091	0.2494	0.0239	0.4292	0.426		0.396	0.4274	0.3837	1
854	851	Adaptor/scaffold	KPNA4	KPNA4	KPNA4	Importin subunit alpha-3	O00629	http://www.phosphosite.org/proteinAction.do?id=16706&showAllSites=true	57.9	AVGNIVTGTDEQTQVVLNCDALSHFPALLTHPK	4	887.207				47152						KPNA4						139.42						2.797						0.7989						0.5462
855	852	Adaptor/scaffold	KPNA4	KPNA4	KPNA4	Importin subunit alpha-3	O00629	http://www.phosphosite.org/proteinAction.do?id=16706&showAllSites=true	57.9	DAQVVQVVLDGLSNILK	2	906.017	63386	63561			64699	64889	KPNA4	KPNA4			KPNA4	KPNA4	176.82	176.57			176.63	176.76	4.891	4.495			5.691	4.987	-0.0132	0.7365			0.5429	0.8067	0.6426	0.5603			0.6284	0.5661	1
856	853	Adaptor/scaffold	KPNA4	KPNA4	KPNA4	Importin subunit alpha-3	O00629	http://www.phosphosite.org/proteinAction.do?id=16706&showAllSites=true	57.9	DAQVVQVVLDGLSNILK	3	604.347	63395	63551			64707	64879	KPNA4	KPNA4			KPNA4	KPNA4	176.84	176.54			176.65	176.73	3.781	5.472			5.491	5.74	-0.1177	0.3889			0.2619	0.3405	0.5759	0.582			0.6024	0.595	1
857	854	Adaptor/scaffold	KPNA4	KPNA4	KPNA4	Importin subunit alpha-3	O00629	http://www.phosphosite.org/proteinAction.do?id=16706&showAllSites=true	57.9	IEQLQNHENEDIYK	2	886.926						20598						KPNA4						60.99						5.104						0.4168						0.5693
858	855	Adaptor/scaffold	KPNA4	KPNA4	KPNA4	Importin subunit alpha-3	O00629	http://www.phosphosite.org/proteinAction.do?id=16706&showAllSites=true	57.9	IEQLQNHENEDIYK	3	591.62	19616	19904	18314		20463	20582	KPNA4	KPNA4	KPNA4		KPNA4	KPNA4	60.94	60.99	61.26		60.95	60.95	5.288	4.988	2.564		5.35	5.404	-0.2737	0.1852	-0.036		0.1083	0.2971	0.5493	0.5142	0.323		0.5319	0.5247	1
859	856	Adaptor/scaffold	KPNA4	KPNA4	KPNA4	Importin subunit alpha-3	O00629	http://www.phosphosite.org/proteinAction.do?id=16706&showAllSites=true	57.9	KDQVAYLIQQNVIPPFCNLLTVK	3	901.163		56659				57829		KPNA4				KPNA4		158.35				158.14		4.645				5.21		0.6628				0.0532		0.5047				0.5189
860	857	Adaptor/scaffold	KPNA4	KPNA4	KPNA4	Importin subunit alpha-3	O00629	http://www.phosphosite.org/proteinAction.do?id=16706&showAllSites=true	57.9	NEVVVELRK	2	543.319					19964						KPNA4						59.65						2.214						-0.0945						0.2714
861	858	Adaptor/scaffold	KPNA4	KPNA4	KPNA4	Importin subunit alpha-3	O00629	http://www.phosphosite.org/proteinAction.do?id=16706&showAllSites=true	57.9	NEVVVELRK	3	362.549		19372			19955			KPNA4			KPNA4			59.59			59.63			2.885			2.939			-0.4199			-0.3234			0.2755			0.2377
862	859	Adaptor/scaffold	KPNA4	KPNA4	KPNA4	Importin subunit alpha-3	O00629	http://www.phosphosite.org/proteinAction.do?id=16706&showAllSites=true	57.9	SGILPILVHCLER	3	502.954		48008						KPNA4						135.53						3.158						-0.2808						0.5368
863	860	Adaptor/scaffold	KPNA4	KPNA4	KPNA4	Importin subunit alpha-3	O00629	http://www.phosphosite.org/proteinAction.do?id=16706&showAllSites=true	57.9	VQNTSLEAIVQNASSDNQGIQLSAVQAAR	3	1004.85	45845				47221	47435	KPNA4				KPNA4	KPNA4	130.51				130.59	130.82	7.34				7.581	7.309	1.478				0.4364	0.6573	0.7276				0.7677	0.7076	1
864	861	Adaptor/scaffold	KPNA4	KPNA4	KPNA4	Importin subunit alpha-3	O00629	http://www.phosphosite.org/proteinAction.do?id=16706&showAllSites=true	57.9	VQNTSLEAIVQNASSDNQGIQLSAVQAAR	3	1004.85	45859						KPNA4						130.55						7.406						1.177						0.7619						1
865	862	Adaptor/scaffold	KPNA4;KPNA3	KPNA4;KPNA3	KPNA4	Importin subunit alpha-3	O00629;O00505	http://www.phosphosite.org/proteinAction.do?id=16706&showAllSites=true	57.9	DEHLLK	2	377.708		12165			12651	12692		KPNA4			KPNA4	KPNA4		40.38			40.45	40.26		2.252			2.154	1.902		-0.4222			0.3072	0.0504		0.079			0.0707	0.0661
866	863	Adaptor/scaffold	KPNA4;KPNA3	KPNA4;KPNA3	KPNA4	Importin subunit alpha-3	O00629;O00505	http://www.phosphosite.org/proteinAction.do?id=16706&showAllSites=true	57.9	EAAWAISNLTISGR	2	744.894	42411	42775			43732	43913	KPNA4	KPNA4			KPNA4	KPNA4	121.4	121.66			121.49	121.62	4.385	4.363			4.391	4.371	0.8042	0.6099			0.2899	0.5081	0.5867	0.5796			0.5851	0.5825	1
867	864	Adaptor/scaffold	KPNA4;KPNA3	KPNA4;KPNA3	KPNA4	Importin subunit alpha-3	O00629;O00505	http://www.phosphosite.org/proteinAction.do?id=16706&showAllSites=true	57.9	GDFGTQK	2	376.682		7954			8214	8264		KPNA4			KPNA4	KPNA4		28.91			28.75	28.59		1.561			1.669	1.691		-0.2845			-0.0744	-0.0835		0.1321			0.1953	0.1796
868	865	Adaptor/scaffold	KPNA4;KPNA3	KPNA4;KPNA3	KPNA4	Importin subunit alpha-3	O00629;O00505	http://www.phosphosite.org/proteinAction.do?id=16706&showAllSites=true	57.9	KLLSSDRNPPIDDLIK	3	608.679		32010						KPNA4						93.18						3.633						0.0204						0.1513
869	866	Adaptor/scaffold	KPNA4;KPNA3	KPNA4;KPNA3	KPNA4	Importin subunit alpha-3	O00629;O00505	http://www.phosphosite.org/proteinAction.do?id=16706&showAllSites=true	57.9	KLLSSDRNPPIDDLIK	4	456.761					32928						KPNA4						93.47						2.669						1.6052						0.3655
870	867	Adaptor/scaffold	KPNA4;KPNA3	KPNA4;KPNA3	KPNA4	Importin subunit alpha-3	O00629;O00505	http://www.phosphosite.org/proteinAction.do?id=16706&showAllSites=true	57.9	LLSSDRNPPIDDLIK	3	565.981	35632				36968	37100	KPNA4				KPNA4	KPNA4	103.62				103.92	103.91	3.091				3.703	3.187	-0.044				0.0935	0.0835	0.3444				0.4574	0.3376	1
871	868	Adaptor/scaffold	KPNA4;KPNA3	KPNA4;KPNA3	KPNA4	Importin subunit alpha-3	O00629;O00505	http://www.phosphosite.org/proteinAction.do?id=16706&showAllSites=true	57.9	NKRDEHLLK	3	384.888					5501						KPNA4						21.57						3.646						-0.1055						0.3562
872	869	Adaptor/scaffold	KPNA4;KPNA3	KPNA4;KPNA3	KPNA4	Importin subunit alpha-3	O00629;O00505	http://www.phosphosite.org/proteinAction.do?id=16706&showAllSites=true	57.9	RDEHLLK	3	304.175	7228	7504				7830	KPNA4	KPNA4				KPNA4	27.61	27.69				27.45	2.385	2.572				2.541	-0.3045	-0.3199				-0.5812	0.1411	0.1844				0.1708	2
873	870	Adaptor/scaffold	KPNA4;KPNA3	KPNA4;KPNA3	KPNA4	Importin subunit alpha-3	O00629;O00505	http://www.phosphosite.org/proteinAction.do?id=16706&showAllSites=true	57.9	VQTAALR	2	379.73	11322	11598			11972	12018	KPNA4	KPNA4			KPNA4	KPNA4	38.69	38.74			38.64	38.47	2.255	2.231			2.281	2.31	0.0593	-0.0746			0.0596	0.0808	0.1056	0.1101			0.1369	0.1375	1
874	871	Adaptor/scaffold	LAMTOR1	LAMTOR1	LAMTOR1	Ragulator complex protein LAMTOR1	Q6IAA8	http://www.phosphosite.org/proteinAction.do?id=2650&showAllSites=true	17.7	KLPPLPSLTSQPHQVLASEPIPFSDLQQVSR	4	853.217		47518			48515	48728		LAMTOR1			LAMTOR1	LAMTOR1		134.25			133.96	134.2		6.098			6.552	6.705		0.9008			0.2318	-0.291		0.6043			0.7235	0.7042
875	872	Adaptor/scaffold	LIMS1;LIMS1;LIMS1;LIMS1;LIMS1	LIMS1;LIMS1 iso4;LIMS1 iso3;LIMS1 iso4;LIMS1 iso5	LIMS1	LIM and senescent cell antigen-like-containing domain protein 1	P48059;P48059-2;P48059-3;P48059-4;P48059-5	http://www.phosphosite.org/proteinAction.do?id=12869&showAllSites=true	37.2	ELTADAR	2	388.201						9730						LIMS1						32.44						1.89						0.056						0.1161
876	873	Adaptor/scaffold	LIMS1;LIMS1;LIMS1;LIMS1;LIMS1	LIMS1;LIMS1 iso4;LIMS1 iso3;LIMS1 iso4;LIMS1 iso5	LIMS1	LIM and senescent cell antigen-like-containing domain protein 1	P48059;P48059-2;P48059-3;P48059-4;P48059-5	http://www.phosphosite.org/proteinAction.do?id=12869&showAllSites=true	37.2	NDPYHPDHFNCANCGK	3	649.262	14037	14338		12819	14807		LIMS1	LIMS1		LIMS1	LIMS1		46.01	46.17		46.02	46.1		4.502	4.345		3.549	5.162		-0.0444	-0.0649		0.7693	0.2533		0.6424	0.7069		0.682	0.6808		1
877	874	Adaptor/scaffold	LIMS1;LIMS1;LIMS1;LIMS1;LIMS1	LIMS1;LIMS1 iso4;LIMS1 iso3;LIMS1 iso4;LIMS1 iso5	LIMS1	LIM and senescent cell antigen-like-containing domain protein 1	P48059;P48059-2;P48059-3;P48059-4;P48059-5	http://www.phosphosite.org/proteinAction.do?id=12869&showAllSites=true	37.2	VVNAMGK	2	359.699					9288	9365					LIMS1	LIMS1					31.58	31.49					1.598	1.669					0.4681	0.6309					0.2172	0.2685
878	875	Adaptor/scaffold	LIMS1;LIMS1;LIMS1;LIMS1;LIMS1;LIMS2;LIMS2;LIMS2;LIMS2;LIMS2	LIMS1;LIMS1 iso4;LIMS1 iso3;LIMS1 iso4;LIMS1 iso5;LIMS2;LIMS2 iso2;LIMS2 iso 3;LIMS2 iso 4;LIMS2 iso 5	LIMS1	LIM and senescent cell antigen-like-containing domain protein 1	P48059;P48059-2;P48059-3;P48059-4;P48059-5;Q7Z4I7;Q7Z4I7-2;Q7Z4I7-3;Q7Z4I7-4;Q7Z4I7-5	http://www.phosphosite.org/proteinAction.do?id=12869&showAllSites=true	37.2	CEKPFLGHR	3	381.862		10807			11160	11204		LIMS1			LIMS1	LIMS1		36.56			36.5	36.34		3.09			2.893	3.162		-0.3552			-0.3817	-0.2614		0.3616			0.3989	0.3801
879	876	Adaptor/scaffold	LIMS1;LIMS1;LIMS1;LIMS1;LIMS1;LIMS2;LIMS2;LIMS2;LIMS2;LIMS2	LIMS1;LIMS1 iso4;LIMS1 iso3;LIMS1 iso4;LIMS1 iso5;LIMS2;LIMS2 iso2;LIMS2 iso 3;LIMS2 iso 4;LIMS2 iso 5	LIMS1	LIM and senescent cell antigen-like-containing domain protein 1	P48059;P48059-2;P48059-3;P48059-4;P48059-5;Q7Z4I7;Q7Z4I7-2;Q7Z4I7-3;Q7Z4I7-4;Q7Z4I7-5	http://www.phosphosite.org/proteinAction.do?id=12869&showAllSites=true	37.2	ELKGELYCLPCHDK	3	587.948	24225				25148	25286	LIMS1				LIMS1	LIMS1	73.16				73.18	73.19	4.808				4.734	4.923	0.7212				0.5425	0.3335	0.5788				0.6017	0.5685	1
880	877	Adaptor/scaffold	LIMS1;LIMS1;LIMS1;LIMS1;LIMS1;LIMS2;LIMS2;LIMS2;LIMS2;LIMS2	LIMS1;LIMS1 iso4;LIMS1 iso3;LIMS1 iso4;LIMS1 iso5;LIMS2;LIMS2 iso2;LIMS2 iso 3;LIMS2 iso 4;LIMS2 iso 5	LIMS1	LIM and senescent cell antigen-like-containing domain protein 1	P48059;P48059-2;P48059-3;P48059-4;P48059-5;Q7Z4I7;Q7Z4I7-2;Q7Z4I7-3;Q7Z4I7-4;Q7Z4I7-5	http://www.phosphosite.org/proteinAction.do?id=12869&showAllSites=true	37.2	ELKGELYCLPCHDK	4	441.213	24239						LIMS1						73.2						3.113						-0.0931						0.5255						1
881	878	Adaptor/scaffold	LIMS1;LIMS1;LIMS1;LIMS1;LIMS1;LIMS2;LIMS2;LIMS2;LIMS2;LIMS2	LIMS1;LIMS1 iso4;LIMS1 iso3;LIMS1 iso4;LIMS1 iso5;LIMS2;LIMS2 iso2;LIMS2 iso 3;LIMS2 iso 4;LIMS2 iso 5	LIMS1	LIM and senescent cell antigen-like-containing domain protein 1	P48059;P48059-2;P48059-3;P48059-4;P48059-5;Q7Z4I7;Q7Z4I7-2;Q7Z4I7-3;Q7Z4I7-4;Q7Z4I7-5	http://www.phosphosite.org/proteinAction.do?id=12869&showAllSites=true	37.2	FVEFDMKPVCK	3	467.23					32232						LIMS1						91.67						2.967						0.1723						0.347
882	879	Adaptor/scaffold	LIMS1;LIMS1;LIMS1;LIMS1;LIMS1;LIMS2;LIMS2;LIMS2;LIMS2;LIMS2	LIMS1;LIMS1 iso4;LIMS1 iso3;LIMS1 iso4;LIMS1 iso5;LIMS2;LIMS2 iso2;LIMS2 iso 3;LIMS2 iso 4;LIMS2 iso 5	LIMS1	LIM and senescent cell antigen-like-containing domain protein 1	P48059;P48059-2;P48059-3;P48059-4;P48059-5;Q7Z4I7;Q7Z4I7-2;Q7Z4I7-3;Q7Z4I7-4;Q7Z4I7-5	http://www.phosphosite.org/proteinAction.do?id=12869&showAllSites=true	37.2	MGVPICGACR	2	560.757	24222				25189	25323	LIMS1				LIMS1	LIMS1	73.15				73.28	73.28	2.297				2.622	2.462	-0.0379				-0.0168	-0.0152	0.4772				0.5562	0.5087	1
883	880	Adaptor/scaffold	LIMS1;LIMS1;LIMS1;LIMS1;LIMS1;LIMS2;LIMS2;LIMS2;LIMS2;LIMS2	LIMS1;LIMS1 iso4;LIMS1 iso3;LIMS1 iso4;LIMS1 iso5;LIMS2;LIMS2 iso2;LIMS2 iso 3;LIMS2 iso 4;LIMS2 iso 5	LIMS1	LIM and senescent cell antigen-like-containing domain protein 1	P48059;P48059-2;P48059-3;P48059-4;P48059-5;Q7Z4I7;Q7Z4I7-2;Q7Z4I7-3;Q7Z4I7-4;Q7Z4I7-5	http://www.phosphosite.org/proteinAction.do?id=12869&showAllSites=true	37.2	VIEGDVVSALNK	2	622.348	31105	31492	29566		32224	32372	LIMS1	LIMS1	LIMS1		LIMS1	LIMS1	91.45	91.72	91.91		91.65	91.68	3.919	3.992	2.986		3.97	3.864	0.0325	0.1818	1.6183		0.1696	0.1862	0.6215	0.6147	0.4685		0.6053	0.5967	1
884	881	Adaptor/scaffold	LIMS1;LIMS1;LIMS1;LIMS1;LIMS1;LIMS3	LIMS1;LIMS1 iso4;LIMS1 iso3;LIMS1 iso4;LIMS1 iso5;LIMS3	LIMS1	LIM and senescent cell antigen-like-containing domain protein 1	P48059;P48059-2;P48059-3;P48059-4;P48059-5;P0CW19-2	http://www.phosphosite.org/proteinAction.do?id=12869&showAllSites=true	37.2	AMNNSWHPECFR	3	516.887					26443						LIMS1						76.56						3.366						-0.171						0.5386
885	882	Adaptor/scaffold	LIMS1;LIMS1;LIMS1;LIMS1;LIMS1;LIMS3	LIMS1;LIMS1 iso4;LIMS1 iso3;LIMS1 iso4;LIMS1 iso5;LIMS3	LIMS1	LIM and senescent cell antigen-like-containing domain protein 1	P48059;P48059-2;P48059-3;P48059-4;P48059-5;P0CW19-2	http://www.phosphosite.org/proteinAction.do?id=12869&showAllSites=true	37.2	CDLCQEVLADIGFVK	2	883.926	57299	57581			58569	58776	LIMS1	LIMS1			LIMS1	LIMS1	160.73	160.82			160.43	160.66	4.341	4.445			4.622	4.642	1.4919	0.8434			0.8687	0.987	0.679	0.7027			0.6524	0.6442	1
886	883	Adaptor/scaffold	LIMS1;LIMS1;LIMS1;LIMS1;LIMS1;LIMS3	LIMS1;LIMS1 iso4;LIMS1 iso3;LIMS1 iso4;LIMS1 iso5;LIMS3	LIMS1	LIM and senescent cell antigen-like-containing domain protein 1	P48059;P48059-2;P48059-3;P48059-4;P48059-5;P0CW19-2	http://www.phosphosite.org/proteinAction.do?id=12869&showAllSites=true	37.2	CDLCQEVLADIGFVK	3	589.62						58790						LIMS1						160.69						4.425						0.7178						0.6436
887	884	Adaptor/scaffold	LIMS1;LIMS1;LIMS1;LIMS1;LIMS1;LIMS3	LIMS1;LIMS1 iso4;LIMS1 iso3;LIMS1 iso4;LIMS1 iso5;LIMS3	LIMS1	LIM and senescent cell antigen-like-containing domain protein 1	P48059;P48059-2;P48059-3;P48059-4;P48059-5;P0CW19-2	http://www.phosphosite.org/proteinAction.do?id=12869&showAllSites=true	37.2	CHAIIDEQPLIFK	3	528.613	36685		35083		37932	38071	LIMS1		LIMS1		LIMS1	LIMS1	106.37		106.68		106.41	106.43	4.48		3.052		4.6	4.258	0.0304		1.1244		0.3225	0.2322	0.6782		0.6128		0.6765	0.6655	1
888	885	Adaptor/scaffold	LIN7A;LIN7C	LIN7A;LIN7C	LIN7A	Protein lin-7 homolog A	O14910;Q9NUP9	http://www.phosphosite.org/proteinAction.do?id=2821241&showAllSites=true	26	ATVAAFAASEGHSHPR	3	536.934		16444			17013	17116		LIN7A			LIN7A	LIN7A		51.82			51.93	51.89		5.094			5.402	5.248		0.1671			0.5479	1.0079		0.5637			0.5868	0.5789
889	886	Adaptor/scaffold	LIN7A;LIN7C	LIN7A;LIN7C	LIN7A	Protein lin-7 homolog A	O14910;Q9NUP9	http://www.phosphosite.org/proteinAction.do?id=2821241&showAllSites=true	26	RGDQLLSVNGVSVEGEHHEK	4	548.278					23465	23601					LIN7A	LIN7A					68.8	68.81					5.775	6.841					0.5437	0.374					0.5772	0.5352
890	887	Adaptor/scaffold	LMO7;LMO7;LMO7;LMO7	LMO7;LMO7 iso2;LMO7 iso3;LMO7 iso4	LMO7	LIM domain only protein 7	Q8WWI1;Q8WWI1-2;Q8WWI1-3;Q8WWI1-4	http://www.phosphosite.org/proteinAction.do?id=3190&showAllSites=true	192.6	AFENLLGQALTK	2	652.864		44369	42230	42037	45328	45511		LMO7	LMO7	LMO7	LMO7	LMO7		125.89	125.83	125.57	125.67	125.81		2.591	3.356	3.055	2.995	2.976		0.9139	0.4218	-0.0504	0.714	0.3192		0.4542	0.5366	0.4984	0.4517	0.4966
891	888	Adaptor/scaffold	LMO7;LMO7;LMO7;LMO7	LMO7;LMO7 iso2;LMO7 iso3;LMO7 iso4	LMO7	LIM domain only protein 7	Q8WWI1;Q8WWI1-2;Q8WWI1-3;Q8WWI1-4	http://www.phosphosite.org/proteinAction.do?id=3190&showAllSites=true	192.6	ALEDSSFLKR	3	389.212					25263						LMO7						73.48						3.071						-0.3118						0.2429
892	889	Adaptor/scaffold	LMO7;LMO7;LMO7;LMO7	LMO7;LMO7 iso2;LMO7 iso3;LMO7 iso4	LMO7	LIM domain only protein 7	Q8WWI1;Q8WWI1-2;Q8WWI1-3;Q8WWI1-4	http://www.phosphosite.org/proteinAction.do?id=3190&showAllSites=true	192.6	EAQLFHPGDLQDLSNR	3	613.971	34940			33096		36300	LMO7			LMO7		LMO7	101.65			101.54		101.83	3.523			3.714		4.312	0.3418			0.3339		0.4645	0.4772			0.4907		0.5406	1
893	890	Adaptor/scaffold	LMO7;LMO7;LMO7;LMO7	LMO7;LMO7 iso2;LMO7 iso3;LMO7 iso4	LMO7	LIM domain only protein 7	Q8WWI1;Q8WWI1-2;Q8WWI1-3;Q8WWI1-4	http://www.phosphosite.org/proteinAction.do?id=3190&showAllSites=true	192.6	LSTPIAGLDNINVFLK	2	857.99				53080	56572	56783				LMO7	LMO7	LMO7				155.04	155.17	155.42				3.132	3.996	3.406				0.4333	0.2032	0.4655				0.5355	0.6099	0.527
894	891	Adaptor/scaffold	LMO7;LMO7;LMO7;LMO7	LMO7;LMO7 iso2;LMO7 iso3;LMO7 iso4	LMO7	LIM domain only protein 7	Q8WWI1;Q8WWI1-2;Q8WWI1-3;Q8WWI1-4	http://www.phosphosite.org/proteinAction.do?id=3190&showAllSites=true	192.6	LSTPIAGLDNINVFLK	2	857.99				53072						LMO7						155.02						3.327						0.4333						0.5653
895	892	Adaptor/scaffold	LMO7;LMO7;LMO7;LMO7;LMO7	LMO7;LMO7 iso2;LMO7 iso3;LMO7 iso4;LMO7 iso4	LMO7	LIM domain only protein 7	Q8WWI1;Q8WWI1-2;Q8WWI1-3;Q8WWI1-4;Q8WWI1-5	http://www.phosphosite.org/proteinAction.do?id=3190&showAllSites=true	192.6	AQETGHLVMDVR	3	452.563				20176						LMO7						66.4						3.335						0.3135						0.5815
896	893	Adaptor/scaffold	LMO7;LMO7;LMO7;LMO7;LMO7	LMO7;LMO7 iso2;LMO7 iso3;LMO7 iso4;LMO7 iso4	LMO7	LIM domain only protein 7	Q8WWI1;Q8WWI1-2;Q8WWI1-3;Q8WWI1-4;Q8WWI1-5	http://www.phosphosite.org/proteinAction.do?id=3190&showAllSites=true	192.6	ASESISLK	2	417.732				16078						LMO7						55.33						2.299						0.1229						0.1897
897	894	Adaptor/scaffold	LMO7;LMO7;LMO7;LMO7;LMO7	LMO7;LMO7 iso2;LMO7 iso3;LMO7 iso4;LMO7 iso4	LMO7	LIM domain only protein 7	Q8WWI1;Q8WWI1-2;Q8WWI1-3;Q8WWI1-4;Q8WWI1-5	http://www.phosphosite.org/proteinAction.do?id=3190&showAllSites=true	192.6	EINGIHDESNAFESK	3	563.929						22454						LMO7						65.84						2.905						-0.0543						0.5026
898	895	Adaptor/scaffold	LMO7;LMO7;LMO7;LMO7;LMO7	LMO7;LMO7 iso2;LMO7 iso3;LMO7 iso4;LMO7 iso4	LMO7	LIM domain only protein 7	Q8WWI1;Q8WWI1-2;Q8WWI1-3;Q8WWI1-4;Q8WWI1-5	http://www.phosphosite.org/proteinAction.do?id=3190&showAllSites=true	192.6	GATYPSEIPKEDSTTFAK	3	647.986				24260		27052				LMO7		LMO7				77.58		77.82				3.267		3.477				1.0108		0.6849				0.4269		0.4375
899	896	Adaptor/scaffold	LMO7;LMO7;LMO7;LMO7;LMO7	LMO7;LMO7 iso2;LMO7 iso3;LMO7 iso4;LMO7 iso4	LMO7	LIM domain only protein 7	Q8WWI1;Q8WWI1-2;Q8WWI1-3;Q8WWI1-4;Q8WWI1-5	http://www.phosphosite.org/proteinAction.do?id=3190&showAllSites=true	192.6	GISSLPR	2	365.216				16682	18990					LMO7	LMO7					56.98	57.1					1.273	1.724					-0.0472	-0.2011					0.0013	0.0019
900	897	Adaptor/scaffold	LMO7;LMO7;LMO7;LMO7;LMO7	LMO7;LMO7 iso2;LMO7 iso3;LMO7 iso4;LMO7 iso4	LMO7	LIM domain only protein 7	Q8WWI1;Q8WWI1-2;Q8WWI1-3;Q8WWI1-4;Q8WWI1-5	http://www.phosphosite.org/proteinAction.do?id=3190&showAllSites=true	192.6	ISINQTPGK	2	479.272				14781	16953					LMO7	LMO7					51.66	51.77					1.667	2.159					-0.2883	-0.1239					0.0781	0.3823
901	898	Adaptor/scaffold	LMO7;LMO7;LMO7;LMO7;LMO7	LMO7;LMO7 iso2;LMO7 iso3;LMO7 iso4;LMO7 iso4	LMO7	LIM domain only protein 7	Q8WWI1;Q8WWI1-2;Q8WWI1-3;Q8WWI1-4;Q8WWI1-5	http://www.phosphosite.org/proteinAction.do?id=3190&showAllSites=true	192.6	LQAEAEEQKRPAEEQKR	4	510.767			6034	5904	6927	7003			LMO7	LMO7	LMO7	LMO7			25.85	25.48	25.31	25.23			2.921	2.181	3.018	2.894			-0.7865	-0.1193	0.0397	0.156			0.3927	0.2768	0.3857	0.3501
902	899	Adaptor/scaffold	LMO7;LMO7;LMO7;LMO7;LMO7	LMO7;LMO7 iso2;LMO7 iso3;LMO7 iso4;LMO7 iso4	LMO7	LIM domain only protein 7	Q8WWI1;Q8WWI1-2;Q8WWI1-3;Q8WWI1-4;Q8WWI1-5	http://www.phosphosite.org/proteinAction.do?id=3190&showAllSites=true	192.6	LTSVVTPRPFGSQTR	3	549.306				24781	27513					LMO7	LMO7					79.04	79.36					2.262	2.703					0.8392	0.4989					0.2986	0.3075
903	900	Adaptor/scaffold	LMO7;LMO7;LMO7;LMO7;LMO7	LMO7;LMO7 iso2;LMO7 iso3;LMO7 iso4;LMO7 iso4	LMO7	LIM domain only protein 7	Q8WWI1;Q8WWI1-2;Q8WWI1-3;Q8WWI1-4;Q8WWI1-5	http://www.phosphosite.org/proteinAction.do?id=3190&showAllSites=true	192.6	QQILQEMR	2	523.277			22817	22555					LMO7	LMO7					73.34	72.79					2.168	2.119					0.1391	-0.3009					0.3617	0.3608
904	901	Adaptor/scaffold	LMO7;LMO7;LMO7;LMO7;LMO7	LMO7;LMO7 iso2;LMO7 iso3;LMO7 iso4;LMO7 iso4	LMO7	LIM domain only protein 7	Q8WWI1;Q8WWI1-2;Q8WWI1-3;Q8WWI1-4;Q8WWI1-5	http://www.phosphosite.org/proteinAction.do?id=3190&showAllSites=true	192.6	RQPQEEVVHEDQGKKPQDQLVIER	4	722.127			17212	16907					LMO7	LMO7					58.31	57.6					2.809	3.396					0.8935	0.2332					0.6207	0.655
905	902	Adaptor/scaffold	LMO7;LMO7;LMO7;LMO7;LMO7	LMO7;LMO7 iso2;LMO7 iso3;LMO7 iso4;LMO7 iso4	LMO7	LIM domain only protein 7	Q8WWI1;Q8WWI1-2;Q8WWI1-3;Q8WWI1-4;Q8WWI1-5	http://www.phosphosite.org/proteinAction.do?id=3190&showAllSites=true	192.6	RQPQEEVVHEDQGKKPQDQLVIER	4	722.127				16932						LMO7						57.67						2.981						0.0125						0.5629
906	903	Adaptor/scaffold	LMO7;LMO7;LMO7;LMO7;LMO7	LMO7;LMO7 iso2;LMO7 iso3;LMO7 iso4;LMO7 iso4	LMO7	LIM domain only protein 7	Q8WWI1;Q8WWI1-2;Q8WWI1-3;Q8WWI1-4;Q8WWI1-5	http://www.phosphosite.org/proteinAction.do?id=3190&showAllSites=true	192.6	RQPQEEVVHEDQGKKPQDQLVIER	5	577.903			17257						LMO7						58.43						2.918						-0.0128						0.4852
907	904	Adaptor/scaffold	LMO7;LMO7;LMO7;LMO7;LMO7	LMO7;LMO7 iso2;LMO7 iso3;LMO7 iso4;LMO7 iso4	LMO7	LIM domain only protein 7	Q8WWI1;Q8WWI1-2;Q8WWI1-3;Q8WWI1-4;Q8WWI1-5	http://www.phosphosite.org/proteinAction.do?id=3190&showAllSites=true	192.6	SQDQFSDMR	2	557.235		18183	16564	16378				LMO7	LMO7	LMO7				56.43	56.54	56.17				2.46	2.984	2.772				-0.5851	0.618	-0.0774				0.3678	0.5197	0.4993
908	905	Adaptor/scaffold	LMO7;LMO7;LMO7;LMO7;LMO7	LMO7;LMO7 iso2;LMO7 iso3;LMO7 iso4;LMO7 iso4	LMO7	LIM domain only protein 7	Q8WWI1;Q8WWI1-2;Q8WWI1-3;Q8WWI1-4;Q8WWI1-5	http://www.phosphosite.org/proteinAction.do?id=3190&showAllSites=true	192.6	SQFFEQGSSDSVVPDLPVPTISAPSR	3	916.456		50884	48537	48430	51911			LMO7	LMO7	LMO7	LMO7			143.14	142.89	142.81	142.89			4.933	3.772	2.407	4.741			0.7068	1.3345	1.1841	0.7118			0.5997	0.6923	0.4213	0.5492
909	906	Adaptor/scaffold	LMO7;LMO7;LMO7;LMO7;LMO7	LMO7;LMO7 iso2;LMO7 iso3;LMO7 iso4;LMO7 iso4	LMO7	LIM domain only protein 7	Q8WWI1;Q8WWI1-2;Q8WWI1-3;Q8WWI1-4;Q8WWI1-5	http://www.phosphosite.org/proteinAction.do?id=3190&showAllSites=true	192.6	STQMESTR	2	470.214					5800						LMO7						22.35						2.259						0.1508						0.4279
910	907	Adaptor/scaffold	LMO7;LMO7;LMO7;LMO7;LMO7	LMO7;LMO7 iso2;LMO7 iso3;LMO7 iso4;LMO7 iso4	LMO7	LIM domain only protein 7	Q8WWI1;Q8WWI1-2;Q8WWI1-3;Q8WWI1-4;Q8WWI1-5	http://www.phosphosite.org/proteinAction.do?id=3190&showAllSites=true	192.6	TSTTGVATTQSPTPR	2	752.884		13618	12271	12123	14065	14144		LMO7	LMO7	LMO7	LMO7	LMO7		44.27	44.37	43.95	44.17	44.07		4.002	3.583	4.297	4.418	4.445		0.3781	0.6458	0.4064	0.8039	0.1334		0.622	0.6386	0.6594	0.6372	0.6554
911	908	Adaptor/scaffold	LMO7;LMO7;LMO7;LMO7;LMO7	LMO7;LMO7 iso2;LMO7 iso3;LMO7 iso4;LMO7 iso4	LMO7	LIM domain only protein 7	Q8WWI1;Q8WWI1-2;Q8WWI1-3;Q8WWI1-4;Q8WWI1-5	http://www.phosphosite.org/proteinAction.do?id=3190&showAllSites=true	192.6	VSASLPR	2	365.216			14990						LMO7						52.19						1.906						-0.2871						0.1971
912	909	Adaptor/scaffold	LMO7;LMO7;LMO7;LMO7;LMO7	LMO7;LMO7 iso2;LMO7 iso3;LMO7 iso4;LMO7 iso4	LMO7	LIM domain only protein 7	Q8WWI1;Q8WWI1-2;Q8WWI1-3;Q8WWI1-4;Q8WWI1-5	http://www.phosphosite.org/proteinAction.do?id=3190&showAllSites=true	192.6	VTTEIQLPSQSPVEEQSPASLSSLR	3	895.131				39262						LMO7						118.11						5.502						-0.6293						0.6197
913	910	Adaptor/scaffold	LMO7;LMO7;LMO7;LMO7;LMO7	LMO7;LMO7 iso2;LMO7 iso3;LMO7 iso4;LMO7 iso4	LMO7	LIM domain only protein 7	Q8WWI1;Q8WWI1-2;Q8WWI1-3;Q8WWI1-4;Q8WWI1-5	http://www.phosphosite.org/proteinAction.do?id=3190&showAllSites=true	192.6	YEEMQK	2	414.184					7999						LMO7						28.18						1.309						0.7287						0.1025
914	911	Adaptor/scaffold	MAGED1;MAGED1	NRAGE;NRAGE iso2	NRAGE	Melanoma-associated antigen D1	Q9Y5V3;Q9Y5V3-2	http://www.phosphosite.org/proteinAction.do?id=2666&showAllSites=true	86.1	APTADTQTQNVNQAK	2	793.892		9537	8536		9857	9883		NRAGE	NRAGE		NRAGE	NRAGE		33.17	33.44		33.06	32.84		5.57	4.395		5.674	5.373		0.6942	0.0536		0.4345	0.332		0.7113	0.6492		0.7001	0.6964
915	912	Adaptor/scaffold	MAGED1;MAGED1	NRAGE;NRAGE iso2	NRAGE	Melanoma-associated antigen D1	Q9Y5V3;Q9Y5V3-2	http://www.phosphosite.org/proteinAction.do?id=2666&showAllSites=true	86.1	ASQNPGAAQPR	2	548.778	5553	5852	5199	5127	6093	6216	NRAGE	NRAGE	NRAGE	NRAGE	NRAGE	NRAGE	23.07	23.23	23.4	23.27	23.12	23.16	2.986	2.918	2.442	2.827	3.042	3.446	-0.6813	-0.1972	-0.0333	-0.4339	-0.0607	-0.1639	0.5001	0.5074	0.4604	0.5218	0.4909	0.4702	1
916	913	Adaptor/scaffold	MAGED1;MAGED1	NRAGE;NRAGE iso2	NRAGE	Melanoma-associated antigen D1	Q9Y5V3;Q9Y5V3-2	http://www.phosphosite.org/proteinAction.do?id=2666&showAllSites=true	86.1	ASQNPGAAQPR	2	548.778					6107						NRAGE						23.16						3.421						-0.0607						0.4613
917	914	Adaptor/scaffold	MAGED1;MAGED1	NRAGE;NRAGE iso2	NRAGE	Melanoma-associated antigen D1	Q9Y5V3;Q9Y5V3-2	http://www.phosphosite.org/proteinAction.do?id=2666&showAllSites=true	86.1	AWNDTTKAPTADTQTQNVNQAK	3	801.723					18497	18631					NRAGE	NRAGE					55.81	55.85					8.076	7.974					-1.2537	-0.5786					0.6844	0.7153
918	915	Adaptor/scaffold	MAGED1;MAGED1	NRAGE;NRAGE iso2	NRAGE	Melanoma-associated antigen D1	Q9Y5V3;Q9Y5V3-2	http://www.phosphosite.org/proteinAction.do?id=2666&showAllSites=true	86.1	DVPNTQPK	2	449.735						8553						NRAGE						29.36						1.158						-0.0364						0.1154
919	916	Adaptor/scaffold	MAGED1;MAGED1	NRAGE;NRAGE iso2	NRAGE	Melanoma-associated antigen D1	Q9Y5V3;Q9Y5V3-2	http://www.phosphosite.org/proteinAction.do?id=2666&showAllSites=true	86.1	FIAEVQK	2	417.74					19366	19466					NRAGE	NRAGE					58.09	58.03					2.062	2.198					-0.1149	-0.1084					0.166	0.1655
920	917	Adaptor/scaffold	MAGED1;MAGED1	NRAGE;NRAGE iso2	NRAGE	Melanoma-associated antigen D1	Q9Y5V3;Q9Y5V3-2	http://www.phosphosite.org/proteinAction.do?id=2666&showAllSites=true	86.1	GPNGVYDFSQAHNAK	3	535.587					21205	21343					NRAGE	NRAGE					62.89	62.93					6.076	5.824					0.4599	0.2684					0.6239	0.6253
921	918	Adaptor/scaffold	MAGED1;MAGED1	NRAGE;NRAGE iso2	NRAGE	Melanoma-associated antigen D1	Q9Y5V3;Q9Y5V3-2	http://www.phosphosite.org/proteinAction.do?id=2666&showAllSites=true	86.1	INNLNVEENSSGDQR	2	844.895			16472						NRAGE						56.29						2.903						-0.2131						0.5881
922	919	Adaptor/scaffold	MAGED1;MAGED1	NRAGE;NRAGE iso2	NRAGE	Melanoma-associated antigen D1	Q9Y5V3;Q9Y5V3-2	http://www.phosphosite.org/proteinAction.do?id=2666&showAllSites=true	86.1	IPFTFWAR	2	519.282					48468	48647					NRAGE	NRAGE					133.84	133.99					1.964	2.052					0.0726	0.2189					0.1792	0.1843
923	920	Adaptor/scaffold	MAGED1;MAGED1	NRAGE;NRAGE iso2	NRAGE	Melanoma-associated antigen D1	Q9Y5V3;Q9Y5V3-2	http://www.phosphosite.org/proteinAction.do?id=2666&showAllSites=true	86.1	KINNLNVEENSSGDQR	3	606.298					15665	15738					NRAGE	NRAGE					48.34	48.23					4.821	4.097					0.1508	-0.0159					0.6839	0.7731
924	921	Adaptor/scaffold	MAGED1;MAGED1	NRAGE;NRAGE iso2	NRAGE	Melanoma-associated antigen D1	Q9Y5V3;Q9Y5V3-2	http://www.phosphosite.org/proteinAction.do?id=2666&showAllSites=true	86.1	LLTYEFVK	2	506.789		36246	34374		37188	37342		NRAGE	NRAGE		NRAGE	NRAGE		104.52	104.81		104.49	104.54		1.838	1.795		1.939	1.741		0.3041	0.3423		0.2356	0.3646		0.2641	0.1756		0.2218	0.2415
925	922	Adaptor/scaffold	MAGED1;MAGED1	NRAGE;NRAGE iso2	NRAGE	Melanoma-associated antigen D1	Q9Y5V3;Q9Y5V3-2	http://www.phosphosite.org/proteinAction.do?id=2666&showAllSites=true	86.1	VGPNATYNFSQSLNANDLANSRPK	3	860.093	33968	34402		32211	35176	35386	NRAGE	NRAGE		NRAGE	NRAGE	NRAGE	99.11	99.52		99.14	99.29	99.47	7.623	7.296		5.686	8.075	7.046	0.3281	-0.7145		0.1436	0.7216	-0.0418	0.7297	0.6834		0.678	0.7283	0.7406	1
926	923	Adaptor/scaffold	MAGED1;MAGED1	NRAGE;NRAGE iso2	NRAGE	Melanoma-associated antigen D1	Q9Y5V3;Q9Y5V3-2	http://www.phosphosite.org/proteinAction.do?id=2666&showAllSites=true	86.1	VGPNATYNFSQSLNANDLANSRPK	3	860.093				32198		35345				NRAGE		NRAGE				99.11		99.36				5.817		8.047				0.1436		0.2116				0.6914		0.7181
927	924	Adaptor/scaffold	MAGED1;MAGED1;MAGED4;MAGED4;MAGED4	NRAGE;NRAGE iso2;MAGE-D4B;MAGE-D4B iso 2;MAGE-D4B iso 4	NRAGE	Melanoma-associated antigen D1	Q9Y5V3;Q9Y5V3-2;Q96JG8;Q96JG8-2;Q96JG8-4	http://www.phosphosite.org/proteinAction.do?id=2666&showAllSites=true	86.1	ASEAVLWEALR	2	622.835					45070						NRAGE						124.99						3.73						0.5882						0.439
928	925	Adaptor/scaffold	MAGED1;MAGED2;MAGED2;MAGED1	NRAGE;MAGE-D2;MAGE-D2 iso2;NRAGE iso2	NRAGE	Melanoma-associated antigen D1	Q9Y5V3;Q9UNF1;Q9UNF1-2;Q9Y5V3-2	http://www.phosphosite.org/proteinAction.do?id=2666&showAllSites=true	86.1	EYTDVYPEIIER	2	763.872						38356						NRAGE						107.17						3.05						0.6732						0.5904
929	926	Adaptor/scaffold	MALT1;MALT1	MALT1;MALT1 iso 2	MALT1	Mucosa-associated lymphoid tissue lymphoma translocation protein 1	Q9UDY8;Q9UDY8-2	http://www.phosphosite.org/proteinAction.do?id=9958&showAllSites=true	92.2	LKAPLVDVYELTNLLR	3	619.7	58114					59549	MALT1					MALT1	162.87					162.68	2.934					4.012	0.4031					0.0809	0.5713					0.6577	1
930	927	Adaptor/scaffold	MALT1;MALT1	MALT1;MALT1 iso 2	MALT1	Mucosa-associated lymphoid tissue lymphoma translocation protein 1	Q9UDY8;Q9UDY8-2	http://www.phosphosite.org/proteinAction.do?id=9958&showAllSites=true	92.2	LKAPLVDVYELTNLLR	3	619.7						59541						MALT1						162.66						4.638						0.0809						0.6767
931	928	Adaptor/scaffold	MALT1;MALT1	MALT1;MALT1 iso 2	MALT1	Mucosa-associated lymphoid tissue lymphoma translocation protein 1	Q9UDY8;Q9UDY8-2	http://www.phosphosite.org/proteinAction.do?id=9958&showAllSites=true	92.2	NAVDEFLLLLDK	2	695.385		60780			61880	62054		MALT1			MALT1	MALT1		169.26			169.18	169.29		3.367			3.341	3.143		0.6824			0.8195	1.2804		0.5196			0.5112	0.446
932	929	Adaptor/scaffold	MAPK8IP3	JIP3	JIP3	C-Jun-amino-terminal kinase-interacting protein 3	Q9UPT6	http://www.phosphosite.org/proteinAction.do?id=2043&showAllSites=true	147.4	TMQIEKSFDAHPRRE	3	615.641				55728						JIP3						162.14						1.394						-0.7372						0.2339
933	930	Adaptor/scaffold	MAPK8IP3;SPAG9;SPAG9;SPAG9;SPAG9;SPAG9;MAPK8IP3	JIP3;JIP4;JIP4 iso2;JIP4 iso3;JIP4 iso3;JIP4 iso3;JIP3 iso 2	JIP3	C-Jun-amino-terminal kinase-interacting protein 3	Q9UPT6;O60271;O60271-2;O60271-3;O60271-4;O60271-5;Q9UPT6-2	http://www.phosphosite.org/proteinAction.do?id=2043&showAllSites=true	147.4	NYADQISR	2	483.736						16196						JIP3						49.44						2.459						0.0694						0.2795
934	931	Adaptor/scaffold	MAVS;MAVS	MAVS;MAVS iso4	MAVS	Mitochondrial antiviral-signaling protein	Q7Z434;Q7Z434-4	http://www.phosphosite.org/proteinAction.do?id=15129&showAllSites=true	56.5	VSASTVPTDGSSR	2	632.312	12474				13159	13258	MAVS				MAVS	MAVS	41.81				41.79	41.75	3.085				3.561	2.965	-0.1976				-0.3907	0.1114	0.4816				0.5157	0.4298	1
935	932	Adaptor/scaffold	MDN1	midasin	midasin	Midasin	Q9NU22	http://www.phosphosite.org/proteinAction.do?id=5983&showAllSites=true	632.4	AEQESGLYR	2	526.754		13777			14212	14301		midasin			midasin	midasin		44.7			44.55	44.49		2.482			2.057	2.276		-0.1759			0.2975	0.5303		0.3889			0.369	0.3943
936	933	Adaptor/scaffold	MDN1	midasin	midasin	Midasin	Q9NU22	http://www.phosphosite.org/proteinAction.do?id=5983&showAllSites=true	632.4	AGGQINHDLHER	3	449.557			7648	7540	8860	8917			midasin	midasin	midasin	midasin			30.87	30.58	30.46	30.31			4.522	4.527	5.575	5.417			0.1103	0.1577	0.3377	0.2861			0.5215	0.5246	0.5121	0.4896
937	934	Adaptor/scaffold	MDN1	midasin	midasin	Midasin	Q9NU22	http://www.phosphosite.org/proteinAction.do?id=5983&showAllSites=true	632.4	AHETWGDSILGMGLWPDSVPSALFATEDSHLSTVR	4	946.458					60617						midasin						165.83						6.831						1.9639						0.7065
938	935	Adaptor/scaffold	MDN1	midasin	midasin	Midasin	Q9NU22	http://www.phosphosite.org/proteinAction.do?id=5983&showAllSites=true	632.4	ALSDLFK	2	397.226				35599	38733					midasin	midasin					108.36	108.5					1.778	1.965					-0.2319	-0.1612					0.1522	0.128
939	936	Adaptor/scaffold	MDN1	midasin	midasin	Midasin	Q9NU22	http://www.phosphosite.org/proteinAction.do?id=5983&showAllSites=true	632.4	APAVQDLLTR	2	542.312					34136	34290					midasin	midasin					96.6	96.65					3.254	3.058					0.0282	-0.1485					0.2347	0.2552
940	937	Adaptor/scaffold	MDN1	midasin	midasin	Midasin	Q9NU22	http://www.phosphosite.org/proteinAction.do?id=5983&showAllSites=true	632.4	ASGNTLVR	2	409.23			9826		11262	11302			midasin		midasin	midasin			37.2		36.77	36.59			2.421		2.5	2.703			-0.1344		0.1787	0.2256			0.3416		0.2531	0.351
941	938	Adaptor/scaffold	MDN1	midasin	midasin	Midasin	Q9NU22	http://www.phosphosite.org/proteinAction.do?id=5983&showAllSites=true	632.4	DFADILVQPTLEENK	2	866.444			45873	45709					midasin	midasin					135.8	135.62					3.676	3.218					1.3478	0.6967					0.6002	0.5872
942	939	Adaptor/scaffold	MDN1	midasin	midasin	Midasin	Q9NU22	http://www.phosphosite.org/proteinAction.do?id=5983&showAllSites=true	632.4	DILSWVNFMNK	2	683.845					59937	60132					midasin	midasin					164.03	164.21					2.408	3.23					0.4891	0.1878					0.3335	0.4276
943	940	Adaptor/scaffold	MDN1	midasin	midasin	Midasin	Q9NU22	http://www.phosphosite.org/proteinAction.do?id=5983&showAllSites=true	632.4	DLEDEVVVSYSHPHVR	4	470.984		31098			31842			midasin			midasin			90.66			90.66			3.392			3.404			0.2551			-0.3227			0.4606			0.4757
944	941	Adaptor/scaffold	MDN1	midasin	midasin	Midasin	Q9NU22	http://www.phosphosite.org/proteinAction.do?id=5983&showAllSites=true	632.4	DLWSLLHHQK	3	426.231					38552						midasin						108.03						2.497						-0.1237						0.2367
945	942	Adaptor/scaffold	MDN1	midasin	midasin	Midasin	Q9NU22	http://www.phosphosite.org/proteinAction.do?id=5983&showAllSites=true	632.4	DVNALPETLSDALR	2	757.396					47436						midasin						131.15						3.495						0.6283						0.5215
946	943	Adaptor/scaffold	MDN1	midasin	midasin	Midasin	Q9NU22	http://www.phosphosite.org/proteinAction.do?id=5983&showAllSites=true	632.4	EAFEELFAQTFSK	2	773.875			50438	50294	53792	54011			midasin	midasin	midasin	midasin			147.87	147.7	147.83	148.09			3.562	3.715	3.982	3.731			0.818	0.3197	0.5015	1.1449			0.6112	0.6176	0.619	0.6039
947	944	Adaptor/scaffold	MDN1	midasin	midasin	Midasin	Q9NU22	http://www.phosphosite.org/proteinAction.do?id=5983&showAllSites=true	632.4	EEAEADDGGQGEDKINEQIDER	3	816.353				18042						midasin						60.64						3.054						-0.4468						0.616
948	945	Adaptor/scaffold	MDN1	midasin	midasin	Midasin	Q9NU22	http://www.phosphosite.org/proteinAction.do?id=5983&showAllSites=true	632.4	EEKEEAEADDGGQGEDKINEQIDER	4	709.062			16598	16529		18982			midasin	midasin		midasin			56.63	56.57		56.76			3.791	4.741		7.878			1.0274	0.068		0.0292			0.651	0.6875		0.715
949	946	Adaptor/scaffold	MDN1	midasin	midasin	Midasin	Q9NU22	http://www.phosphosite.org/proteinAction.do?id=5983&showAllSites=true	632.4	EFTGIDNLWGIHPFFIPR	3	720.374					60846	61011					midasin	midasin					166.43	166.53					3.94	4.568					0.4154	0.7659					0.5614	0.5878
950	947	Adaptor/scaffold	MDN1	midasin	midasin	Midasin	Q9NU22	http://www.phosphosite.org/proteinAction.do?id=5983&showAllSites=true	632.4	EFTGIDNLWGIHPFFIPR	3	720.374						61026						midasin						166.57						4.814						0.7659						0.6006
951	948	Adaptor/scaffold	MDN1	midasin	midasin	Midasin	Q9NU22	http://www.phosphosite.org/proteinAction.do?id=5983&showAllSites=true	632.4	EKPEEAGHEAEER	3	504.231	4781	5067	4485	4368	5330	5509	midasin	midasin	midasin	midasin	midasin	midasin	21.01	21.13	21.26	21.01	21.12	21.31	3.241	3.42	2.932	2.781	3.216	3.785	0.2657	0.2557	-0.1686	0.1825	0.2956	0.0398	0.6178	0.6163	0.5696	0.5763	0.5909	0.5948	1
952	949	Adaptor/scaffold	MDN1	midasin	midasin	Midasin	Q9NU22	http://www.phosphosite.org/proteinAction.do?id=5983&showAllSites=true	632.4	ELLVTETQEVVK	2	694.388					34340	34506					midasin	midasin					97.13	97.21					3.662	3.689					0.3021	0.7392					0.4869	0.4887
953	950	Adaptor/scaffold	MDN1	midasin	midasin	Midasin	Q9NU22	http://www.phosphosite.org/proteinAction.do?id=5983&showAllSites=true	632.4	ELSPALR	2	393.229						20545						midasin						60.84						1.776						-0.8284						0.1425
954	951	Adaptor/scaffold	MDN1	midasin	midasin	Midasin	Q9NU22	http://www.phosphosite.org/proteinAction.do?id=5983&showAllSites=true	632.4	EQLLMNALLYLR	2	738.916					59227						midasin						162.16						3.182						0.5962						0.4825
955	952	Adaptor/scaffold	MDN1	midasin	midasin	Midasin	Q9NU22	http://www.phosphosite.org/proteinAction.do?id=5983&showAllSites=true	632.4	FLNGLEILLAK	2	615.876	55606		53518	53367	56850	57090	midasin		midasin	midasin	midasin	midasin	156.23		156.05	155.86	155.9	156.22	2.806		3.043	2.691	3.405	3.469	0.2089		0.5541	0.1772	0.4314	0.4755	0.3902		0.4637	0.4346	0.5631	0.4916	1
956	953	Adaptor/scaffold	MDN1	midasin	midasin	Midasin	Q9NU22	http://www.phosphosite.org/proteinAction.do?id=5983&showAllSites=true	632.4	FLQQEQSVFR	2	641.333					31572						midasin						89.96						2.514						0.5151						0.2873
957	954	Adaptor/scaffold	MDN1	midasin	midasin	Midasin	Q9NU22	http://www.phosphosite.org/proteinAction.do?id=5983&showAllSites=true	632.4	FVELHFDELPSSELETILHK	4	596.56			49179	49016	52540	52726			midasin	midasin	midasin	midasin			144.57	144.34	144.54	144.72			4.154	4.561	5.381	5.245			-0.4611	0.7805	0.6378	0.5339			0.6132	0.5065	0.575	0.5416
958	955	Adaptor/scaffold	MDN1	midasin	midasin	Midasin	Q9NU22	http://www.phosphosite.org/proteinAction.do?id=5983&showAllSites=true	632.4	FVELHFDELPSSELETILHKR	5	508.67			46256						midasin						136.82						4.634						-1.0462						0.6903
959	956	Adaptor/scaffold	MDN1	midasin	midasin	Midasin	Q9NU22	http://www.phosphosite.org/proteinAction.do?id=5983&showAllSites=true	632.4	GLFLEGK	2	382.221					31016						midasin						88.53						1.283						-0.3612						0.1216
960	957	Adaptor/scaffold	MDN1	midasin	midasin	Midasin	Q9NU22	http://www.phosphosite.org/proteinAction.do?id=5983&showAllSites=true	632.4	GLSLGFLEK	2	482.279						43820						midasin						121.37						1.928						0.3419						0.1385
961	958	Adaptor/scaffold	MDN1	midasin	midasin	Midasin	Q9NU22	http://www.phosphosite.org/proteinAction.do?id=5983&showAllSites=true	632.4	GMIDGSTPTITPNPNFR	2	909.446					36891						midasin						103.73						4.723						-0.4601						0.6348
962	959	Adaptor/scaffold	MDN1	midasin	midasin	Midasin	Q9NU22	http://www.phosphosite.org/proteinAction.do?id=5983&showAllSites=true	632.4	GSPEDKDSEIELLTAGKK	4	480.001				24604						midasin						78.56						2.737						-0.0199						0.2972
963	960	Adaptor/scaffold	MDN1	midasin	midasin	Midasin	Q9NU22	http://www.phosphosite.org/proteinAction.do?id=5983&showAllSites=true	632.4	HMGDLNGEEADKLDER	3	610.276			17509	17279					midasin	midasin					59.13	58.61					4.284	4.371					-2.0835	-0.9842					0.667	0.6646
964	961	Adaptor/scaffold	MDN1	midasin	midasin	Midasin	Q9NU22	http://www.phosphosite.org/proteinAction.do?id=5983&showAllSites=true	632.4	IFNSDELIHFR	3	464.242		38635	36679		39587	39724		midasin	midasin		midasin	midasin		110.78	110.95		110.71	110.71		3.442	3.235		4.369	4.306		0.1371	-0.2658		0.0176	0.1416		0.2041	0.4769		0.5218	0.4802
965	962	Adaptor/scaffold	MDN1	midasin	midasin	Midasin	Q9NU22	http://www.phosphosite.org/proteinAction.do?id=5983&showAllSites=true	632.4	IISAISELLER	2	622.366			46810	46611	50092				midasin	midasin	midasin				138.28	138.01	138.13				3.182	2.985	3.553				0.4619	0.0203	0.316				0.3883	0.4208	0.3877
966	963	Adaptor/scaffold	MDN1	midasin	midasin	Midasin	Q9NU22	http://www.phosphosite.org/proteinAction.do?id=5983&showAllSites=true	632.4	ILATMNPGGDFGKK	3	483.59			24597		26964				midasin		midasin				78.26		77.93				3.557		4.476				0.3496		0.0585				0.4755		0.5631
967	964	Adaptor/scaffold	MDN1	midasin	midasin	Midasin	Q9NU22	http://www.phosphosite.org/proteinAction.do?id=5983&showAllSites=true	632.4	ILQPNTTDEFVIPLDPR	2	984.525					49555						midasin						136.71						4.385						0.7731						0.7205
968	965	Adaptor/scaffold	MDN1	midasin	midasin	Midasin	Q9NU22	http://www.phosphosite.org/proteinAction.do?id=5983&showAllSites=true	632.4	ITPYDVQLGYSVLSR	2	855.957					46374						midasin						128.4						3.686						0.1664						0.6192
969	966	Adaptor/scaffold	MDN1	midasin	midasin	Midasin	Q9NU22	http://www.phosphosite.org/proteinAction.do?id=5983&showAllSites=true	632.4	KDVFGSNSNPYM*GTR	3	563.595					55106						midasin						151.29						1.947						3.4309						0.2407
970	967	Adaptor/scaffold	MDN1	midasin	midasin	Midasin	Q9NU22	http://www.phosphosite.org/proteinAction.do?id=5983&showAllSites=true	632.4	KHDEASSLSHPDLTSVIHLTR	5	469.447			30483		33126	33258			midasin		midasin	midasin			94.34		93.98	93.98			5.556		8.603	8.36			-0.3577		0.2313	-0.4641			0.6353		0.6437	0.6621
971	968	Adaptor/scaffold	MDN1	midasin	midasin	Midasin	Q9NU22	http://www.phosphosite.org/proteinAction.do?id=5983&showAllSites=true	632.4	KQEEIDVIQEVLEK	3	567.309		43187						midasin						122.74						3.666						0.8862						0.384
972	969	Adaptor/scaffold	MDN1	midasin	midasin	Midasin	Q9NU22	http://www.phosphosite.org/proteinAction.do?id=5983&showAllSites=true	632.4	LALVTCM*NEEHK	2	730.847	38151	38513	36317		39436	39587	midasin	midasin	midasin		midasin	midasin	110.25	110.47	110		110.32	110.36	1.589	1.619	1.607		1.653	1.66	-2.2886	-2.2199	-1.8817		-1.6505	-1.5679	0.1527	0.1497	0.1898		0.171	0.1741	2
973	970	Adaptor/scaffold	MDN1	midasin	midasin	Midasin	Q9NU22	http://www.phosphosite.org/proteinAction.do?id=5983&showAllSites=true	632.4	LALVTCM*NEEHK	2	730.847	37951				39214	39378	midasin				midasin	midasin	109.71				109.74	109.82	1.604				1.564	1.59	-1.6455				-2.0028	-1.9895	0.1605				0.2793	0.1791	2
974	971	Adaptor/scaffold	MDN1	midasin	midasin	Midasin	Q9NU22	http://www.phosphosite.org/proteinAction.do?id=5983&showAllSites=true	632.4	LDSTLK	2	338.697						9163						midasin						30.95						1.352						-0.2897						0.0171
975	972	Adaptor/scaffold	MDN1	midasin	midasin	Midasin	Q9NU22	http://www.phosphosite.org/proteinAction.do?id=5983&showAllSites=true	632.4	LFLSMDPVHGDISR	3	529.605	38492		36870	36661	39803	39963	midasin		midasin	midasin	midasin	midasin	111.14		111.47	111.16	111.27	111.34	4.285		3.642	3.955	4.481	4.139	0.01		0.141	-0.1171	0.0563	-0.1832	0.5204		0.5375	0.5469	0.5366	0.4501	1
976	973	Adaptor/scaffold	MDN1	midasin	midasin	Midasin	Q9NU22	http://www.phosphosite.org/proteinAction.do?id=5983&showAllSites=true	632.4	LIGNHPDVLPFALR	3	521.3	41560	41844	39832	39613	42802	42968	midasin	midasin	midasin	midasin	midasin	midasin	119.17	119.2	119.38	119.03	119.06	119.15	3.709	4.128	3.654	3.656	4.224	3.949	0.3416	0.0015	-0.0165	0.5957	0.1266	0.3549	0.4755	0.4914	0.5314	0.4952	0.5385	0.525	1
977	974	Adaptor/scaffold	MDN1	midasin	midasin	Midasin	Q9NU22	http://www.phosphosite.org/proteinAction.do?id=5983&showAllSites=true	632.4	LIGNHPDVLPFALR	3	521.3	41545	41874					midasin	midasin					119.13	119.28					3.906	3.869					0.3416	-0.0553					0.4722	0.4606					1
978	975	Adaptor/scaffold	MDN1	midasin	midasin	Midasin	Q9NU22	http://www.phosphosite.org/proteinAction.do?id=5983&showAllSites=true	632.4	LILEPTQAAK	2	542.324			24620						midasin						78.33						2.322						0.4937						0.1934
979	976	Adaptor/scaffold	MDN1	midasin	midasin	Midasin	Q9NU22	http://www.phosphosite.org/proteinAction.do?id=5983&showAllSites=true	632.4	LIWLPLR	2	455.797				46806	50279	50485				midasin	midasin	midasin				138.52	138.62	138.83				1.424	1.907	1.851				-0.1274	0.1149	0.2095				0.0158	0.0608	0.0617
980	977	Adaptor/scaffold	MDN1	midasin	midasin	Midasin	Q9NU22	http://www.phosphosite.org/proteinAction.do?id=5983&showAllSites=true	632.4	LKKPILLEGSPGVGK	3	512.655				21833		24470				midasin		midasin				70.8		71.06				4.858		4.388				0.2461		-0.0364				0.5612		0.5326
981	978	Adaptor/scaffold	MDN1	midasin	midasin	Midasin	Q9NU22	http://www.phosphosite.org/proteinAction.do?id=5983&showAllSites=true	632.4	LLDDNRELLVTETQEVVK	3	705.383						39780						midasin						110.86						5.771						1.0059						0.441
982	979	Adaptor/scaffold	MDN1	midasin	midasin	Midasin	Q9NU22	http://www.phosphosite.org/proteinAction.do?id=5983&showAllSites=true	632.4	LLQALHIDGPR	3	411.575				28559						midasin						89.46						2.79						0.1735						0.2845
983	980	Adaptor/scaffold	MDN1	midasin	midasin	Midasin	Q9NU22	http://www.phosphosite.org/proteinAction.do?id=5983&showAllSites=true	632.4	LLSVLAQVFTELAQK	3	553.994					62987						midasin						172.11						4.497						0.1778						0.6013
984	981	Adaptor/scaffold	MDN1	midasin	midasin	Midasin	Q9NU22	http://www.phosphosite.org/proteinAction.do?id=5983&showAllSites=true	632.4	LNALLEPGGVLTISER	2	841.478			44461		47725	47902			midasin		midasin	midasin			132.07		131.9	132.03			3.351		3.976	3.885			-0.3718		0.4516	0.0916			0.3972		0.48	0.466
985	982	Adaptor/scaffold	MDN1	midasin	midasin	Midasin	Q9NU22	http://www.phosphosite.org/proteinAction.do?id=5983&showAllSites=true	632.4	LNSVLEVEK	2	515.793			24385	24077					midasin	midasin					77.69	77.08					1.986	2.752					0.0966	0.2323					0.2191	0.3479
986	983	Adaptor/scaffold	MDN1	midasin	midasin	Midasin	Q9NU22	http://www.phosphosite.org/proteinAction.do?id=5983&showAllSites=true	632.4	LSEEYTFYPDAVSPLQASILQLQHGMR	3	1031.85				53227		56946				midasin		midasin				155.46		155.84				3.374		5.676				-3.7566		0.9926				0.5996		0.6287
987	984	Adaptor/scaffold	MDN1	midasin	midasin	Midasin	Q9NU22	http://www.phosphosite.org/proteinAction.do?id=5983&showAllSites=true	632.4	LSEEYTFYPDAVSPLQASILQLQHGMR	3	1031.85						56936						midasin						155.81						6.612						0.8178						0.6678
988	985	Adaptor/scaffold	MDN1	midasin	midasin	Midasin	Q9NU22	http://www.phosphosite.org/proteinAction.do?id=5983&showAllSites=true	632.4	LTEMLK	2	367.709			18694			20946			midasin			midasin			62.26			61.9			1.755			1.992			-0.0501			-0.4043			0.1176			0.1384
989	986	Adaptor/scaffold	MDN1	midasin	midasin	Midasin	Q9NU22	http://www.phosphosite.org/proteinAction.do?id=5983&showAllSites=true	632.4	LVEGLDQFTGEVISSVSELQSLK	3	826.771						62631						midasin						170.82						5.176						0.7658						0.5334
990	987	Adaptor/scaffold	MDN1	midasin	midasin	Midasin	Q9NU22	http://www.phosphosite.org/proteinAction.do?id=5983&showAllSites=true	632.4	LVEGLDQFTGEVISSVSELQSLKVEPSAEKEK	4	869.707					59311	59517					midasin	midasin					162.38	162.6					6.697	6.897					0.4242	-0.3446					0.665	0.6915
991	988	Adaptor/scaffold	MDN1	midasin	midasin	Midasin	Q9NU22	http://www.phosphosite.org/proteinAction.do?id=5983&showAllSites=true	632.4	QGFITLR	2	417.745			29744	29463	32389	32556			midasin	midasin	midasin	midasin			92.38	91.84	92.07	92.15			2.03	2.088	2.286	2.332			-0.1355	0.2616	-0.2546	-0.2139			0.2234	0.1948	0.2752	0.2607
992	989	Adaptor/scaffold	MDN1	midasin	midasin	Midasin	Q9NU22	http://www.phosphosite.org/proteinAction.do?id=5983&showAllSites=true	632.4	QGSDAYDAQTYDVASK	2	859.879					22130						midasin						65.33						4.94						0.9739						0.425
993	990	Adaptor/scaffold	MDN1	midasin	midasin	Midasin	Q9NU22	http://www.phosphosite.org/proteinAction.do?id=5983&showAllSites=true	632.4	QKPNDKEEIDTSR	3	520.593						6946						midasin						25.08						2.04						0.0233						0.3033
994	991	Adaptor/scaffold	MDN1	midasin	midasin	Midasin	Q9NU22	http://www.phosphosite.org/proteinAction.do?id=5983&showAllSites=true	632.4	QLRPLLLDLLER	3	493.64	53094	53291	51111	50924	54315	54530	midasin	midasin	midasin	midasin	midasin	midasin	149.61	149.47	149.65	149.35	149.2	149.46	4.777	4.404	3.66	3.47	5.043	4.99	0.3405	0.0695	0.3027	0.0571	-0.1011	0.0593	0.4614	0.4439	0.3806	0.4003	0.4438	0.4306	1
995	992	Adaptor/scaffold	MDN1	midasin	midasin	Midasin	Q9NU22	http://www.phosphosite.org/proteinAction.do?id=5983&showAllSites=true	632.4	SSLVESDKEEQPDFLPRPTDGAASELSSIQNLNR	4	933.211				39317						midasin						118.25						3.764						-0.0535						0.5354
996	993	Adaptor/scaffold	MDN1	midasin	midasin	Midasin	Q9NU22	http://www.phosphosite.org/proteinAction.do?id=5983&showAllSites=true	632.4	SSLVESDKEEQPDFLPRPTDGAASELSSIQNLNR	4	933.211				39272						midasin						118.14						6.702						-0.0645						0.6858
997	994	Adaptor/scaffold	MDN1	midasin	midasin	Midasin	Q9NU22	http://www.phosphosite.org/proteinAction.do?id=5983&showAllSites=true	632.4	SSLVESDKEEQPDFLPRPTDGAASELSSIQNLNR	4	933.211				39254						midasin						118.09						6.357						-0.0645						0.6303
998	995	Adaptor/scaffold	MDN1	midasin	midasin	Midasin	Q9NU22	http://www.phosphosite.org/proteinAction.do?id=5983&showAllSites=true	632.4	TDSQLQGQVLFR	2	696.367					33919						midasin						96.04						4.403						-0.4907						0.5978
999	996	Adaptor/scaffold	MDN1	midasin	midasin	Midasin	Q9NU22	http://www.phosphosite.org/proteinAction.do?id=5983&showAllSites=true	632.4	TEEDQDPR	2	495.212						4758						midasin						19.28						1.501						0.6722						0.1308
1000	997	Adaptor/scaffold	MDN1	midasin	midasin	Midasin	Q9NU22	http://www.phosphosite.org/proteinAction.do?id=5983&showAllSites=true	632.4	TSLVEYLAAVTGR	2	690.38		55247		52797	56238	56453		midasin		midasin	midasin	midasin		154.62		154.26	154.29	154.54		3.755		3.55	4.138	3.902		0.3366		0.5432	0.8805	0.3344		0.518		0.5913	0.5657	0.5189
1001	998	Adaptor/scaffold	MDN1	midasin	midasin	Midasin	Q9NU22	http://www.phosphosite.org/proteinAction.do?id=5983&showAllSites=true	632.4	TSLVQLLAHLTGHTLK	3	578.009					53662	53861					midasin	midasin					147.49	147.7					5.402	5.292					0.3125	0.2581					0.5556	0.5647
1002	999	Adaptor/scaffold	MDN1	midasin	midasin	Midasin	Q9NU22	http://www.phosphosite.org/proteinAction.do?id=5983&showAllSites=true	632.4	TSLVQLLAHLTGHTLK	4	433.758					53669	53850					midasin	midasin					147.51	147.67					5.249	5.855					-0.2156	-0.3355					0.4624	0.4863
1003	1000	Adaptor/scaffold	MDN1	midasin	midasin	Midasin	Q9NU22	http://www.phosphosite.org/proteinAction.do?id=5983&showAllSites=true	632.4	TSTIQYLAHITGHR	4	400.217					32158	32287					midasin	midasin					91.48	91.46					3.359	3.166					-0.1995	-0.0846					0.477	0.4797
1004	1001	Adaptor/scaffold	MDN1	midasin	midasin	Midasin	Q9NU22	http://www.phosphosite.org/proteinAction.do?id=5983&showAllSites=true	632.4	TVDTDSHAEQGPAQQPQAQVEDADAFEHIK	4	816.378						29305						midasin						83.71						9.793						0.1808						0.7175
1005	1002	Adaptor/scaffold	MDN1	midasin	midasin	Midasin	Q9NU22	http://www.phosphosite.org/proteinAction.do?id=5983&showAllSites=true	632.4	VAPGFQFFATR	2	620.827					44633						midasin						123.84						2.13						-0.0311						0.4829
1006	1003	Adaptor/scaffold	MDN1	midasin	midasin	Midasin	Q9NU22	http://www.phosphosite.org/proteinAction.do?id=5983&showAllSites=true	632.4	VLAAVQAAR	2	449.777			16486	16275					midasin	midasin					56.33	55.89					2.209	2.454					-0.5167	-0.0792					0.1611	0.1502
1007	1004	Adaptor/scaffold	MDN1	midasin	midasin	Midasin	Q9NU22	http://www.phosphosite.org/proteinAction.do?id=5983&showAllSites=true	632.4	VQLGDQTDSK	2	545.772				10741	12377	12432				midasin	midasin	midasin				39.77	39.7	39.55				2.178	2.567	2.534				-0.0778	0.083	0.1216				0.4228	0.4824	0.4715
1008	1005	Adaptor/scaffold	MDN1;PDS5A;SPHK1;SPHK1;SPHK1	midasin;SCC-112;SPHK1;SPHK1 iso2;SPHK1 iso 3	midasin	Midasin	Q9NU22;Q29RF7;Q9NYA1;Q9NYA1-2;Q9NYA1-3	http://www.phosphosite.org/proteinAction.do?id=5983&showAllSites=true	632.4	ALQLFR	2	374.229					33759	33947					midasin	midasin					95.63	95.76					1.636	1.604					-0.4999	-0.1709					0.0916	0.0279
1009	1006	Adaptor/scaffold	MDN1;POLR3B;POLR3B	midasin;POLR3B;POLR3B iso2	midasin	Midasin	Q9NU22;Q9NW08;Q9NW08-2	http://www.phosphosite.org/proteinAction.do?id=5983&showAllSites=true	632.4	HVSSLR	2	349.701		4822				4914		midasin				midasin		20.48				19.71		1.699				2.028		-0.8141				-0.7254		0.1174				0.1595
1010	1007	Adaptor/scaffold	NCKIPSD;NCKIPSD;NCKIPSD;NCKIPSD;NCKIPSD	NCKIPSD;NCKIPSD iso 2;NCKIPSD iso3;NCKIPSD iso 4;NCKIPSD iso 5	NCKIPSD	NCK-interacting protein with SH3 domain	Q9NZQ3;Q9NZQ3-2;Q9NZQ3-3;Q9NZQ3-4;Q9NZQ3-5	http://www.phosphosite.org/proteinAction.do?id=6533&showAllSites=true	78.9	LEVIFADLAR	2	573.83					48002						NCKIPSD						132.63						2.835						0.3526						0.3557
1011	1008	Adaptor/scaffold	NCKIPSD;NCKIPSD;NCKIPSD;NCKIPSD;NCKIPSD	NCKIPSD;NCKIPSD iso 2;NCKIPSD iso3;NCKIPSD iso 4;NCKIPSD iso 5	NCKIPSD	NCK-interacting protein with SH3 domain	Q9NZQ3;Q9NZQ3-2;Q9NZQ3-3;Q9NZQ3-4;Q9NZQ3-5	http://www.phosphosite.org/proteinAction.do?id=6533&showAllSites=true	78.9	LSLVEGK	2	373.226	17990						NCKIPSD						56.6						1.67						-0.2733						0.0686						3
1012	1009	Adaptor/scaffold	NELFCD;NELFCD	NELFCD;NELFCD iso4	NELFCD	Negative elongation factor C/D	Q8IXH7;Q8IXH7-4	http://www.phosphosite.org/proteinAction.do?id=17517&showAllSites=true	66.2	GALNPADITVLFK	2	679.888		52636			53671	53863		NELFCD			NELFCD	NELFCD		147.75			147.51	147.71		2.487			2.845	2.837		-0.0419			0.2733	0.7658		0.4006			0.501	0.4469
1013	1010	Adaptor/scaffold	NMD3	NMD3	NMD3	60S ribosomal export protein NMD3	Q96D46	http://www.phosphosite.org/proteinAction.do?id=15604&showAllSites=true	57.6	DSAIPVESDTDDEGAPR	2	887.392	23360		22020	21766	24315	24465	NMD3		NMD3	NMD3	NMD3	NMD3	70.85		71.15	70.63	71	71.05	3.159		2.849	3.067	3.673	3.414	0.2147		0.7083	0.2671	0.525	-0.0784	0.6273		0.6707	0.6519	0.7017	0.6884	1
1014	1011	Adaptor/scaffold	NMD3	NMD3	NMD3	60S ribosomal export protein NMD3	Q96D46	http://www.phosphosite.org/proteinAction.do?id=15604&showAllSites=true	57.6	DSAIPVESDTDDEGAPR	2	887.392				21805						NMD3						70.73						2.951						0.2671						0.6779
1015	1012	Adaptor/scaffold	NMD3	NMD3	NMD3	60S ribosomal export protein NMD3	Q96D46	http://www.phosphosite.org/proteinAction.do?id=15604&showAllSites=true	57.6	ERENMDTDDER	2	705.284					6364						NMD3						23.83						2.46						0.5472						0.306
1016	1013	Adaptor/scaffold	NMD3	NMD3	NMD3	60S ribosomal export protein NMD3	Q96D46	http://www.phosphosite.org/proteinAction.do?id=15604&showAllSites=true	57.6	ERENMDTDDER	3	470.525		6105	5472		6346	6487		NMD3	NMD3		NMD3	NMD3		23.89	24.19		23.79	23.88		2.714	1.632		3.341	3.061		-0.2426	-0.8629		-0.3887	0.4972		0.5504	0.3867		0.5856	0.555
1017	1014	Adaptor/scaffold	NMD3	NMD3	NMD3	60S ribosomal export protein NMD3	Q96D46	http://www.phosphosite.org/proteinAction.do?id=15604&showAllSites=true	57.6	LISQDIHSNTYNYK	3	565.949	21066	21384		19539	21928	22076	NMD3	NMD3		NMD3	NMD3	NMD3	64.74	64.84		64.62	64.8	64.86	4.008	3.998		3.588	4.099	3.751	0.1873	-0.2234		0.4662	0.0734	0.0752	0.6155	0.5818		0.6037	0.6127	0.5963	1
1018	1015	Adaptor/scaffold	NMD3	NMD3	NMD3	60S ribosomal export protein NMD3	Q96D46	http://www.phosphosite.org/proteinAction.do?id=15604&showAllSites=true	57.6	LVDAGFVWTEPHSK	3	529.272						36423						NMD3						102.14						4.584						0.0273						0.5854
1019	1016	Adaptor/scaffold	NMD3	NMD3	NMD3	60S ribosomal export protein NMD3	Q96D46	http://www.phosphosite.org/proteinAction.do?id=15604&showAllSites=true	57.6	SKVDISQGIPK	2	586.338				18789	21162	21300				NMD3	NMD3	NMD3				62.62	62.78	62.81				2.768	3.22	2.402				0.2827	0.1519	-0.0056				0.2995	0.3028	0.175
1020	1017	Adaptor/scaffold	NMD3	NMD3	NMD3	60S ribosomal export protein NMD3	Q96D46	http://www.phosphosite.org/proteinAction.do?id=15604&showAllSites=true	57.6	TFYYLEQLILK	2	715.9					57702						NMD3						158.14						3.05						0.3832						0.5786
1021	1018	Adaptor/scaffold	NMD3	NMD3	NMD3	60S ribosomal export protein NMD3	Q96D46	http://www.phosphosite.org/proteinAction.do?id=15604&showAllSites=true	57.6	TSEMNTDKQYFCR	3	560.577			17930	17702		20191			NMD3	NMD3		NMD3			60.25	59.74		59.92			3.612	3.138		4.645			-0.0038	0.5876		0.4862			0.5267	0.4276		0.5546
1022	1019	Adaptor/scaffold	NRAP;NRAP;NRAP;NRAP	NRAP;NRAP iso 2;NRAP iso3;NRAP iso 4	NRAP	Nebulin-related-anchoring protein	Q86VF7;Q86VF7-2;Q86VF7-3;Q86VF7-4	http://www.phosphosite.org/proteinAction.do?id=10099&showAllSites=true	197	GAEAVEAGDH	2	478.209						25903						NRAP						74.79						1.133						1.3341						0.197
1023	1020	Adaptor/scaffold	NRAP;NRAP;NRAP;NRAP	NRAP;NRAP iso 2;NRAP iso3;NRAP iso 4	NRAP	Nebulin-related-anchoring protein	Q86VF7;Q86VF7-2;Q86VF7-3;Q86VF7-4	http://www.phosphosite.org/proteinAction.do?id=10099&showAllSites=true	197	TLHAM*KV	2	408.226				10398						NRAP						38.81						1.342						-4.4389						0.2377
1024	1021	Adaptor/scaffold	NRAP;NRAP;NRAP;NRAP	NRAP;NRAP iso 2;NRAP iso3;NRAP iso 4	NRAP	Nebulin-related-anchoring protein	Q86VF7;Q86VF7-2;Q86VF7-3;Q86VF7-4	http://www.phosphosite.org/proteinAction.do?id=10099&showAllSites=true	197	TLHAMKV	2	400.228	13132	14405	12332	9411	14899	14976	NRAP	NRAP	NRAP	NRAP	NRAP	NRAP	43.62	46.35	44.54	36	46.34	46.25	1.564	1.746	1.626	2.019	1.741	1.727	-4.1332	-4.1576	-4.3393	-4.3887	-4.4433	-4.2692	0.1236	0.2205	0.2704	0.188	0.2265	0.2216	4
1025	1022	Adaptor/scaffold	NRAP;NRAP;NRAP;NRAP	NRAP;NRAP iso 2;NRAP iso3;NRAP iso 4	NRAP	Nebulin-related-anchoring protein	Q86VF7;Q86VF7-2;Q86VF7-3;Q86VF7-4	http://www.phosphosite.org/proteinAction.do?id=10099&showAllSites=true	197	TLHAMKV	2	400.228	14169		12145	11944			NRAP		NRAP	NRAP			46.36		44.01	43.43			1.457		1.865	1.858			-4.1616		-3.921	-4.0766			0.139		0.3104	0.3044			7
1026	1023	Adaptor/scaffold	NRAP;NRAP;NRAP;NRAP	NRAP;NRAP iso 2;NRAP iso3;NRAP iso 4	NRAP	Nebulin-related-anchoring protein	Q86VF7;Q86VF7-2;Q86VF7-3;Q86VF7-4	http://www.phosphosite.org/proteinAction.do?id=10099&showAllSites=true	197	TLHAMKV	2	400.228			14173	13963					NRAP	NRAP					49.76	49.24					1.65	1.513					-4.4644	-4.3507					0.2248	0.2685
1027	1024	Adaptor/scaffold	NRAP;NRAP;NRAP;NRAP	NRAP;NRAP iso 2;NRAP iso3;NRAP iso 4	NRAP	Nebulin-related-anchoring protein	Q86VF7;Q86VF7-2;Q86VF7-3;Q86VF7-4	http://www.phosphosite.org/proteinAction.do?id=10099&showAllSites=true	197	TLHAMKV	2	400.228			9568						NRAP						36.45						1.574						-4.3121						0.2009
1028	1025	Adaptor/scaffold	NSF	NSF	NSF	Vesicle-fusing ATPase	P46459	http://www.phosphosite.org/proteinAction.do?id=6114&showAllSites=true	82.5	DFQSGQHVIVR	2	643.336	19758	20051			20595		NSF	NSF			NSF		61.32	61.38			61.3		3.835	3.648			3.591		0.6302	0.6165			0.2973		0.5786	0.5465			0.5405		1
1029	1026	Adaptor/scaffold	NSF	NSF	NSF	Vesicle-fusing ATPase	P46459	http://www.phosphosite.org/proteinAction.do?id=6114&showAllSites=true	82.5	DFQSGQHVIVR	3	429.226		20047			20612	20716		NSF			NSF	NSF		61.37			61.34	61.3		2.457			2.759	3.123		0.0038			0.2432	0.2386		0.6014			0.5179	0.5011
1030	1027	Adaptor/scaffold	NSF	NSF	NSF	Vesicle-fusing ATPase	P46459	http://www.phosphosite.org/proteinAction.do?id=6114&showAllSites=true	82.5	THPSVVPGSIAFSLPQR	3	598.328					39130	39289					NSF	NSF					109.52	109.59					5.863	5.185					0.3606	0.1515					0.463	0.4669
1031	1028	Adaptor/scaffold	NSF	NSF	NSF	Vesicle-fusing ATPase	P46459	http://www.phosphosite.org/proteinAction.do?id=6114&showAllSites=true	82.5	THPSVVPGSIAFSLPQRK	3	641.027	33164						NSF						97.01						5.071						0.067						0.6703						1
1032	1029	Adaptor/scaffold	NSF	NSF	NSF	Vesicle-fusing ATPase	P46459	http://www.phosphosite.org/proteinAction.do?id=6114&showAllSites=true	82.5	YTFTLK	2	386.716	29104	29405		27275	30145	30272	NSF	NSF		NSF	NSF	NSF	86.19	86.22		86.07	86.26	86.25	1.681	1.72		1.548	1.783	1.708	0.2906	0.3437		0.2719	0.1625	0.1413	0.1738	0.1615		0.1326	0.1696	0.1694	1
1033	1030	Adaptor/scaffold	NSF;NSF	NSF;NSF iso 2	NSF	Vesicle-fusing ATPase	P46459;P46459-2	http://www.phosphosite.org/proteinAction.do?id=6114&showAllSites=true	82.5	AAQSTAMNR	2	475.23	5427	5718			5960	6066	NSF	NSF			NSF	NSF	22.74	22.87			22.78	22.77	2.903	2.7			2.814	2.799	0.2317	0.1653			-0.0724	0.0895	0.3717	0.401			0.4035	0.4149	1
1034	1031	Adaptor/scaffold	NSF;NSF	NSF;NSF iso 2	NSF	Vesicle-fusing ATPase	P46459;P46459-2	http://www.phosphosite.org/proteinAction.do?id=6114&showAllSites=true	82.5	DIEAMDPSILK	2	616.316	38573	38981			39916	40072	NSF	NSF			NSF	NSF	111.35	111.69			111.57	111.62	2.901	2.936			2.962	2.926	0.7466	0.6892			0.2537	-0.1124	0.3469	0.3636			0.3924	0.3616	1
1035	1032	Adaptor/scaffold	NSF;NSF	NSF;NSF iso 2	NSF	Vesicle-fusing ATPase	P46459;P46459-2	http://www.phosphosite.org/proteinAction.do?id=6114&showAllSites=true	82.5	ELAVETK	2	395.221	13339	13592			14055	14128	NSF	NSF			NSF	NSF	44.16	44.21			44.14	44.03	1.817	1.93			2.028	1.953	-0.0163	-0.0758			-0.072	0.0096	0.0909	0.132			0.1301	0.1238	1
1036	1033	Adaptor/scaffold	NSF;NSF	NSF;NSF iso 2	NSF	Vesicle-fusing ATPase	P46459;P46459-2	http://www.phosphosite.org/proteinAction.do?id=6114&showAllSites=true	82.5	FSNLVLQALLVLLK	2	786					65479	65665					NSF	NSF					178.67	178.78					4.227	3.639					0.5939	-0.6104					0.6687	0.6653
1037	1034	Adaptor/scaffold	NSF;NSF	NSF;NSF iso 2	NSF	Vesicle-fusing ATPase	P46459;P46459-2	http://www.phosphosite.org/proteinAction.do?id=6114&showAllSites=true	82.5	GHQLLSADVDIK	3	432.57		27473						NSF						80.96						2.091						-0.1022						0.3708
1038	1035	Adaptor/scaffold	NSF;NSF	NSF;NSF iso 2	NSF	Vesicle-fusing ATPase	P46459;P46459-2	http://www.phosphosite.org/proteinAction.do?id=6114&showAllSites=true	82.5	GSMAGSTGVHDTVVNQLLSK	3	667.674	34428	34750	32853	32602	35596	35740	NSF	NSF	NSF	NSF	NSF	NSF	100.31	100.43	100.64	100.2	100.38	100.38	5.067	5.019	4.494	3.865	5.481	5.808	0.193	0.2868	-0.028	-0.2914	0.3808	0.3696	0.6495	0.6409	0.5744	0.5432	0.6592	0.6641	1
1039	1036	Adaptor/scaffold	NSF;NSF	NSF;NSF iso 2	NSF	Vesicle-fusing ATPase	P46459;P46459-2	http://www.phosphosite.org/proteinAction.do?id=6114&showAllSites=true	82.5	IAEESNFPFIK	2	647.837	39901	40246	38264	38035	41204	41359	NSF	NSF	NSF	NSF	NSF	NSF	114.82	115	115.17	114.81	114.91	114.96	3.618	3.39	3.735	3.517	3.378	3.363	0.3833	0.513	0.7066	0.9798	0.5658	0.2214	0.4442	0.3821	0.4269	0.4	0.4087	0.3898	1
1040	1037	Adaptor/scaffold	NSF;NSF	NSF;NSF iso 2	NSF	Vesicle-fusing ATPase	P46459;P46459-2	http://www.phosphosite.org/proteinAction.do?id=6114&showAllSites=true	82.5	IDGVEQLNNILVIGMTNRPDLIDEALLRPGR	4	861.971	59197	59522			60422	60682	NSF	NSF			NSF	NSF	165.72	165.93			165.31	165.66	6.476	5.455			7.276	6.948	1.5885	0.2858			1.0357	0.4732	0.5528	0.5022			0.58	0.5236	1
1041	1038	Adaptor/scaffold	NSF;NSF	NSF;NSF iso 2	NSF	Vesicle-fusing ATPase	P46459;P46459-2	http://www.phosphosite.org/proteinAction.do?id=6114&showAllSites=true	82.5	IDGVEQLNNILVIGMTNRPDLIDEALLRPGR	4	861.971	59246					60651	NSF					NSF	165.85					165.58	6.397					7.389	0.9875					0.4171	0.5821					0.53	1
1042	1039	Adaptor/scaffold	NSF;NSF	NSF;NSF iso 2	NSF	Vesicle-fusing ATPase	P46459;P46459-2	http://www.phosphosite.org/proteinAction.do?id=6114&showAllSites=true	82.5	KFLALLR	2	430.789	31960	32238			33101	33243	NSF	NSF			NSF	NSF	93.83	93.81			93.92	93.94	2.449	2.335			2.509	2.547	-0.1303	0.1953			-0.2592	-0.2453	0.2518	0.2064			0.2334	0.2733	1
1043	1040	Adaptor/scaffold	NSF;NSF	NSF;NSF iso 2	NSF	Vesicle-fusing ATPase	P46459;P46459-2	http://www.phosphosite.org/proteinAction.do?id=6114&showAllSites=true	82.5	KIFDDAYK	2	500.261	18689						NSF						58.45						2.163						-0.016						0.2995						1
[truncated: 48,467 more rows]
[truncated: 12 more columns]

## Sheet: Summary - Peptide
SUNY UPSTATE MEDICAL UNIVERSITY PTMSCAN® RESULTS
Table #1: Human Cell IP Samples; Trypsin Digest; Total Proteome Analysis
[truncated: 25,935 more rows]

## Sheet: Summary - Protein
SUNY UPSTATE MEDICAL UNIVERSITY PTMSCAN® RESULTS
[truncated: 2,277 more rows]

[truncated: 1 more sheets: Change Mutant vs WT]
