# Supplementary material for: SUMOylation of protein phosphatase 5 regulates phosphatase activity and substrate release
Source: EMBO Rep. 2024 Sep 20;25(11):4. doi: 10.1038/s44319-024-00250-2 (PMC11549447; doi:10.1038/s44319-024-00250-2)
Supplement: Supplementary file 4 — Source data Fig. 1 [file 44319_2024_250_MOESM4_ESM.zip]

Archive with 34 entries (30 files):
- EMBOR-2024-59387_SourceDataForFigure1/
- __MACOSX/._EMBOR-2024-59387_SourceDataForFigure1
- EMBOR-2024-59387_SourceDataForFigure1/.DS_Store
- __MACOSX/EMBOR-2024-59387_SourceDataForFigure1/._.DS_Store
- EMBOR-2024-59387_SourceDataForFigure1/EMBOR-2024-59387_SourceDataForFigure1B/
- __MACOSX/EMBOR-2024-59387_SourceDataForFigure1/._EMBOR-2024-59387_SourceDataForFigure1B
- EMBOR-2024-59387_SourceDataForFigure1/EMBOR-2024-59387_SourceDataForFigure1C/
- __MACOSX/EMBOR-2024-59387_SourceDataForFigure1/._EMBOR-2024-59387_SourceDataForFigure1C
- EMBOR-2024-59387_SourceDataForFigure1/EMBOR-2024-59387_SourceDataForFigure1D/
- __MACOSX/EMBOR-2024-59387_SourceDataForFigure1/._EMBOR-2024-59387_SourceDataForFigure1D
- EMBOR-2024-59387_SourceDataForFigure1/EMBOR-2024-59387_SourceDataForFigure1B/Western FLAG-IP.tif
- __MACOSX/EMBOR-2024-59387_SourceDataForFigure1/EMBOR-2024-59387_SourceDataForFigure1B/._Western FLAG-IP.tif
- EMBOR-2024-59387_SourceDataForFigure1/EMBOR-2024-59387_SourceDataForFigure1B/Western HA-tag-coIP.tif
- __MACOSX/EMBOR-2024-59387_SourceDataForFigure1/EMBOR-2024-59387_SourceDataForFigure1B/._Western HA-tag-coIP.tif
- EMBOR-2024-59387_SourceDataForFigure1/EMBOR-2024-59387_SourceDataForFigure1B/Western HA-tag-total.tif
- __MACOSX/EMBOR-2024-59387_SourceDataForFigure1/EMBOR-2024-59387_SourceDataForFigure1B/._Western HA-tag-total.tif
- EMBOR-2024-59387_SourceDataForFigure1/EMBOR-2024-59387_SourceDataForFigure1B/Western SUMO1-coIP.tif
- __MACOSX/EMBOR-2024-59387_SourceDataForFigure1/EMBOR-2024-59387_SourceDataForFigure1B/._Western SUMO1-coIP.tif
- EMBOR-2024-59387_SourceDataForFigure1/EMBOR-2024-59387_SourceDataForFigure1B/western uncropped annotated.pdf
- __MACOSX/EMBOR-2024-59387_SourceDataForFigure1/EMBOR-2024-59387_SourceDataForFigure1B/._western uncropped annotated.pdf
- EMBOR-2024-59387_SourceDataForFigure1/EMBOR-2024-59387_SourceDataForFigure1C/Western GAPDH-Total.tif
- __MACOSX/EMBOR-2024-59387_SourceDataForFigure1/EMBOR-2024-59387_SourceDataForFigure1C/._Western GAPDH-Total.tif
- EMBOR-2024-59387_SourceDataForFigure1/EMBOR-2024-59387_SourceDataForFigure1C/Western PP5-IP.tif
- __MACOSX/EMBOR-2024-59387_SourceDataForFigure1/EMBOR-2024-59387_SourceDataForFigure1C/._Western PP5-IP.tif
- EMBOR-2024-59387_SourceDataForFigure1/EMBOR-2024-59387_SourceDataForFigure1C/Western SUMO1-IP.tif
- __MACOSX/EMBOR-2024-59387_SourceDataForFigure1/EMBOR-2024-59387_SourceDataForFigure1C/._Western SUMO1-IP.tif
- EMBOR-2024-59387_SourceDataForFigure1/EMBOR-2024-59387_SourceDataForFigure1C/western uncropped annotated.pdf
- __MACOSX/EMBOR-2024-59387_SourceDataForFigure1/EMBOR-2024-59387_SourceDataForFigure1C/._western uncropped annotated.pdf
- EMBOR-2024-59387_SourceDataForFigure1/EMBOR-2024-59387_SourceDataForFigure1D/Western FLAG-IP.tif
- __MACOSX/EMBOR-2024-59387_SourceDataForFigure1/EMBOR-2024-59387_SourceDataForFigure1D/._Western FLAG-IP.tif
- EMBOR-2024-59387_SourceDataForFigure1/EMBOR-2024-59387_SourceDataForFigure1D/Western SUMO1-IP.tif
- __MACOSX/EMBOR-2024-59387_SourceDataForFigure1/EMBOR-2024-59387_SourceDataForFigure1D/._Western SUMO1-IP.tif
- EMBOR-2024-59387_SourceDataForFigure1/EMBOR-2024-59387_SourceDataForFigure1D/western uncropped annotated.pdf
- __MACOSX/EMBOR-2024-59387_SourceDataForFigure1/EMBOR-2024-59387_SourceDataForFigure1D/._western uncropped annotated.pdf
