# Supplementary material for: SUMOylation of protein phosphatase 5 regulates phosphatase activity and substrate release
Source: EMBO Rep. 2024 Sep 20;25(11):4. doi: 10.1038/s44319-024-00250-2 (PMC11549447; doi:10.1038/s44319-024-00250-2)
Supplement: Supplementary file 5 — Source data Fig. 2 [file 44319_2024_250_MOESM5_ESM.zip]

Archive with 116 entries (109 files):
- EMBOR-2024-59387_SourceDataForFigure2/
- __MACOSX/._EMBOR-2024-59387_SourceDataForFigure2
- EMBOR-2024-59387_SourceDataForFigure2/.DS_Store
- __MACOSX/EMBOR-2024-59387_SourceDataForFigure2/._.DS_Store
- EMBOR-2024-59387_SourceDataForFigure2/EMBOR-2024-59387_SourceDataForFigure2A/
- __MACOSX/EMBOR-2024-59387_SourceDataForFigure2/._EMBOR-2024-59387_SourceDataForFigure2A
- EMBOR-2024-59387_SourceDataForFigure2/EMBOR-2024-59387_SourceDataForFigure2B/
- __MACOSX/EMBOR-2024-59387_SourceDataForFigure2/._EMBOR-2024-59387_SourceDataForFigure2B
- EMBOR-2024-59387_SourceDataForFigure2/EMBOR-2024-59387_SourceDataForFigure2C/
- __MACOSX/EMBOR-2024-59387_SourceDataForFigure2/._EMBOR-2024-59387_SourceDataForFigure2C
- EMBOR-2024-59387_SourceDataForFigure2/EMBOR-2024-59387_SourceDataForFigure2D/
- __MACOSX/EMBOR-2024-59387_SourceDataForFigure2/._EMBOR-2024-59387_SourceDataForFigure2D
- EMBOR-2024-59387_SourceDataForFigure2/EMBOR-2024-59387_SourceDataForFigure2E/
- __MACOSX/EMBOR-2024-59387_SourceDataForFigure2/._EMBOR-2024-59387_SourceDataForFigure2E
- EMBOR-2024-59387_SourceDataForFigure2/EMBOR-2024-59387_SourceDataForFigure2F/
- __MACOSX/EMBOR-2024-59387_SourceDataForFigure2/._EMBOR-2024-59387_SourceDataForFigure2F
- EMBOR-2024-59387_SourceDataForFigure2/EMBOR-2024-59387_SourceDataForFigure2A/EMBOR-2024-59387_SourceDataForFigure2A.xlsx
- __MACOSX/EMBOR-2024-59387_SourceDataForFigure2/EMBOR-2024-59387_SourceDataForFigure2A/._EMBOR-2024-59387_SourceDataForFigure2A.xlsx
- EMBOR-2024-59387_SourceDataForFigure2/EMBOR-2024-59387_SourceDataForFigure2B/.DS_Store
- __MACOSX/EMBOR-2024-59387_SourceDataForFigure2/EMBOR-2024-59387_SourceDataForFigure2B/._.DS_Store
- EMBOR-2024-59387_SourceDataForFigure2/EMBOR-2024-59387_SourceDataForFigure2B/western GAPDH.tif
- __MACOSX/EMBOR-2024-59387_SourceDataForFigure2/EMBOR-2024-59387_SourceDataForFigure2B/._western GAPDH.tif
- EMBOR-2024-59387_SourceDataForFigure2/EMBOR-2024-59387_SourceDataForFigure2B/western GR.tif
- __MACOSX/EMBOR-2024-59387_SourceDataForFigure2/EMBOR-2024-59387_SourceDataForFigure2B/._western GR.tif
- EMBOR-2024-59387_SourceDataForFigure2/EMBOR-2024-59387_SourceDataForFigure2B/western HA-SUMO1.tif
- __MACOSX/EMBOR-2024-59387_SourceDataForFigure2/EMBOR-2024-59387_SourceDataForFigure2B/._western HA-SUMO1.tif
- EMBOR-2024-59387_SourceDataForFigure2/EMBOR-2024-59387_SourceDataForFigure2B/western phosGR-S211.tif
- __MACOSX/EMBOR-2024-59387_SourceDataForFigure2/EMBOR-2024-59387_SourceDataForFigure2B/._western phosGR-S211.tif
- EMBOR-2024-59387_SourceDataForFigure2/EMBOR-2024-59387_SourceDataForFigure2B/western PP5-FLAG.tif
- __MACOSX/EMBOR-2024-59387_SourceDataForFigure2/EMBOR-2024-59387_SourceDataForFigure2B/._western PP5-FLAG.tif
- EMBOR-2024-59387_SourceDataForFigure2/EMBOR-2024-59387_SourceDataForFigure2B/western uncropped annotated.pdf
- __MACOSX/EMBOR-2024-59387_SourceDataForFigure2/EMBOR-2024-59387_SourceDataForFigure2B/._western uncropped annotated.pdf
- EMBOR-2024-59387_SourceDataForFigure2/EMBOR-2024-59387_SourceDataForFigure2C/.DS_Store
- __MACOSX/EMBOR-2024-59387_SourceDataForFigure2/EMBOR-2024-59387_SourceDataForFigure2C/._.DS_Store
- EMBOR-2024-59387_SourceDataForFigure2/EMBOR-2024-59387_SourceDataForFigure2C/western Aha1 coIP.tif
- __MACOSX/EMBOR-2024-59387_SourceDataForFigure2/EMBOR-2024-59387_SourceDataForFigure2C/._western Aha1 coIP.tif
- EMBOR-2024-59387_SourceDataForFigure2/EMBOR-2024-59387_SourceDataForFigure2C/western Aha1.tif
- __MACOSX/EMBOR-2024-59387_SourceDataForFigure2/EMBOR-2024-59387_SourceDataForFigure2C/._western Aha1.tif
- EMBOR-2024-59387_SourceDataForFigure2/EMBOR-2024-59387_SourceDataForFigure2C/western Cdc37 coIP.tif
- __MACOSX/EMBOR-2024-59387_SourceDataForFigure2/EMBOR-2024-59387_SourceDataForFigure2C/._western Cdc37 coIP.tif
- EMBOR-2024-59387_SourceDataForFigure2/EMBOR-2024-59387_SourceDataForFigure2C/western Cdc37.tif
- __MACOSX/EMBOR-2024-59387_SourceDataForFigure2/EMBOR-2024-59387_SourceDataForFigure2C/._western Cdc37.tif
- EMBOR-2024-59387_SourceDataForFigure2/EMBOR-2024-59387_SourceDataForFigure2C/western FNIP1 coIP.tif
- __MACOSX/EMBOR-2024-59387_SourceDataForFigure2/EMBOR-2024-59387_SourceDataForFigure2C/._western FNIP1 coIP.tif
- EMBOR-2024-59387_SourceDataForFigure2/EMBOR-2024-59387_SourceDataForFigure2C/western FNIP1.tif
- __MACOSX/EMBOR-2024-59387_SourceDataForFigure2/EMBOR-2024-59387_SourceDataForFigure2C/._western FNIP1.tif
- EMBOR-2024-59387_SourceDataForFigure2/EMBOR-2024-59387_SourceDataForFigure2C/western GAPDH.tif
- __MACOSX/EMBOR-2024-59387_SourceDataForFigure2/EMBOR-2024-59387_SourceDataForFigure2C/._western GAPDH.tif
- EMBOR-2024-59387_SourceDataForFigure2/EMBOR-2024-59387_SourceDataForFigure2C/western GR coIP.tif
- __MACOSX/EMBOR-2024-59387_SourceDataForFigure2/EMBOR-2024-59387_SourceDataForFigure2C/._western GR coIP.tif
- EMBOR-2024-59387_SourceDataForFigure2/EMBOR-2024-59387_SourceDataForFigure2C/western GR.tif
- __MACOSX/EMBOR-2024-59387_SourceDataForFigure2/EMBOR-2024-59387_SourceDataForFigure2C/._western GR.tif
- EMBOR-2024-59387_SourceDataForFigure2/EMBOR-2024-59387_SourceDataForFigure2C/western Hsp70 coIP.tif
- __MACOSX/EMBOR-2024-59387_SourceDataForFigure2/EMBOR-2024-59387_SourceDataForFigure2C/._western Hsp70 coIP.tif
- EMBOR-2024-59387_SourceDataForFigure2/EMBOR-2024-59387_SourceDataForFigure2C/western Hsp70.tif
- __MACOSX/EMBOR-2024-59387_SourceDataForFigure2/EMBOR-2024-59387_SourceDataForFigure2C/._western Hsp70.tif
- EMBOR-2024-59387_SourceDataForFigure2/EMBOR-2024-59387_SourceDataForFigure2C/western Hsp90 coIP.tif
- __MACOSX/EMBOR-2024-59387_SourceDataForFigure2/EMBOR-2024-59387_SourceDataForFigure2C/._western Hsp90 coIP.tif
- EMBOR-2024-59387_SourceDataForFigure2/EMBOR-2024-59387_SourceDataForFigure2C/western Hsp90.tif
- __MACOSX/EMBOR-2024-59387_SourceDataForFigure2/EMBOR-2024-59387_SourceDataForFigure2C/._western Hsp90.tif
- EMBOR-2024-59387_SourceDataForFigure2/EMBOR-2024-59387_SourceDataForFigure2C/western phos-Ser13-Cdc37 coIP.tif
- __MACOSX/EMBOR-2024-59387_SourceDataForFigure2/EMBOR-2024-59387_SourceDataForFigure2C/._western phos-Ser13-Cdc37 coIP.tif
- EMBOR-2024-59387_SourceDataForFigure2/EMBOR-2024-59387_SourceDataForFigure2C/western phos-Ser13-Cdc37.tif
- __MACOSX/EMBOR-2024-59387_SourceDataForFigure2/EMBOR-2024-59387_SourceDataForFigure2C/._western phos-Ser13-Cdc37.tif
- EMBOR-2024-59387_SourceDataForFigure2/EMBOR-2024-59387_SourceDataForFigure2C/western phos-Ser211-GR coIP.tif
- __MACOSX/EMBOR-2024-59387_SourceDataForFigure2/EMBOR-2024-59387_SourceDataForFigure2C/._western phos-Ser211-GR coIP.tif
- EMBOR-2024-59387_SourceDataForFigure2/EMBOR-2024-59387_SourceDataForFigure2C/western phos-Ser211-GR.tif
- __MACOSX/EMBOR-2024-59387_SourceDataForFigure2/EMBOR-2024-59387_SourceDataForFigure2C/._western phos-Ser211-GR.tif
- EMBOR-2024-59387_SourceDataForFigure2/EMBOR-2024-59387_SourceDataForFigure2C/western PP5-FLAG IP.tif
- __MACOSX/EMBOR-2024-59387_SourceDataForFigure2/EMBOR-2024-59387_SourceDataForFigure2C/._western PP5-FLAG IP.tif
- EMBOR-2024-59387_SourceDataForFigure2/EMBOR-2024-59387_SourceDataForFigure2C/western uncropped annotated.pdf
- __MACOSX/EMBOR-2024-59387_SourceDataForFigure2/EMBOR-2024-59387_SourceDataForFigure2C/._western uncropped annotated.pdf
- EMBOR-2024-59387_SourceDataForFigure2/EMBOR-2024-59387_SourceDataForFigure2D/.DS_Store
- __MACOSX/EMBOR-2024-59387_SourceDataForFigure2/EMBOR-2024-59387_SourceDataForFigure2D/._.DS_Store
- EMBOR-2024-59387_SourceDataForFigure2/EMBOR-2024-59387_SourceDataForFigure2D/western GR coIP.tif
- __MACOSX/EMBOR-2024-59387_SourceDataForFigure2/EMBOR-2024-59387_SourceDataForFigure2D/._western GR coIP.tif
- EMBOR-2024-59387_SourceDataForFigure2/EMBOR-2024-59387_SourceDataForFigure2D/western GR.tif
- __MACOSX/EMBOR-2024-59387_SourceDataForFigure2/EMBOR-2024-59387_SourceDataForFigure2D/._western GR.tif
- EMBOR-2024-59387_SourceDataForFigure2/EMBOR-2024-59387_SourceDataForFigure2D/western Hsp90 coIP.tif
- __MACOSX/EMBOR-2024-59387_SourceDataForFigure2/EMBOR-2024-59387_SourceDataForFigure2D/._western Hsp90 coIP.tif
- EMBOR-2024-59387_SourceDataForFigure2/EMBOR-2024-59387_SourceDataForFigure2D/western Hsp90.tif
- __MACOSX/EMBOR-2024-59387_SourceDataForFigure2/EMBOR-2024-59387_SourceDataForFigure2D/._western Hsp90.tif
- EMBOR-2024-59387_SourceDataForFigure2/EMBOR-2024-59387_SourceDataForFigure2D/western phos-GR Ser211.tif
- __MACOSX/EMBOR-2024-59387_SourceDataForFigure2/EMBOR-2024-59387_SourceDataForFigure2D/._western phos-GR Ser211.tif
- EMBOR-2024-59387_SourceDataForFigure2/EMBOR-2024-59387_SourceDataForFigure2D/western phosGR S211 coIP.tif
- __MACOSX/EMBOR-2024-59387_SourceDataForFigure2/EMBOR-2024-59387_SourceDataForFigure2D/._western phosGR S211 coIP.tif
- EMBOR-2024-59387_SourceDataForFigure2/EMBOR-2024-59387_SourceDataForFigure2D/western PP5-FLAG IP.tif
- __MACOSX/EMBOR-2024-59387_SourceDataForFigure2/EMBOR-2024-59387_SourceDataForFigure2D/._western PP5-FLAG IP.tif
- EMBOR-2024-59387_SourceDataForFigure2/EMBOR-2024-59387_SourceDataForFigure2D/western uncropped annotated.pdf
- __MACOSX/EMBOR-2024-59387_SourceDataForFigure2/EMBOR-2024-59387_SourceDataForFigure2D/._western uncropped annotated.pdf
- EMBOR-2024-59387_SourceDataForFigure2/EMBOR-2024-59387_SourceDataForFigure2E/.DS_Store
- __MACOSX/EMBOR-2024-59387_SourceDataForFigure2/EMBOR-2024-59387_SourceDataForFigure2E/._.DS_Store
- EMBOR-2024-59387_SourceDataForFigure2/EMBOR-2024-59387_SourceDataForFigure2E/western FLAG IP.tif
- __MACOSX/EMBOR-2024-59387_SourceDataForFigure2/EMBOR-2024-59387_SourceDataForFigure2E/._western FLAG IP.tif
- EMBOR-2024-59387_SourceDataForFigure2/EMBOR-2024-59387_SourceDataForFigure2E/western GAPDH.tif
- __MACOSX/EMBOR-2024-59387_SourceDataForFigure2/EMBOR-2024-59387_SourceDataForFigure2E/._western GAPDH.tif
- EMBOR-2024-59387_SourceDataForFigure2/EMBOR-2024-59387_SourceDataForFigure2E/western GR coIP.tif
- __MACOSX/EMBOR-2024-59387_SourceDataForFigure2/EMBOR-2024-59387_SourceDataForFigure2E/._western GR coIP.tif
- EMBOR-2024-59387_SourceDataForFigure2/EMBOR-2024-59387_SourceDataForFigure2E/western GR.tif
- __MACOSX/EMBOR-2024-59387_SourceDataForFigure2/EMBOR-2024-59387_SourceDataForFigure2E/._western GR.tif
- EMBOR-2024-59387_SourceDataForFigure2/EMBOR-2024-59387_SourceDataForFigure2E/western phos-GR Ser 211.tif
- __MACOSX/EMBOR-2024-59387_SourceDataForFigure2/EMBOR-2024-59387_SourceDataForFigure2E/._western phos-GR Ser 211.tif
- EMBOR-2024-59387_SourceDataForFigure2/EMBOR-2024-59387_SourceDataForFigure2E/western phos-GR Ser211 coIP.tif
- __MACOSX/EMBOR-2024-59387_SourceDataForFigure2/EMBOR-2024-59387_SourceDataForFigure2E/._western phos-GR Ser211 coIP.tif
- EMBOR-2024-59387_SourceDataForFigure2/EMBOR-2024-59387_SourceDataForFigure2E/western uncropped annotated.pdf
- __MACOSX/EMBOR-2024-59387_SourceDataForFigure2/EMBOR-2024-59387_SourceDataForFigure2E/._western uncropped annotated.pdf
- EMBOR-2024-59387_SourceDataForFigure2/EMBOR-2024-59387_SourceDataForFigure2F/.DS_Store
- __MACOSX/EMBOR-2024-59387_SourceDataForFigure2/EMBOR-2024-59387_SourceDataForFigure2F/._.DS_Store
- EMBOR-2024-59387_SourceDataForFigure2/EMBOR-2024-59387_SourceDataForFigure2F/western uncropped annotated.pdf
- __MACOSX/EMBOR-2024-59387_SourceDataForFigure2/EMBOR-2024-59387_SourceDataForFigure2F/._western uncropped annotated.pdf
- EMBOR-2024-59387_SourceDataForFigure2/EMBOR-2024-59387_SourceDataForFigure2F/Western-PP5-FLAG-IP.jpg
- __MACOSX/EMBOR-2024-59387_SourceDataForFigure2/EMBOR-2024-59387_SourceDataForFigure2F/._Western-PP5-FLAG-IP.jpg
- EMBOR-2024-59387_SourceDataForFigure2/EMBOR-2024-59387_SourceDataForFigure2F/Western-PP5-Phos-Thr.jpg
- __MACOSX/EMBOR-2024-59387_SourceDataForFigure2/EMBOR-2024-59387_SourceDataForFigure2F/._Western-PP5-Phos-Thr.jpg
- EMBOR-2024-59387_SourceDataForFigure2/EMBOR-2024-59387_SourceDataForFigure2F/Western-PP5-SUMO1.jpg
- __MACOSX/EMBOR-2024-59387_SourceDataForFigure2/EMBOR-2024-59387_SourceDataForFigure2F/._Western-PP5-SUMO1.jpg
