# Supplementary material for: SUMOylation of protein phosphatase 5 regulates phosphatase activity and substrate release
Source: EMBO Rep. 2024 Sep 20;25(11):4. doi: 10.1038/s44319-024-00250-2 (PMC11549447; doi:10.1038/s44319-024-00250-2)
Supplement: Supplementary file 5 — Source data Fig. 2 [file 44319_2024_250_MOESM5_ESM.zip › EMBOR-2024-59387_SourceDataForFigure2/EMBOR-2024-59387_SourceDataForFigure2A/EMBOR-2024-59387_SourceDataForFigure2A.xlsx]

## Sheet: Magellan Sheet 1
											100µl reaction
	PeptidepGR		µM								pi (nmoles)	pi (nM)	abs
	No PP5	0	10	20	40	60	3µl PBS					0	0
PP5-His6 (M)		0	0.1	0.05	0.025	0.0166667					1	0.1	0.0054
											2	0.2	0.0203
1nM (K430R)	0.0631	0.0731	0.0821	0.0913	0.1019	0.1319	0.6939				4	0.4	0.0473
1nM (K430R)	0.057	0.074	0.081	0.0921	0.103	0.1209	0.9429				6	0.6	0.0674
average (K430R)	0.06005	0.07355	0.08155	0.0917	0.10245	0.1264					8	0.8	0.0877
Final OD-backgorund	0	0	0.008	0.01815	0.0289	0.05285					10	1	0.112
Conc/nM	0.0184248	0.0184248	0.0883108	0.176979	0.270888	0.480109
activity µmol/s	1.22832e-07	0.000122832	0.000588738	0.00117986	0.00180592	0.00320073
1/V	8.14119e+06	0	1698.55	847.56	553.735	312.429
1nM (WT)	0.059	0.0743	0.0804	0.094	0.1101	0.1195	1.0511
1nM (WT)	0.0638	0.0767	0.0853	0.0863	0.1	0.1219	1.004
average	0.0614	0.0755	0.08285	0.09015	0.10505	0.1207
Final OD-backgorund	0	0	0.00735	0.01465	0.02955	0.0452
Conc/nM	0.0184248	0.0184248	0.0826325	0.146403	0.276566	0.41328
activity µmol/s	1.22832e-07	0.000122832	0.000550884	0.000976023	0.00184377	0.0027552
1/V	8.14119e+06	0	1815.27	1024.57	542.366	362.95
		0
		y = 17967x + 60.301					y = 16672x + 60.028
		WT					K430R
		y intercept= 1/Vmax	60.301	0.0165835	µmol/sec/µl		69.614	0.0143649	µmol/sec/µl
		Slope	17966.8				16592.9
		Intercept	60.3006				46.3913
		Vmax	0.0165836	µmol/sec	16.5836	nmol/sec	0.0215558	µmol/sec	21.5558	nmol/sec
		Km	297.955	µM			357.674
		Kcat (Vmax/enzyme con)	0.0166				0.0258

## Sheet: Legend
Figure 2A. Raw data and analysis of phosphatase activity of PP5-His6-WT and PP5-His6-K430R expressed and purified from bacteria. PP5 activity was examined in vitro using GR-pS211 phospho-peptide as a substrate and phosphate release measured using PiPer phosphate assay.
