# Supplementary material for: SUMOylation of protein phosphatase 5 regulates phosphatase activity and substrate release
Source: EMBO Rep. 2024 Sep 20;25(11):4. doi: 10.1038/s44319-024-00250-2 (PMC11549447; doi:10.1038/s44319-024-00250-2)
Supplement: Supplementary file 6 — Source data Fig. 3 [file 44319_2024_250_MOESM6_ESM.zip]

Archive with 106 entries (97 files):
- EMBOR-2024-59387_SourceDataForFigure3/
- __MACOSX/._EMBOR-2024-59387_SourceDataForFigure3
- EMBOR-2024-59387_SourceDataForFigure3/.DS_Store
- __MACOSX/EMBOR-2024-59387_SourceDataForFigure3/._.DS_Store
- EMBOR-2024-59387_SourceDataForFigure3/EMBOR-2024-59387_SourceDataForFigure3B/
- __MACOSX/EMBOR-2024-59387_SourceDataForFigure3/._EMBOR-2024-59387_SourceDataForFigure3B
- EMBOR-2024-59387_SourceDataForFigure3/EMBOR-2024-59387_SourceDataForFigure3C/
- __MACOSX/EMBOR-2024-59387_SourceDataForFigure3/._EMBOR-2024-59387_SourceDataForFigure3C
- EMBOR-2024-59387_SourceDataForFigure3/EMBOR-2024-59387_SourceDataForFigure3D/
- __MACOSX/EMBOR-2024-59387_SourceDataForFigure3/._EMBOR-2024-59387_SourceDataForFigure3D
- EMBOR-2024-59387_SourceDataForFigure3/EMBOR-2024-59387_SourceDataForFigure3E/
- __MACOSX/EMBOR-2024-59387_SourceDataForFigure3/._EMBOR-2024-59387_SourceDataForFigure3E
- EMBOR-2024-59387_SourceDataForFigure3/EMBOR-2024-59387_SourceDataForFigure3F/
- __MACOSX/EMBOR-2024-59387_SourceDataForFigure3/._EMBOR-2024-59387_SourceDataForFigure3F
- EMBOR-2024-59387_SourceDataForFigure3/EMBOR-2024-59387_SourceDataForFigure3B/Western PP5-PhosThr-IP.tif
- __MACOSX/EMBOR-2024-59387_SourceDataForFigure3/EMBOR-2024-59387_SourceDataForFigure3B/._Western PP5-PhosThr-IP.tif
- EMBOR-2024-59387_SourceDataForFigure3/EMBOR-2024-59387_SourceDataForFigure3B/Western PP5FLAG-IP.tif
- __MACOSX/EMBOR-2024-59387_SourceDataForFigure3/EMBOR-2024-59387_SourceDataForFigure3B/._Western PP5FLAG-IP.tif
- EMBOR-2024-59387_SourceDataForFigure3/EMBOR-2024-59387_SourceDataForFigure3B/Western PP5SUMO1-IP.tif
- __MACOSX/EMBOR-2024-59387_SourceDataForFigure3/EMBOR-2024-59387_SourceDataForFigure3B/._Western PP5SUMO1-IP.tif
- EMBOR-2024-59387_SourceDataForFigure3/EMBOR-2024-59387_SourceDataForFigure3B/western uncropped annotated.pdf
- __MACOSX/EMBOR-2024-59387_SourceDataForFigure3/EMBOR-2024-59387_SourceDataForFigure3B/._western uncropped annotated.pdf
- EMBOR-2024-59387_SourceDataForFigure3/EMBOR-2024-59387_SourceDataForFigure3C/Western PP5-FLAG-IP.tif
- __MACOSX/EMBOR-2024-59387_SourceDataForFigure3/EMBOR-2024-59387_SourceDataForFigure3C/._Western PP5-FLAG-IP.tif
- EMBOR-2024-59387_SourceDataForFigure3/EMBOR-2024-59387_SourceDataForFigure3C/Western PP5-SUMO1.tif
- __MACOSX/EMBOR-2024-59387_SourceDataForFigure3/EMBOR-2024-59387_SourceDataForFigure3C/._Western PP5-SUMO1.tif
- EMBOR-2024-59387_SourceDataForFigure3/EMBOR-2024-59387_SourceDataForFigure3C/western uncropped annotated.pdf
- __MACOSX/EMBOR-2024-59387_SourceDataForFigure3/EMBOR-2024-59387_SourceDataForFigure3C/._western uncropped annotated.pdf
- EMBOR-2024-59387_SourceDataForFigure3/EMBOR-2024-59387_SourceDataForFigure3D/western uncropped annotated.pdf
- __MACOSX/EMBOR-2024-59387_SourceDataForFigure3/EMBOR-2024-59387_SourceDataForFigure3D/._western uncropped annotated.pdf
- EMBOR-2024-59387_SourceDataForFigure3/EMBOR-2024-59387_SourceDataForFigure3D/Western-CK1d-cmyc.tif
- __MACOSX/EMBOR-2024-59387_SourceDataForFigure3/EMBOR-2024-59387_SourceDataForFigure3D/._Western-CK1d-cmyc.tif
- EMBOR-2024-59387_SourceDataForFigure3/EMBOR-2024-59387_SourceDataForFigure3D/Western-PP5-FLAG-IP.tif
- __MACOSX/EMBOR-2024-59387_SourceDataForFigure3/EMBOR-2024-59387_SourceDataForFigure3D/._Western-PP5-FLAG-IP.tif
- EMBOR-2024-59387_SourceDataForFigure3/EMBOR-2024-59387_SourceDataForFigure3D/Western-PP5-Phos-Thr.tif
- __MACOSX/EMBOR-2024-59387_SourceDataForFigure3/EMBOR-2024-59387_SourceDataForFigure3D/._Western-PP5-Phos-Thr.tif
- EMBOR-2024-59387_SourceDataForFigure3/EMBOR-2024-59387_SourceDataForFigure3D/Western-PP5-SUMO1.tif
- __MACOSX/EMBOR-2024-59387_SourceDataForFigure3/EMBOR-2024-59387_SourceDataForFigure3D/._Western-PP5-SUMO1.tif
- EMBOR-2024-59387_SourceDataForFigure3/EMBOR-2024-59387_SourceDataForFigure3E/.DS_Store
- __MACOSX/EMBOR-2024-59387_SourceDataForFigure3/EMBOR-2024-59387_SourceDataForFigure3E/._.DS_Store
- EMBOR-2024-59387_SourceDataForFigure3/EMBOR-2024-59387_SourceDataForFigure3E/western GAPDH.tif
- __MACOSX/EMBOR-2024-59387_SourceDataForFigure3/EMBOR-2024-59387_SourceDataForFigure3E/._western GAPDH.tif
- EMBOR-2024-59387_SourceDataForFigure3/EMBOR-2024-59387_SourceDataForFigure3E/western GR.tif
- __MACOSX/EMBOR-2024-59387_SourceDataForFigure3/EMBOR-2024-59387_SourceDataForFigure3E/._western GR.tif
- EMBOR-2024-59387_SourceDataForFigure3/EMBOR-2024-59387_SourceDataForFigure3E/western Hsp90.tif
- __MACOSX/EMBOR-2024-59387_SourceDataForFigure3/EMBOR-2024-59387_SourceDataForFigure3E/._western Hsp90.tif
- EMBOR-2024-59387_SourceDataForFigure3/EMBOR-2024-59387_SourceDataForFigure3E/western phosGR S211.tif
- __MACOSX/EMBOR-2024-59387_SourceDataForFigure3/EMBOR-2024-59387_SourceDataForFigure3E/._western phosGR S211.tif
- EMBOR-2024-59387_SourceDataForFigure3/EMBOR-2024-59387_SourceDataForFigure3E/western PP5-FLAG.tif
- __MACOSX/EMBOR-2024-59387_SourceDataForFigure3/EMBOR-2024-59387_SourceDataForFigure3E/._western PP5-FLAG.tif
- EMBOR-2024-59387_SourceDataForFigure3/EMBOR-2024-59387_SourceDataForFigure3E/western uncropped annotated.pdf
- __MACOSX/EMBOR-2024-59387_SourceDataForFigure3/EMBOR-2024-59387_SourceDataForFigure3E/._western uncropped annotated.pdf
- EMBOR-2024-59387_SourceDataForFigure3/EMBOR-2024-59387_SourceDataForFigure3F/.DS_Store
- __MACOSX/EMBOR-2024-59387_SourceDataForFigure3/EMBOR-2024-59387_SourceDataForFigure3F/._.DS_Store
- EMBOR-2024-59387_SourceDataForFigure3/EMBOR-2024-59387_SourceDataForFigure3F/3F Replicate 1/
- __MACOSX/EMBOR-2024-59387_SourceDataForFigure3/EMBOR-2024-59387_SourceDataForFigure3F/._3F Replicate 1
- EMBOR-2024-59387_SourceDataForFigure3/EMBOR-2024-59387_SourceDataForFigure3F/3F Replicate 2/
- __MACOSX/EMBOR-2024-59387_SourceDataForFigure3/EMBOR-2024-59387_SourceDataForFigure3F/._3F Replicate 2
- EMBOR-2024-59387_SourceDataForFigure3/EMBOR-2024-59387_SourceDataForFigure3F/3F Replicate 3/
- __MACOSX/EMBOR-2024-59387_SourceDataForFigure3/EMBOR-2024-59387_SourceDataForFigure3F/._3F Replicate 3
- EMBOR-2024-59387_SourceDataForFigure3/EMBOR-2024-59387_SourceDataForFigure3F/3F Replicate 1/western CK1-myc.tif
- __MACOSX/EMBOR-2024-59387_SourceDataForFigure3/EMBOR-2024-59387_SourceDataForFigure3F/3F Replicate 1/._western CK1-myc.tif
- EMBOR-2024-59387_SourceDataForFigure3/EMBOR-2024-59387_SourceDataForFigure3F/3F Replicate 1/western GAPDH.tif
- __MACOSX/EMBOR-2024-59387_SourceDataForFigure3/EMBOR-2024-59387_SourceDataForFigure3F/3F Replicate 1/._western GAPDH.tif
- EMBOR-2024-59387_SourceDataForFigure3/EMBOR-2024-59387_SourceDataForFigure3F/3F Replicate 1/western GR.tif
- __MACOSX/EMBOR-2024-59387_SourceDataForFigure3/EMBOR-2024-59387_SourceDataForFigure3F/3F Replicate 1/._western GR.tif
- EMBOR-2024-59387_SourceDataForFigure3/EMBOR-2024-59387_SourceDataForFigure3F/3F Replicate 1/western Hsp90.tif
- __MACOSX/EMBOR-2024-59387_SourceDataForFigure3/EMBOR-2024-59387_SourceDataForFigure3F/3F Replicate 1/._western Hsp90.tif
- EMBOR-2024-59387_SourceDataForFigure3/EMBOR-2024-59387_SourceDataForFigure3F/3F Replicate 1/western pGR-S211.tif
- __MACOSX/EMBOR-2024-59387_SourceDataForFigure3/EMBOR-2024-59387_SourceDataForFigure3F/3F Replicate 1/._western pGR-S211.tif
- EMBOR-2024-59387_SourceDataForFigure3/EMBOR-2024-59387_SourceDataForFigure3F/3F Replicate 1/western PP5-FLAG.tif
- __MACOSX/EMBOR-2024-59387_SourceDataForFigure3/EMBOR-2024-59387_SourceDataForFigure3F/3F Replicate 1/._western PP5-FLAG.tif
- EMBOR-2024-59387_SourceDataForFigure3/EMBOR-2024-59387_SourceDataForFigure3F/3F Replicate 1/western uncropped annotated.pdf
- __MACOSX/EMBOR-2024-59387_SourceDataForFigure3/EMBOR-2024-59387_SourceDataForFigure3F/3F Replicate 1/._western uncropped annotated.pdf
- EMBOR-2024-59387_SourceDataForFigure3/EMBOR-2024-59387_SourceDataForFigure3F/3F Replicate 2/.DS_Store
- __MACOSX/EMBOR-2024-59387_SourceDataForFigure3/EMBOR-2024-59387_SourceDataForFigure3F/3F Replicate 2/._.DS_Store
- EMBOR-2024-59387_SourceDataForFigure3/EMBOR-2024-59387_SourceDataForFigure3F/3F Replicate 2/western CK1-myc.tif
- __MACOSX/EMBOR-2024-59387_SourceDataForFigure3/EMBOR-2024-59387_SourceDataForFigure3F/3F Replicate 2/._western CK1-myc.tif
- EMBOR-2024-59387_SourceDataForFigure3/EMBOR-2024-59387_SourceDataForFigure3F/3F Replicate 2/western FLAG IP.tif
- __MACOSX/EMBOR-2024-59387_SourceDataForFigure3/EMBOR-2024-59387_SourceDataForFigure3F/3F Replicate 2/._western FLAG IP.tif
- EMBOR-2024-59387_SourceDataForFigure3/EMBOR-2024-59387_SourceDataForFigure3F/3F Replicate 2/western GAPDH.tif
- __MACOSX/EMBOR-2024-59387_SourceDataForFigure3/EMBOR-2024-59387_SourceDataForFigure3F/3F Replicate 2/._western GAPDH.tif
- EMBOR-2024-59387_SourceDataForFigure3/EMBOR-2024-59387_SourceDataForFigure3F/3F Replicate 2/western GR Co-IP.tif
- __MACOSX/EMBOR-2024-59387_SourceDataForFigure3/EMBOR-2024-59387_SourceDataForFigure3F/3F Replicate 2/._western GR Co-IP.tif
- EMBOR-2024-59387_SourceDataForFigure3/EMBOR-2024-59387_SourceDataForFigure3F/3F Replicate 2/western GR.tif
- __MACOSX/EMBOR-2024-59387_SourceDataForFigure3/EMBOR-2024-59387_SourceDataForFigure3F/3F Replicate 2/._western GR.tif
- EMBOR-2024-59387_SourceDataForFigure3/EMBOR-2024-59387_SourceDataForFigure3F/3F Replicate 2/western pS211-GR.tif
- __MACOSX/EMBOR-2024-59387_SourceDataForFigure3/EMBOR-2024-59387_SourceDataForFigure3F/3F Replicate 2/._western pS211-GR.tif
- EMBOR-2024-59387_SourceDataForFigure3/EMBOR-2024-59387_SourceDataForFigure3F/3F Replicate 2/western uncropped annotated.pdf
- __MACOSX/EMBOR-2024-59387_SourceDataForFigure3/EMBOR-2024-59387_SourceDataForFigure3F/3F Replicate 2/._western uncropped annotated.pdf
- EMBOR-2024-59387_SourceDataForFigure3/EMBOR-2024-59387_SourceDataForFigure3F/3F Replicate 3/.DS_Store
- __MACOSX/EMBOR-2024-59387_SourceDataForFigure3/EMBOR-2024-59387_SourceDataForFigure3F/3F Replicate 3/._.DS_Store
- EMBOR-2024-59387_SourceDataForFigure3/EMBOR-2024-59387_SourceDataForFigure3F/3F Replicate 3/western CK1-myc.tif
- __MACOSX/EMBOR-2024-59387_SourceDataForFigure3/EMBOR-2024-59387_SourceDataForFigure3F/3F Replicate 3/._western CK1-myc.tif
- EMBOR-2024-59387_SourceDataForFigure3/EMBOR-2024-59387_SourceDataForFigure3F/3F Replicate 3/western FLAG IP.tif
- __MACOSX/EMBOR-2024-59387_SourceDataForFigure3/EMBOR-2024-59387_SourceDataForFigure3F/3F Replicate 3/._western FLAG IP.tif
- EMBOR-2024-59387_SourceDataForFigure3/EMBOR-2024-59387_SourceDataForFigure3F/3F Replicate 3/western GAPDH.tif
- __MACOSX/EMBOR-2024-59387_SourceDataForFigure3/EMBOR-2024-59387_SourceDataForFigure3F/3F Replicate 3/._western GAPDH.tif
- EMBOR-2024-59387_SourceDataForFigure3/EMBOR-2024-59387_SourceDataForFigure3F/3F Replicate 3/western GR Co-IP.tif
- __MACOSX/EMBOR-2024-59387_SourceDataForFigure3/EMBOR-2024-59387_SourceDataForFigure3F/3F Replicate 3/._western GR Co-IP.tif
- EMBOR-2024-59387_SourceDataForFigure3/EMBOR-2024-59387_SourceDataForFigure3F/3F Replicate 3/western GR.tif
- __MACOSX/EMBOR-2024-59387_SourceDataForFigure3/EMBOR-2024-59387_SourceDataForFigure3F/3F Replicate 3/._western GR.tif
- EMBOR-2024-59387_SourceDataForFigure3/EMBOR-2024-59387_SourceDataForFigure3F/3F Replicate 3/western pS211-GR.tif
- __MACOSX/EMBOR-2024-59387_SourceDataForFigure3/EMBOR-2024-59387_SourceDataForFigure3F/3F Replicate 3/._western pS211-GR.tif
- EMBOR-2024-59387_SourceDataForFigure3/EMBOR-2024-59387_SourceDataForFigure3F/3F Replicate 3/western uncropped annotated.pdf
- __MACOSX/EMBOR-2024-59387_SourceDataForFigure3/EMBOR-2024-59387_SourceDataForFigure3F/3F Replicate 3/._western uncropped annotated.pdf
