# Supplementary material for: SUMOylation of protein phosphatase 5 regulates phosphatase activity and substrate release
Source: EMBO Rep. 2024 Sep 20;25(11):4. doi: 10.1038/s44319-024-00250-2 (PMC11549447; doi:10.1038/s44319-024-00250-2)
Supplement: Supplementary file 7 — Source data Fig. 4 [file 44319_2024_250_MOESM7_ESM.zip]

Archive with 104 entries (95 files):
- EMBOR-2024-59387_SourceDataForFigure4/
- __MACOSX/._EMBOR-2024-59387_SourceDataForFigure4
- EMBOR-2024-59387_SourceDataForFigure4/.DS_Store
- __MACOSX/EMBOR-2024-59387_SourceDataForFigure4/._.DS_Store
- EMBOR-2024-59387_SourceDataForFigure4/EMBOR-2024-59387_SourceDataForFigure4A/
- __MACOSX/EMBOR-2024-59387_SourceDataForFigure4/._EMBOR-2024-59387_SourceDataForFigure4A
- EMBOR-2024-59387_SourceDataForFigure4/EMBOR-2024-59387_SourceDataForFigure4B/
- __MACOSX/EMBOR-2024-59387_SourceDataForFigure4/._EMBOR-2024-59387_SourceDataForFigure4B
- EMBOR-2024-59387_SourceDataForFigure4/EMBOR-2024-59387_SourceDataForFigure4C/
- __MACOSX/EMBOR-2024-59387_SourceDataForFigure4/._EMBOR-2024-59387_SourceDataForFigure4C
- EMBOR-2024-59387_SourceDataForFigure4/EMBOR-2024-59387_SourceDataForFigure4D/
- __MACOSX/EMBOR-2024-59387_SourceDataForFigure4/._EMBOR-2024-59387_SourceDataForFigure4D
- EMBOR-2024-59387_SourceDataForFigure4/EMBOR-2024-59387_SourceDataForFigure4E/
- __MACOSX/EMBOR-2024-59387_SourceDataForFigure4/._EMBOR-2024-59387_SourceDataForFigure4E
- EMBOR-2024-59387_SourceDataForFigure4/EMBOR-2024-59387_SourceDataForFigure4A/.DS_Store
- __MACOSX/EMBOR-2024-59387_SourceDataForFigure4/EMBOR-2024-59387_SourceDataForFigure4A/._.DS_Store
- EMBOR-2024-59387_SourceDataForFigure4/EMBOR-2024-59387_SourceDataForFigure4A/western GAPDH.tif
- __MACOSX/EMBOR-2024-59387_SourceDataForFigure4/EMBOR-2024-59387_SourceDataForFigure4A/._western GAPDH.tif
- EMBOR-2024-59387_SourceDataForFigure4/EMBOR-2024-59387_SourceDataForFigure4A/western GR IP.tif
- __MACOSX/EMBOR-2024-59387_SourceDataForFigure4/EMBOR-2024-59387_SourceDataForFigure4A/._western GR IP.tif
- EMBOR-2024-59387_SourceDataForFigure4/EMBOR-2024-59387_SourceDataForFigure4A/western Hsp90 coIP.tif
- __MACOSX/EMBOR-2024-59387_SourceDataForFigure4/EMBOR-2024-59387_SourceDataForFigure4A/._western Hsp90 coIP.tif
- EMBOR-2024-59387_SourceDataForFigure4/EMBOR-2024-59387_SourceDataForFigure4A/western Hsp90.tif
- __MACOSX/EMBOR-2024-59387_SourceDataForFigure4/EMBOR-2024-59387_SourceDataForFigure4A/._western Hsp90.tif
- EMBOR-2024-59387_SourceDataForFigure4/EMBOR-2024-59387_SourceDataForFigure4A/western PP5-FLAG IP.tif
- __MACOSX/EMBOR-2024-59387_SourceDataForFigure4/EMBOR-2024-59387_SourceDataForFigure4A/._western PP5-FLAG IP.tif
- EMBOR-2024-59387_SourceDataForFigure4/EMBOR-2024-59387_SourceDataForFigure4A/western uncropped annotated.pdf
- __MACOSX/EMBOR-2024-59387_SourceDataForFigure4/EMBOR-2024-59387_SourceDataForFigure4A/._western uncropped annotated.pdf
- EMBOR-2024-59387_SourceDataForFigure4/EMBOR-2024-59387_SourceDataForFigure4B/.DS_Store
- __MACOSX/EMBOR-2024-59387_SourceDataForFigure4/EMBOR-2024-59387_SourceDataForFigure4B/._.DS_Store
- EMBOR-2024-59387_SourceDataForFigure4/EMBOR-2024-59387_SourceDataForFigure4B/westen GAPDH.jpg
- __MACOSX/EMBOR-2024-59387_SourceDataForFigure4/EMBOR-2024-59387_SourceDataForFigure4B/._westen GAPDH.jpg
- EMBOR-2024-59387_SourceDataForFigure4/EMBOR-2024-59387_SourceDataForFigure4B/western Hsp90 coIP.jpg
- __MACOSX/EMBOR-2024-59387_SourceDataForFigure4/EMBOR-2024-59387_SourceDataForFigure4B/._western Hsp90 coIP.jpg
- EMBOR-2024-59387_SourceDataForFigure4/EMBOR-2024-59387_SourceDataForFigure4B/western Hsp90.jpg
- __MACOSX/EMBOR-2024-59387_SourceDataForFigure4/EMBOR-2024-59387_SourceDataForFigure4B/._western Hsp90.jpg
- EMBOR-2024-59387_SourceDataForFigure4/EMBOR-2024-59387_SourceDataForFigure4B/western pGR S211 IP.jpg
- __MACOSX/EMBOR-2024-59387_SourceDataForFigure4/EMBOR-2024-59387_SourceDataForFigure4B/._western pGR S211 IP.jpg
- EMBOR-2024-59387_SourceDataForFigure4/EMBOR-2024-59387_SourceDataForFigure4B/western PP5 coIP.jpg
- __MACOSX/EMBOR-2024-59387_SourceDataForFigure4/EMBOR-2024-59387_SourceDataForFigure4B/._western PP5 coIP.jpg
- EMBOR-2024-59387_SourceDataForFigure4/EMBOR-2024-59387_SourceDataForFigure4B/western PP5.jpg
- __MACOSX/EMBOR-2024-59387_SourceDataForFigure4/EMBOR-2024-59387_SourceDataForFigure4B/._western PP5.jpg
- EMBOR-2024-59387_SourceDataForFigure4/EMBOR-2024-59387_SourceDataForFigure4B/western uncropped annotated.pdf
- __MACOSX/EMBOR-2024-59387_SourceDataForFigure4/EMBOR-2024-59387_SourceDataForFigure4B/._western uncropped annotated.pdf
- EMBOR-2024-59387_SourceDataForFigure4/EMBOR-2024-59387_SourceDataForFigure4C/.DS_Store
- __MACOSX/EMBOR-2024-59387_SourceDataForFigure4/EMBOR-2024-59387_SourceDataForFigure4C/._.DS_Store
- EMBOR-2024-59387_SourceDataForFigure4/EMBOR-2024-59387_SourceDataForFigure4C/Replica-1/
- __MACOSX/EMBOR-2024-59387_SourceDataForFigure4/EMBOR-2024-59387_SourceDataForFigure4C/._Replica-1
- EMBOR-2024-59387_SourceDataForFigure4/EMBOR-2024-59387_SourceDataForFigure4C/Replica-2/
- __MACOSX/EMBOR-2024-59387_SourceDataForFigure4/EMBOR-2024-59387_SourceDataForFigure4C/._Replica-2
- EMBOR-2024-59387_SourceDataForFigure4/EMBOR-2024-59387_SourceDataForFigure4C/Replica-3/
- __MACOSX/EMBOR-2024-59387_SourceDataForFigure4/EMBOR-2024-59387_SourceDataForFigure4C/._Replica-3
- EMBOR-2024-59387_SourceDataForFigure4/EMBOR-2024-59387_SourceDataForFigure4D/EMBOR-2024-59387_SourceDataForFigure4D.xlsx
- __MACOSX/EMBOR-2024-59387_SourceDataForFigure4/EMBOR-2024-59387_SourceDataForFigure4D/._EMBOR-2024-59387_SourceDataForFigure4D.xlsx
- EMBOR-2024-59387_SourceDataForFigure4/EMBOR-2024-59387_SourceDataForFigure4E/.DS_Store
- __MACOSX/EMBOR-2024-59387_SourceDataForFigure4/EMBOR-2024-59387_SourceDataForFigure4E/._.DS_Store
- EMBOR-2024-59387_SourceDataForFigure4/EMBOR-2024-59387_SourceDataForFigure4E/western uncropped annotated.pdf
- __MACOSX/EMBOR-2024-59387_SourceDataForFigure4/EMBOR-2024-59387_SourceDataForFigure4E/._western uncropped annotated.pdf
- EMBOR-2024-59387_SourceDataForFigure4/EMBOR-2024-59387_SourceDataForFigure4E/Western-FLAG -IP.tif
- __MACOSX/EMBOR-2024-59387_SourceDataForFigure4/EMBOR-2024-59387_SourceDataForFigure4E/._Western-FLAG -IP.tif
- EMBOR-2024-59387_SourceDataForFigure4/EMBOR-2024-59387_SourceDataForFigure4E/Western-GR-coIP.tif
- __MACOSX/EMBOR-2024-59387_SourceDataForFigure4/EMBOR-2024-59387_SourceDataForFigure4E/._Western-GR-coIP.tif
- EMBOR-2024-59387_SourceDataForFigure4/EMBOR-2024-59387_SourceDataForFigure4E/Western-GR-Input.tif
- __MACOSX/EMBOR-2024-59387_SourceDataForFigure4/EMBOR-2024-59387_SourceDataForFigure4E/._Western-GR-Input.tif
- EMBOR-2024-59387_SourceDataForFigure4/EMBOR-2024-59387_SourceDataForFigure4E/Western-HAtag-IP.tif
- __MACOSX/EMBOR-2024-59387_SourceDataForFigure4/EMBOR-2024-59387_SourceDataForFigure4E/._Western-HAtag-IP.tif
- EMBOR-2024-59387_SourceDataForFigure4/EMBOR-2024-59387_SourceDataForFigure4E/Western-Hsp90CoIP.tif
- __MACOSX/EMBOR-2024-59387_SourceDataForFigure4/EMBOR-2024-59387_SourceDataForFigure4E/._Western-Hsp90CoIP.tif
- EMBOR-2024-59387_SourceDataForFigure4/EMBOR-2024-59387_SourceDataForFigure4E/Western-Hsp90Input.tif
- __MACOSX/EMBOR-2024-59387_SourceDataForFigure4/EMBOR-2024-59387_SourceDataForFigure4E/._Western-Hsp90Input.tif
- EMBOR-2024-59387_SourceDataForFigure4/EMBOR-2024-59387_SourceDataForFigure4E/WesternSUMO1-IP.tif
- __MACOSX/EMBOR-2024-59387_SourceDataForFigure4/EMBOR-2024-59387_SourceDataForFigure4E/._WesternSUMO1-IP.tif
- EMBOR-2024-59387_SourceDataForFigure4/EMBOR-2024-59387_SourceDataForFigure4C/Replica-1/.DS_Store
- __MACOSX/EMBOR-2024-59387_SourceDataForFigure4/EMBOR-2024-59387_SourceDataForFigure4C/Replica-1/._.DS_Store
- EMBOR-2024-59387_SourceDataForFigure4/EMBOR-2024-59387_SourceDataForFigure4C/Replica-1/western uncropped annotated.pdf
- __MACOSX/EMBOR-2024-59387_SourceDataForFigure4/EMBOR-2024-59387_SourceDataForFigure4C/Replica-1/._western uncropped annotated.pdf
- EMBOR-2024-59387_SourceDataForFigure4/EMBOR-2024-59387_SourceDataForFigure4C/Replica-1/Western-FLAGPP5-IP-REP1.tif
- __MACOSX/EMBOR-2024-59387_SourceDataForFigure4/EMBOR-2024-59387_SourceDataForFigure4C/Replica-1/._Western-FLAGPP5-IP-REP1.tif
- EMBOR-2024-59387_SourceDataForFigure4/EMBOR-2024-59387_SourceDataForFigure4C/Replica-1/Western-GR-Co-IP-REP1.tif
- __MACOSX/EMBOR-2024-59387_SourceDataForFigure4/EMBOR-2024-59387_SourceDataForFigure4C/Replica-1/._Western-GR-Co-IP-REP1.tif
- EMBOR-2024-59387_SourceDataForFigure4/EMBOR-2024-59387_SourceDataForFigure4C/Replica-1/Western-GR-input-REP1.tif
- __MACOSX/EMBOR-2024-59387_SourceDataForFigure4/EMBOR-2024-59387_SourceDataForFigure4C/Replica-1/._Western-GR-input-REP1.tif
- EMBOR-2024-59387_SourceDataForFigure4/EMBOR-2024-59387_SourceDataForFigure4C/Replica-1/Western-SUMO1-PP5-IP-REP1.tif
- __MACOSX/EMBOR-2024-59387_SourceDataForFigure4/EMBOR-2024-59387_SourceDataForFigure4C/Replica-1/._Western-SUMO1-PP5-IP-REP1.tif
- EMBOR-2024-59387_SourceDataForFigure4/EMBOR-2024-59387_SourceDataForFigure4C/Replica-2/western uncropped annotated.pdf
- __MACOSX/EMBOR-2024-59387_SourceDataForFigure4/EMBOR-2024-59387_SourceDataForFigure4C/Replica-2/._western uncropped annotated.pdf
- EMBOR-2024-59387_SourceDataForFigure4/EMBOR-2024-59387_SourceDataForFigure4C/Replica-2/Western-FLAGPP5-IP-REP2.tif
- __MACOSX/EMBOR-2024-59387_SourceDataForFigure4/EMBOR-2024-59387_SourceDataForFigure4C/Replica-2/._Western-FLAGPP5-IP-REP2.tif
- EMBOR-2024-59387_SourceDataForFigure4/EMBOR-2024-59387_SourceDataForFigure4C/Replica-2/Western-GR-Co-IP-REP2.tif
- __MACOSX/EMBOR-2024-59387_SourceDataForFigure4/EMBOR-2024-59387_SourceDataForFigure4C/Replica-2/._Western-GR-Co-IP-REP2.tif
- EMBOR-2024-59387_SourceDataForFigure4/EMBOR-2024-59387_SourceDataForFigure4C/Replica-2/Western-GR-input-REP2.tif
- __MACOSX/EMBOR-2024-59387_SourceDataForFigure4/EMBOR-2024-59387_SourceDataForFigure4C/Replica-2/._Western-GR-input-REP2.tif
- EMBOR-2024-59387_SourceDataForFigure4/EMBOR-2024-59387_SourceDataForFigure4C/Replica-2/Western-SUMO1-PP5-IP-REP2.tif
- __MACOSX/EMBOR-2024-59387_SourceDataForFigure4/EMBOR-2024-59387_SourceDataForFigure4C/Replica-2/._Western-SUMO1-PP5-IP-REP2.tif
- EMBOR-2024-59387_SourceDataForFigure4/EMBOR-2024-59387_SourceDataForFigure4C/Replica-3/western uncropped annotated.pdf
- __MACOSX/EMBOR-2024-59387_SourceDataForFigure4/EMBOR-2024-59387_SourceDataForFigure4C/Replica-3/._western uncropped annotated.pdf
- EMBOR-2024-59387_SourceDataForFigure4/EMBOR-2024-59387_SourceDataForFigure4C/Replica-3/Western-FLAGPP5-IP-REP3.tif
- __MACOSX/EMBOR-2024-59387_SourceDataForFigure4/EMBOR-2024-59387_SourceDataForFigure4C/Replica-3/._Western-FLAGPP5-IP-REP3.tif
- EMBOR-2024-59387_SourceDataForFigure4/EMBOR-2024-59387_SourceDataForFigure4C/Replica-3/Western-GR-Co-IP-REP3.tif
- __MACOSX/EMBOR-2024-59387_SourceDataForFigure4/EMBOR-2024-59387_SourceDataForFigure4C/Replica-3/._Western-GR-Co-IP-REP3.tif
- EMBOR-2024-59387_SourceDataForFigure4/EMBOR-2024-59387_SourceDataForFigure4C/Replica-3/Western-GR-input-REP3.tif
- __MACOSX/EMBOR-2024-59387_SourceDataForFigure4/EMBOR-2024-59387_SourceDataForFigure4C/Replica-3/._Western-GR-input-REP3.tif
- EMBOR-2024-59387_SourceDataForFigure4/EMBOR-2024-59387_SourceDataForFigure4C/Replica-3/Western-SUMO1-PP5-IP-REP3.tif
- __MACOSX/EMBOR-2024-59387_SourceDataForFigure4/EMBOR-2024-59387_SourceDataForFigure4C/Replica-3/._Western-SUMO1-PP5-IP-REP3.tif
