# Supplementary material for: SUMOylation of protein phosphatase 5 regulates phosphatase activity and substrate release
Source: EMBO Rep. 2024 Sep 20;25(11):4. doi: 10.1038/s44319-024-00250-2 (PMC11549447; doi:10.1038/s44319-024-00250-2)
Supplement: Supplementary file 7 — Source data Fig. 4 [file 44319_2024_250_MOESM7_ESM.zip › EMBOR-2024-59387_SourceDataForFigure4/EMBOR-2024-59387_SourceDataForFigure4D/EMBOR-2024-59387_SourceDataForFigure4D.xlsx]

## Sheet: Rep1
Label	Date and Time	Document	Source	Scale	Scale Units	Scale Factor	Count	Area	Perimeter	Circularity	Height	Width	Gray Value (Minimum)	Gray Value (Maximum)	Gray Value (Mean)	Gray Value (Median)	Integrated Density	Histogram
Co-IP GR WT	2024-02-05T15:56:16-05:00	In vitro SUMO rep 1.jpg	Selection	1 pixel(s) = 1.0000 pixels	pixels	1	1	3488	282	0.551173	32	109	3	255	43.7274	8	152521	Histogram-1.csv
Co-IP GR K430R	2024-02-05T15:56:24-05:00	In vitro SUMO rep 1.jpg	Selection	1 pixel(s) = 1.0000 pixels	pixels	1	1	3488	282	0.551173	32	109	4	255	194.866	255	679693	Histogram-2.csv
Co-IP GR WT + SUMO	2024-02-05T15:56:35-05:00	In vitro SUMO rep 1.jpg	Selection	1 pixel(s) = 1.0000 pixels	pixels	1	1	3488	282	0.551173	32	109	3	8	4.04501	4	14109	Histogram-3.csv
Co-IP GR K430R + SUMO	2024-02-05T15:56:44-05:00	In vitro SUMO rep 1.jpg	Selection	1 pixel(s) = 1.0000 pixels	pixels	1	1	3488	282	0.551173	32	109	4	255	202.313	255	705668	Histogram-4.csv
Input GR WT	2024-02-05T15:57:31-05:00	In vitro SUMO rep 1.jpg	Selection	1 pixel(s) = 1.0000 pixels	pixels	1	1	2553	268	0.446674	23	111	3	255	115.372	70	294545	Histogram-5.csv
Input GR K430R	2024-02-05T15:57:37-05:00	In vitro SUMO rep 1.jpg	Selection	1 pixel(s) = 1.0000 pixels	pixels	1	1	2553	268	0.446674	23	111	3	255	115.665	79	295292	Histogram-6.csv
Input GR WT + SUMO	2024-02-05T15:57:46-05:00	In vitro SUMO rep 1.jpg	Selection	1 pixel(s) = 1.0000 pixels	pixels	1	1	2553	268	0.446674	23	111	3	255	105.121	54	268373	Histogram-7.csv
Input GR K430R + SUMO	2024-02-05T15:57:54-05:00	In vitro SUMO rep 1.jpg	Selection	1 pixel(s) = 1.0000 pixels	pixels	1	1	2553	268	0.446674	23	111	4	255	132.706	123	338798	Histogram-8.csv
SUMOylated PP5 WT	2024-02-05T15:58:14-05:00	In vitro SUMO rep 1.jpg	Selection	1 pixel(s) = 1.0000 pixels	pixels	1	1	2553	268	0.446674	23	111	3	255	19.718	5	50340	Histogram-9.csv
non-SUMO PP5 WT	2024-02-05T15:58:21-05:00	In vitro SUMO rep 1.jpg	Selection	1 pixel(s) = 1.0000 pixels	pixels	1	1	2553	268	0.446674	23	111	3	199	16.3059	5	41629	Histogram-10.csv
SUMOylated PP5 K430R	2024-02-05T15:58:28-05:00	In vitro SUMO rep 1.jpg	Selection	1 pixel(s) = 1.0000 pixels	pixels	1	1	2553	268	0.446674	23	111	3	5	3.72581	4	9512	Histogram-11.csv
non-SUMO PP5 K430R	2024-02-05T15:58:36-05:00	In vitro SUMO rep 1.jpg	Selection	1 pixel(s) = 1.0000 pixels	pixels	1	1	2553	268	0.446674	23	111	3	239	29.4994	5	75312	Histogram-12.csv
SUMOylated PP5 WT + SUMO	2024-02-05T15:58:45-05:00	In vitro SUMO rep 1.jpg	Selection	1 pixel(s) = 1.0000 pixels	pixels	1	1	2553	268	0.446674	23	111	4	255	121.478	87	310133	Histogram-13.csv
non-SUMO PP5 WT + SUMO	2024-02-05T15:58:49-05:00	In vitro SUMO rep 1.jpg	Selection	1 pixel(s) = 1.0000 pixels	pixels	1	1	2553	268	0.446674	23	111	3	29	4.40423	4	11244	Histogram-14.csv
SUMOylated PP5 K430RR + SUMO	2024-02-05T15:58:55-05:00	In vitro SUMO rep 1.jpg	Selection	1 pixel(s) = 1.0000 pixels	pixels	1	1	2553	268	0.446674	23	111	2	9	3.72503	4	9510	Histogram-15.csv
non-SUMO PP5 K430R + SUMO	2024-02-05T15:58:59-05:00	In vitro SUMO rep 1.jpg	Selection	1 pixel(s) = 1.0000 pixels	pixels	1	1	2553	268	0.446674	23	111	3	216	23.1982	5	59225	Histogram-16.csv
	WT	K430R	WT + SUMO	K430R + SUMO
GR Co-IP	152521	679693	14109	705668
GR Input	294545	295292	268373	338798
PP5 SUMO	50340	9512	310133	9510
PP5 non-SUMO	41629	75312	11244	59225
PP5 Total	91969	84824	321377	68735
% PP5 SUMO	54.7358	11.2138	96.5013	13.8357
Ratio GR Co-IP/Input	51.7819	230.177	5.25724	208.286
Ratio co-IP GR/PP5	1.6584	8.01298	0.0439017	10.2665

## Sheet: Rep 2 
Label	Date and Time	Document	Source	Scale	Scale Units	Scale Factor	Count	Area	Perimeter	Circularity	Height	Width	Gray Value (Minimum)	Gray Value (Maximum)	Gray Value (Mean)	Gray Value (Median)	Integrated Density	Histogram
Co-IP GR WT	2024-02-05T16:12:55-05:00	In vitro SUMO rep 2.jpg	Selection	1 pixel(s) = 1.0000 pixels	pixels	1	1	4107	296	0.589049	37	111	5	255	34.4899	8	141650	Histogram-1.csv
Co-IP GR K430R	2024-02-05T16:13:01-05:00	In vitro SUMO rep 2.jpg	Selection	1 pixel(s) = 1.0000 pixels	pixels	1	1	4107	296	0.589049	37	111	6	255	172.223	253	707321	Histogram-2.csv
Co-IP GR WT + SUMO	2024-02-05T16:13:08-05:00	In vitro SUMO rep 2.jpg	Selection	1 pixel(s) = 1.0000 pixels	pixels	1	1	4107	296	0.589049	37	111	4	144	7.2245	7	29671	Histogram-3.csv
Co-IP GR K430R + SUMO	2024-02-05T16:13:15-05:00	In vitro SUMO rep 2.jpg	Selection	1 pixel(s) = 1.0000 pixels	pixels	1	1	4107	296	0.589049	37	111	6	255	182.179	254	748210	Histogram-4.csv
Input GR WT	2024-02-05T16:13:50-05:00	In vitro SUMO rep 2.jpg	Selection	1 pixel(s) = 1.0000 pixels	pixels	1	1	2808	262	0.514049	27	104	3	255	141.589	186	397581	Histogram-5.csv
Input GR K430R	2024-02-05T16:14-05:00	In vitro SUMO rep 2.jpg	Selection	1 pixel(s) = 1.0000 pixels	pixels	1	1	2808	262	0.514049	27	104	4	255	138.893	171	390012	Histogram-6.csv
Input GR WT + SUMO	2024-02-05T16:14:12-05:00	In vitro SUMO rep 2.jpg	Selection	1 pixel(s) = 1.0000 pixels	pixels	1	1	2808	262	0.514049	27	104	3	255	149.513	209	419832	Histogram-7.csv
Input GR K430R + SUMO	2024-02-05T16:14:25-05:00	In vitro SUMO rep 2.jpg	Selection	1 pixel(s) = 1.0000 pixels	pixels	1	1	2808	262	0.514049	27	104	4	255	156.759	226	440179	Histogram-8.csv
SUMOylated PP5 WT	2024-02-05T16:15:41-05:00	In vitro SUMO rep 2.jpg	Selection	1 pixel(s) = 1.0000 pixels	pixels	1	1	1616	234	0.370868	16	101	4	255	42.2698	8	68308	Histogram-9.csv
non-SUMO PP5 WT	2024-02-05T16:15:58-05:00	In vitro SUMO rep 2.jpg	Selection	1 pixel(s) = 1.0000 pixels	pixels	1	1	1616	234	0.370868	16	101	3	255	51.5959	8	83379	Histogram-10.csv
SUMOylated PP5 K430R	2024-02-05T16:16:15-05:00	In vitro SUMO rep 2.jpg	Selection	1 pixel(s) = 1.0000 pixels	pixels	1	1	1616	234	0.370868	16	101	3	20	6.10087	6	9859	Histogram-11.csv
non-SUMO PP5 K430R	2024-02-05T16:16:22-05:00	In vitro SUMO rep 2.jpg	Selection	1 pixel(s) = 1.0000 pixels	pixels	1	1	1616	234	0.370868	16	101	4	255	48.0347	8	77624	Histogram-12.csv
SUMOylated PP5 WT + SUMO	2024-02-05T16:16:30-05:00	In vitro SUMO rep 2.jpg	Selection	1 pixel(s) = 1.0000 pixels	pixels	1	1	1616	234	0.370868	16	101	5	255	118.593	61	191646	Histogram-13.csv
non-SUMO PP5 WT + SUMO	2024-02-05T16:16:48-05:00	In vitro SUMO rep 2.jpg	Selection	1 pixel(s) = 1.0000 pixels	pixels	1	1	1616	234	0.370868	16	101	3	9	6.00805	6	9709	Histogram-14.csv
SUMOylated PP5 K430RR + SUMO	2024-02-05T16:16:58-05:00	In vitro SUMO rep 2.jpg	Selection	1 pixel(s) = 1.0000 pixels	pixels	1	1	1616	234	0.370868	16	101	3	8	5.87314	6	9491	Histogram-15.csv
non-SUMO PP5 K430R + SUMO	2024-02-05T16:17:03-05:00	In vitro SUMO rep 2.jpg	Selection	1 pixel(s) = 1.0000 pixels	pixels	1	1	1616	234	0.370868	16	101	3	255	25.9765	7	41978	Histogram-16.csv
	WT	K430R	WT + SUMO	K430R + SUMO
GR Co-IP	141650	707321	29671	748210
GR Input	397581	390012	419832	440179
PP5 SUMO	68308	9859	191646	9510
PP5 non-SUMO	83379	77624	9709	9491
PP5 Total	151687	87483	201355	19001
% PP5 SUMO	45.0322	11.2696	95.1782	50.05
Ratio GR Co-IP/Input	35.628	181.359	7.06735	169.979
Ratio co-IP GR/PP5	0.933831	8.08524	0.147357	39.3774

## Sheet: Rep 3
Label	Date and Time	Document	Source	Scale	Scale Units	Scale Factor	Count	Area	Perimeter	Circularity	Height	Width	Gray Value (Minimum)	Gray Value (Maximum)	Gray Value (Mean)	Gray Value (Median)	Integrated Density	Histogram
Co-IP GR WT	2024-02-05T16:20:50-05:00	In vitro SUMO rep 3.jpg	Selection	1 pixel(s) = 1.0000 pixels	pixels	1	1	3780	286	0.580724	35	108	4	255	58.4413	10	220908	Histogram-1.csv
Co-IP GR K430R	2024-02-05T16:20:59-05:00	In vitro SUMO rep 3.jpg	Selection	1 pixel(s) = 1.0000 pixels	pixels	1	1	3780	286	0.580724	35	108	5	255	192.095	254	726120	Histogram-2.csv
Co-IP GR WT + SUMO	2024-02-05T16:21:07-05:00	In vitro SUMO rep 3.jpg	Selection	1 pixel(s) = 1.0000 pixels	pixels	1	1	3780	286	0.580724	35	108	4	10	5.609	6	21202	Histogram-3.csv
Co-IP GR K430R + SUMO	2024-02-05T16:21:19-05:00	In vitro SUMO rep 3.jpg	Selection	1 pixel(s) = 1.0000 pixels	pixels	1	1	3780	286	0.580724	35	108	5	255	164.419	236	621503	Histogram-4.csv
Input GR WT	2024-02-05T16:21:42-05:00	In vitro SUMO rep 3.jpg	Selection	1 pixel(s) = 1.0000 pixels	pixels	1	1	2020	242	0.433442	20	101	5	255	166.658	222	336650	Histogram-5.csv
Input GR K430R	2024-02-05T16:21:49-05:00	In vitro SUMO rep 3.jpg	Selection	1 pixel(s) = 1.0000 pixels	pixels	1	1	2020	242	0.433442	20	101	5	255	163.283	219	329832	Histogram-6.csv
Input GR WT + SUMO	2024-02-05T16:22-05:00	In vitro SUMO rep 3.jpg	Selection	1 pixel(s) = 1.0000 pixels	pixels	1	1	2020	242	0.433442	20	101	4	255	154.107	189	311296	Histogram-7.csv
Input GR K430R + SUMO	2024-02-05T16:22:20-05:00	In vitro SUMO rep 3.jpg	Selection	1 pixel(s) = 1.0000 pixels	pixels	1	1	2020	242	0.433442	20	101	4	255	144.047	163	290974	Histogram-8.csv
SUMOylated PP5 WT	2024-02-05T16:24:48-05:00	In vitro SUMO rep 3.jpg	Selection	1 pixel(s) = 1.0000 pixels	pixels	1	1	1605	244	0.33877	15	107	4	253	31.0218	7	49790	Histogram-9.csv
non-SUMO PP5 WT	2024-02-05T16:24:54-05:00	In vitro SUMO rep 3.jpg	Selection	1 pixel(s) = 1.0000 pixels	pixels	1	1	1605	244	0.33877	15	107	4	255	32.2878	7	51822	Histogram-10.csv
SUMOylated PP5 K430R	2024-02-05T16:25:12-05:00	In vitro SUMO rep 3.jpg	Selection	1 pixel(s) = 1.0000 pixels	pixels	1	1	1605	244	0.33877	15	107	3	7	4.69595	5	7537	Histogram-11.csv
non-SUMO PP5 K430R	2024-02-05T16:25:20-05:00	In vitro SUMO rep 3.jpg	Selection	1 pixel(s) = 1.0000 pixels	pixels	1	1	1605	244	0.33877	15	107	3	255	45.5502	8	73108	Histogram-12.csv
SUMOylated PP5 WT + SUMO	2024-02-05T16:25:32-05:00	In vitro SUMO rep 3.jpg	Selection	1 pixel(s) = 1.0000 pixels	pixels	1	1	1605	244	0.33877	15	107	4	255	113.819	59	182680	Histogram-13.csv
non-SUMO PP5 WT + SUMO	2024-02-05T16:25:49-05:00	In vitro SUMO rep 3.jpg	Selection	1 pixel(s) = 1.0000 pixels	pixels	1	1	1605	244	0.33877	15	107	3	39	4.72025	5	7576	Histogram-14.csv
SUMOylated PP5 K430RR + SUMO	2024-02-05T16:26-05:00	In vitro SUMO rep 3.jpg	Selection	1 pixel(s) = 1.0000 pixels	pixels	1	1	1605	244	0.33877	15	107	0	9	4.47851	4	7188	Histogram-15.csv
non-SUMO PP5 K430R + SUMO	2024-02-05T16:26:05-05:00	In vitro SUMO rep 3.jpg	Selection	1 pixel(s) = 1.0000 pixels	pixels	1	1	1605	244	0.33877	15	107	0	255	25.7003	6	41249	Histogram-16.csv
	WT	K430R	WT + SUMO	K430R + SUMO
GR Co-IP	220908	726120	21202	621503
GR Input	336650	329832	311296	290974
PP5 SUMO	49790	9512	182680	9510
PP5 non-SUMO	51822	7537	7576	7188
PP5 Total	101612	17049	190256	16698
% PP5 SUMO	49.0001	55.7921	96.018	56.9529
Ratio GR Co-IP/Input	65.6195	220.148	6.81088	213.594
Ratio co-IP GR/PP5	2.17403	42.5902	0.111439	37.2202
