# Supplementary material for: SUMOylation of protein phosphatase 5 regulates phosphatase activity and substrate release
Source: EMBO Rep. 2024 Sep 20;25(11):4. doi: 10.1038/s44319-024-00250-2 (PMC11549447; doi:10.1038/s44319-024-00250-2)
Supplement: Supplementary file 8 — Source data Fig. 5 [file 44319_2024_250_MOESM8_ESM.zip]

Archive with 16 entries (14 files):
- EMBOR-2024-59387_SourceDataForFigure5/
- __MACOSX/._EMBOR-2024-59387_SourceDataForFigure5
- EMBOR-2024-59387_SourceDataForFigure5/.DS_Store
- __MACOSX/EMBOR-2024-59387_SourceDataForFigure5/._.DS_Store
- EMBOR-2024-59387_SourceDataForFigure5/EMBOR-2024-59387_SourceDataForFigure5D/
- __MACOSX/EMBOR-2024-59387_SourceDataForFigure5/._EMBOR-2024-59387_SourceDataForFigure5D
- EMBOR-2024-59387_SourceDataForFigure5/EMBOR-2024-59387_SourceDataForFigure5D/western FLAG.jpg
- __MACOSX/EMBOR-2024-59387_SourceDataForFigure5/EMBOR-2024-59387_SourceDataForFigure5D/._western FLAG.jpg
- EMBOR-2024-59387_SourceDataForFigure5/EMBOR-2024-59387_SourceDataForFigure5D/western GAPDH.jpg
- __MACOSX/EMBOR-2024-59387_SourceDataForFigure5/EMBOR-2024-59387_SourceDataForFigure5D/._western GAPDH.jpg
- EMBOR-2024-59387_SourceDataForFigure5/EMBOR-2024-59387_SourceDataForFigure5D/western pTOP2A.jpg
- __MACOSX/EMBOR-2024-59387_SourceDataForFigure5/EMBOR-2024-59387_SourceDataForFigure5D/._western pTOP2A.jpg
- EMBOR-2024-59387_SourceDataForFigure5/EMBOR-2024-59387_SourceDataForFigure5D/western TOP2A.jpg
- __MACOSX/EMBOR-2024-59387_SourceDataForFigure5/EMBOR-2024-59387_SourceDataForFigure5D/._western TOP2A.jpg
- EMBOR-2024-59387_SourceDataForFigure5/EMBOR-2024-59387_SourceDataForFigure5D/western uncropped annotated.pdf
- __MACOSX/EMBOR-2024-59387_SourceDataForFigure5/EMBOR-2024-59387_SourceDataForFigure5D/._western uncropped annotated.pdf
